# Supplementary material for: Long non-coding RNAs regulate Aedes aegypti vector competence for Zika virus and reproduction
Source: PLoS Pathog. 2023 Jun 15;19(6):e1011440. doi: 10.1371/journal.ppat.1011440 (PMC10306205; doi:10.1371/journal.ppat.1011440)
Supplement: S1 Data — Data include coding and non-coding transcripts that were either up- or down- regulated according to RNA seq data. (XLSX) [file ppat.1011440.s002.xlsx]

## Sheet: 2dpi
gene_id	gene	transcript_id	product	biotype	logFC	PPDE
LOC5572212	LOC5572212	XM_021843085.1	cadherin-23, transcript variant X2	mRNA	-8.66665	1
LOC5563632	LOC5563632	XM_021850696.1	uncharacterized LOC5563632	mRNA	-8.65785	1
LOC5566896	LOC5566896	XM_001651260.2	general odorant-binding protein 45-like	mRNA	-7.72897	1
LOC5566897	LOC5566897	XM_001651261.2	general odorant-binding protein 45-like	mRNA	-7.71618	1
LOC110675135	LOC110675135	XM_021839517.1	glycine-rich protein DOT1-like	mRNA	-7.65808	1
LOC5573464	LOC5573464	XM_021841511.1	vacuolar protein sorting-associated protein 13C, transcript variant X4	mRNA	-7.54586	1
LOC110675136	LOC110675136	XM_021839518.1	glycine-rich protein DOT1-like	mRNA	-7.4902	1
LOC5567939	LOC5567939	XM_021855092.1	uncharacterized LOC5567939	mRNA	-7.41277	1
LOC5570430	LOC5570430	XM_021845103.1	uncharacterized LOC5570430, transcript variant X1	mRNA	-7.3507	1
LOC5575620	LOC5575620	XM_021844004.1	elongation of very long chain fatty acids protein 7, transcript variant X2	mRNA	-7.32915	1
LOC110680215	LOC110680215	XM_021856029.1	uncharacterized LOC110680215	mRNA	-7.27539	1
LOC5577947	LOC5577947	XM_021848721.1	proline dehydrogenase 1, mitochondrial, transcript variant X9	mRNA	-7.18134	1
LOC5574780	LOC5574780	XM_001655287.2	switch-associated protein 70, transcript variant X5	mRNA	-7.18039	1
LOC5566899	LOC5566899	XM_001651263.2	general odorant-binding protein 45-like	mRNA	-7.09432	1
LOC110681451	LOC110681451	XM_021857210.1	serine/threonine-protein phosphatase 2A activator-like	mRNA	-7.06224	1
LOC5575619	LOC5575619	XM_001662056.2	elongation of very long chain fatty acids protein AAEL008004-like	mRNA	-6.99963	1
LOC110678859	LOC110678859	XM_021852395.1	26S proteasome non-ATPase regulatory subunit 6-like	mRNA	-6.97957	1
LOC5570376	LOC5570376	XM_001659041.2	formin-G	mRNA	-6.93611	1
LOC5569142	LOC5569142	XM_021848504.1	ras-interacting protein RIP3, transcript variant X7	mRNA	-6.89364	1
LOC110675180	LOC110675180	XM_021839575.1	general odorant-binding protein 45-like	mRNA	-6.88011	1
LOC5571835	LOC5571835	XM_021841470.1	uncharacterized LOC5571835, transcript variant X2	mRNA	-6.81224	1
LOC5563869	LOC5563869	XM_021853091.1	elongation of very long chain fatty acids protein 7, transcript variant X2	mRNA	-6.80397	1
LOC5565997	LOC5565997	XM_021846407.1	probable nuclear hormone receptor HR3, transcript variant X9	mRNA	-6.77389	1
LOC5566895	LOC5566895	XM_001651259.2	general odorant-binding protein 45-like	mRNA	-6.74141	1
LOC110675228	LOC110675228	XM_021839655.1	uncharacterized LOC110675228	mRNA	-6.70365	1
LOC5573115	LOC5573115	XM_021847524.1	uncharacterized LOC5573115, transcript variant X10	mRNA	-6.67161	1
LOC110678070	LOC110678070	XM_021850612.1	general odorant-binding protein 45-like	mRNA	-6.65624	1
LOC5575245	LOC5575245	XM_001655598.2	zinc finger protein 235, transcript variant X1	mRNA	-6.65581	1
LOC110681134	LOC110681134	XM_021856908.1	peptidyl-prolyl cis-trans isomerase NIMA-interacting 4-like	mRNA	-6.63803	1
LOC5577645	LOC5577645	XM_021838142.1	rho GTPase-activating protein 7, transcript variant X6	mRNA	-6.636	1
LOC5570737	LOC5570737	XM_021841684.1	sphingosine kinase 2, transcript variant X5	mRNA	-6.50966	1
LOC5571896	LOC5571896	XM_021855396.1	uncharacterized LOC5571896, transcript variant X4	mRNA	-6.49561	1
LOC5568292	LOC5568292	XM_021841412.1	2-oxoglutarate dehydrogenase, mitochondrial, transcript variant X2	mRNA	-6.47187	1
LOC5574835	LOC5574835	XM_021844150.1	myosin-VIIa, transcript variant X1	mRNA	-6.46648	1
LOC5564596	LOC5564596	XM_021849167.1	neurogenic protein mastermind, transcript variant X2	mRNA	-6.46541	1
LOC110677240	LOC110677240	XM_021848317.1	U5 small nuclear ribonucleoprotein 40 kDa protein-like	mRNA	-6.37757	1
LOC5575173	LOC5575173	XM_001655500.2	uncharacterized LOC5575173	mRNA	-6.35314	1
LOC5579878	LOC5579878	XM_021841733.1	guanine nucleotide-binding protein subunit beta-1, transcript variant X15	mRNA	-6.34613	1
LOC5580035	LOC5580035	XM_021847200.1	tyrosine-protein phosphatase non-receptor type 21, transcript variant X9	mRNA	-6.31955	1
LOC5571211	LOC5571211	XM_021853042.1	uncharacterized LOC5571211, transcript variant X4	mRNA	-6.28536	1
LOC5564193	LOC5564193	XM_021837936.1	zinc metalloproteinase-disintegrin-like EoMP06, transcript variant X3	mRNA	-6.26974	1
LOC5575522	LOC5575522	XM_021848037.1	1-acyl-sn-glycerol-3-phosphate acyltransferase alpha, transcript variant X10	mRNA	-6.12338	1
LOC5570333	LOC5570333	XM_021843792.1	coronin-6, transcript variant X2	mRNA	-6.07489	1
LOC5564078	LOC5564078	XM_021843145.1	motile sperm domain-containing protein 2, transcript variant X4	mRNA	-6.06921	1
LOC5573381	LOC5573381	XM_021857308.1	mitogen-activated protein kinase kinase kinase 4, transcript variant X2	mRNA	-6.06917	1
LOC5575516	LOC5575516	XR_002502646.1	sine oculis-binding protein homolog, transcript variant X2	misc_RNA	-6.04888	1
LOC5570029	LOC5570029	XM_021851967.1	phosphatidylinositol 4-kinase alpha, transcript variant X4	mRNA	-6.03614	1
LOC5571510	LOC5571510	XM_021848417.1	cAMP-specific 3',5'-cyclic phosphodiesterase, transcript variant X9	mRNA	-6.03454	1
LOC5573464	LOC5573464	XM_021841509.1	vacuolar protein sorting-associated protein 13C, transcript variant X2	mRNA	-5.99138	1
LOC5578871	LOC5578871	XM_021843667.1	uncharacterized LOC5578871, transcript variant X1	mRNA	-5.98494	1
LOC5577529	LOC5577529	XM_021857257.1	tolloid-like protein 1, transcript variant X2	mRNA	-5.96083	1
LOC5579878	LOC5579878	XM_021841731.1	guanine nucleotide-binding protein subunit beta-1, transcript variant X13	mRNA	-5.95579	1
LOC5577368	LOC5577368	XM_021851582.1	GRAM domain-containing protein 2B, transcript variant X9	mRNA	-5.95013	1
LOC5571875	LOC5571875	XM_021853952.1	formin-like protein CG32138, transcript variant X3	mRNA	-5.94707	1
LOC5578352	LOC5578352	XM_001656871.2	general odorant-binding protein 45-like	mRNA	-5.90271	1
LOC5569388	LOC5569388	XM_021853574.1	uncharacterized LOC5569388, transcript variant X3	mRNA	-5.85553	1
LOC5572440	LOC5572440	XM_021846746.1	probable nuclear hormone receptor HR38, transcript variant X2	mRNA	-5.82206	1
LOC5577563	LOC5577563	XM_021846255.1	polypeptide N-acetylgalactosaminyltransferase 5, transcript variant X8	mRNA	-5.82178	1
LOC5571255	LOC5571255	XM_021840250.1	potassium voltage-gated channel subfamily H member 6, transcript variant X6	mRNA	-5.81912	1
LOC5566116	LOC5566116	XM_021839717.1	uncharacterized LOC5566116, transcript variant X4	mRNA	-5.8177	1
LOC5576462	LOC5576462	XM_021844628.1	uncharacterized LOC5576462, transcript variant X4	mRNA	-5.73315	1
LOC5570551	LOC5570551	XM_021854657.1	extracellular sulfatase SULF-1 homolog, transcript variant X7	mRNA	-5.63958	1
LOC5566573	LOC5566573	XM_021848662.1	ABC transporter G family member 20, transcript variant X4	mRNA	-5.63736	1
LOC5578512	LOC5578512	XM_001663852.2	uncharacterized LOC5578512	mRNA	-5.09395	1
LOC5575172	LOC5575172	XM_001655499.2	uncharacterized LOC5575172	mRNA	-5.04565	1
LOC110675199	LOC110675199	XM_021839612.1	histidine-rich glycoprotein-like	mRNA	-4.91734	1
LOC5574030	LOC5574030	XM_001661074.2	general odorant-binding protein 45-like	mRNA	-4.81602	1
LOC5574034	LOC5574034	XM_001661073.1	general odorant-binding protein 45-like	mRNA	-4.79419	1
LOC5574004	LOC5574004	XM_021842318.1	major royal jelly protein 5	mRNA	-4.60924	1
LOC5568731	LOC5568731	XM_001658061.2	major royal jelly protein 3	mRNA	-4.44806	1
LOC23687887	LOC23687887	XM_021852784.1	chorion peroxidase	mRNA	-4.36259	1
LOC110679415	LOC110679415	XR_002502469.1	uncharacterized LOC110679415	ncRNA	-4.3585	1
LOC5570656	LOC5570656	XM_021841748.1	uncharacterized LOC5570656, transcript variant X2	mRNA	-4.31113	1
LOC5574891	LOC5574891	XM_001661653.2	general odorant-binding protein 67	mRNA	-4.06144	1
LOC110674731	LOC110674731	XM_021838841.1	serine protease snake-like, transcript variant X4	mRNA	-3.97873	1
LOC5568409	LOC5568409	XM_021850403.1	uncharacterized LOC5568409, transcript variant X1	mRNA	-3.84781	1
LOC23687770	LOC23687770	XM_021845934.1	uncharacterized LOC23687770	mRNA	-3.58947	1
LOC110679020	LOC110679020	XM_021852917.1	uncharacterized LOC110679020	mRNA	-3.34513	1
LOC5566566	LOC5566566	XM_021853471.1	uncharacterized family 31 glucosidase KIAA1161, transcript variant X2	mRNA	-3.31104	1
LOC5578329	LOC5578329	XM_001663786.2	elongation of very long chain fatty acids protein 1	mRNA	-3.27107	1
LOC5572212	LOC5572212	XM_001653830.2	cadherin-23, transcript variant X1	mRNA	-2.98511	1
LOC5566114	LOC5566114	XM_021839741.1	venom carboxylesterase-6	mRNA	-2.9295	1
LOC5578996	LOC5578996	XM_021857283.1	autophagy-related protein 2 homolog A, transcript variant X4	mRNA	-2.87162	1
LOC5568578	LOC5568578	XM_001652357.2	putative polypeptide N-acetylgalactosaminyltransferase 9	mRNA	-2.52091	1
LOC5580279	LOC5580279	XM_021852501.1	splicing factor, arginine/serine-rich 15, transcript variant X2	mRNA	-2.40983	1
LOC5567009	LOC5567009	XM_001651361.2	lysosomal alpha-mannosidase	mRNA	-2.36927	1
LOC5566514	LOC5566514	XM_021845467.1	alpha-N-acetylgalactosaminidase, transcript variant X3	mRNA	-2.14729	1
LOC5569183	LOC5569183	XM_001652716.2	myosin-2 essential light chain, transcript variant X1	mRNA	-2.02133	1
LOC5565439	LOC5565439	XM_021854841.1	zinc finger protein 436, transcript variant X3	mRNA	-2.01479	1
LOC5567653	LOC5567653	XM_021844663.1	organic cation transporter protein	mRNA	-1.97557	1
LOC5565071	LOC5565071	XM_001649331.2	uncharacterized LOC5565071	mRNA	-1.68677	1
LOC5576843	LOC5576843	XM_001662899.2	polypeptide N-acetylgalactosaminyltransferase 1	mRNA	-1.59367	1
LOC5572723	LOC5572723	XM_001660491.2	myosin-IIIb, transcript variant X7	mRNA	-1.57017	1
LOC5568579	LOC5568579	XM_001652358.2	putative polypeptide N-acetylgalactosaminyltransferase 9	mRNA	-1.44227	1
LOC110681571	LOC110681571	XM_021857686.1	uncharacterized LOC110681571	mRNA	-1.38641	1
LOC5570105	LOC5570105	XM_021837659.1	serine/threonine-protein kinase Doa, transcript variant X13	mRNA	-1.36583	1
LOC5564255	LOC5564255	XM_021839013.1	rhophilin-2, transcript variant X6	mRNA	-1.34842	1
LOC5566203	LOC5566203	XM_021854602.1	ABC transporter G family member 23, transcript variant X2	mRNA	-1.33245	1
LOC5572082	LOC5572082	XM_001660111.2	glutamine--fructose-6-phosphate aminotransferase [isomerizing] 2	mRNA	-1.19306	1
LOC110680223	LOC110680223	XM_021856037.1	heat shock 70 kDa protein cognate 3, transcript variant X1	mRNA	-1.15756	1
LOC5569410	LOC5569410	XR_002500142.1	uncharacterized LOC5569410	ncRNA	-1.12948	1
LOC5570891	LOC5570891	XM_021854070.1	transforming growth factor-beta-induced protein ig-h3, transcript variant X2	mRNA	-1.09427	1
LOC5572543	LOC5572543	XM_021842478.1	protein-tyrosine sulfotransferase, transcript variant X1	mRNA	-0.991246	1
LOC5568041	LOC5568041	XM_001651924.2	sodium-coupled monocarboxylate transporter 1	mRNA	-0.981633	1
LOC5572708	LOC5572708	XM_021851427.1	formin-J, transcript variant X2	mRNA	-0.807873	1
LOC5579140	LOC5579140	XM_021848679.1	MAGUK p55 subfamily member 5-A, transcript variant X3	mRNA	-0.798715	1
LOC110681528	LOC110681528	XM_021857553.1	uncharacterized LOC110681528	mRNA	-0.605577	1
LOC5572673	LOC5572673	XM_001660445.2	retinal dehydrogenase 1	mRNA	-0.596179	1
LOC5568379	LOC5568379	XM_021850167.1	N-acetyltransferase eco	mRNA	-0.593952	1
LOC5573979	LOC5573979	XM_001654947.2	sodium-independent sulfate anion transporter, transcript variant X2	mRNA	0.67941	1
LOC5566394	LOC5566394	XM_021851981.1	poly(A) polymerase beta, transcript variant X6	mRNA	0.909285	1
LOC5576845	LOC5576845	XM_021841809.1	PTB domain-containing adapter protein ced-6, transcript variant X6	mRNA	1.53483	1
LOC5580119	LOC5580119	XM_021843490.1	uncharacterized LOC5580119, transcript variant X1	mRNA	1.61116	1
LOC5570867	LOC5570867	XM_021843959.1	G protein alpha o subunit, transcript variant X13	mRNA	2.68942	1
LOC5573096	LOC5573096	XM_021846097.1	TBC1 domain family member 24, transcript variant X5	mRNA	3.28647	1
LOC5573425	LOC5573425	XM_021842125.1	nuclear hormone receptor FTZ-F1, transcript variant X5	mRNA	5.67261	1
LOC5572877	LOC5572877	XM_001654187.2	uncharacterized LOC5572877, transcript variant X1	mRNA	5.7401	1
LOC5574604	LOC5574604	XM_021853890.1	troponin T, skeletal muscle, transcript variant X5	mRNA	5.75104	1
LOC23687788	LOC23687788	XM_021847228.1	eukaryotic peptide chain release factor GTP-binding subunit ERF3A, transcript variant X3	mRNA	5.75633	1
LOC23687865	LOC23687865	XM_021848316.1	protein nubbin, transcript variant X3	mRNA	5.77909	1
LOC5571941	LOC5571941	XM_021844734.1	ralBP1-associated Eps domain-containing protein 1, transcript variant X16	mRNA	5.78147	1
LOC5577947	LOC5577947	XM_021848723.1	proline dehydrogenase 1, mitochondrial, transcript variant X11	mRNA	5.78323	1
LOC5563709	LOC5563709	XM_021837540.1	peripheral plasma membrane protein CASK, transcript variant X2	mRNA	5.78987	1
LOC5576365	LOC5576365	XM_021837565.1	bone morphogenetic protein 1, transcript variant X8	mRNA	5.83442	1
LOC5569462	LOC5569462	XM_021855207.1	tubulin polyglutamylase TTLL5, transcript variant X2	mRNA	5.85817	1
LOC5568690	LOC5568690	XM_021851933.1	ADP-ribosylation factor 1, transcript variant X4	mRNA	5.88546	1
LOC5567941	LOC5567941	XM_021851147.1	A-kinase anchor protein 9, transcript variant X5	mRNA	5.8861	1
LOC5578934	LOC5578934	XM_021837454.1	calcium-activated potassium channel slowpoke, transcript variant X3	mRNA	5.92426	1
LOC5575390	LOC5575390	XM_021849576.1	solute carrier family 12 member 4, transcript variant X14	mRNA	6.01457	1
LOC5569754	LOC5569754	XM_021848397.1	disks large homolog 5, transcript variant X2	mRNA	6.05528	1
LOC5571266	LOC5571266	XM_021840227.1	peregrin, transcript variant X2	mRNA	6.05824	1
LOC5567927	LOC5567927	XM_021843720.1	sodium-independent sulfate anion transporter, transcript variant X2	mRNA	6.13291	1
LOC5570859	LOC5570859	XM_021848094.1	ATP-binding cassette sub-family G member 1, transcript variant X3	mRNA	6.16555	1
LOC5576462	LOC5576462	XM_021844610.1	uncharacterized LOC5576462, transcript variant X2	mRNA	6.18041	1
LOC5578088	LOC5578088	XM_021855114.1	sphingomyelin phosphodiesterase, transcript variant X6	mRNA	6.1865	1
LOC110679839	LOC110679839	XM_021855648.1	zinc finger protein Xfin-like, transcript variant X2	mRNA	6.20524	1
LOC5565647	LOC5565647	XM_021841198.1	ADP-ribosylation factor 6, transcript variant X2	mRNA	6.2563	1
LOC5570773	LOC5570773	XM_021849372.1	tyrosine-protein phosphatase corkscrew, transcript variant X5	mRNA	6.25772	1
LOC5565736	LOC5565736	XM_021855186.1	PDZ domain-containing protein 2, transcript variant X6	mRNA	6.25831	1
LOC5578798	LOC5578798	XM_021855101.1	patched domain-containing protein 3, transcript variant X2	mRNA	6.28556	1
LOC5571458	LOC5571458	XM_021851102.1	protein crumbs, transcript variant X2	mRNA	6.34091	1
LOC110674569	LOC110674569	XM_021838699.1	uncharacterized LOC110674569, transcript variant X2	mRNA	6.36303	1
LOC5574228	LOC5574228	XM_021841868.1	chromatin modification-related protein eaf-1, transcript variant X3	mRNA	6.37812	1
LOC5567636	LOC5567636	XM_021840792.1	talin-2, transcript variant X5	mRNA	6.38568	1
LOC110676235	LOC110676235	XM_021843307.1	LIM and SH3 domain protein Lasp, transcript variant X6	mRNA	6.40643	1
LOC5569504	LOC5569504	XM_021844790.1	tribbles homolog 2, transcript variant X2	mRNA	6.4324	1
LOC5568790	LOC5568790	XM_021849931.1	probable leucine--tRNA ligase, mitochondrial, transcript variant X1	mRNA	6.46247	1
LOC5577335	LOC5577335	XM_021855107.1	MORN repeat-containing protein 4, transcript variant X2	mRNA	6.48292	1
LOC5572392	LOC5572392	XR_002498806.1	uncharacterized LOC5572392, transcript variant X2	misc_RNA	6.49132	1
LOC5576927	LOC5576927	XM_021853461.1	homeobox protein extradenticle, transcript variant X1	mRNA	6.49751	1
LOC5572437	LOC5572437	XM_021846740.1	chondroitin sulfate proteoglycan 4, transcript variant X4	mRNA	6.52581	1
LOC5570552	LOC5570552	XM_001653175.3	protein peste, transcript variant X4	mRNA	6.52925	1
LOC5567813	LOC5567813	XM_021839879.1	protein ECT2, transcript variant X1	mRNA	6.62759	1
LOC5579235	LOC5579235	XM_021847263.1	nuclear transcription factor Y subunit beta, transcript variant X1	mRNA	6.6897	1
LOC5569893	LOC5569893	XM_021840555.1	arf-GAP with dual PH domain-containing protein 1, transcript variant X4	mRNA	6.71214	1
LOC5577256	LOC5577256	XM_021849330.1	dnaJ homolog subfamily C member 25 homolog, transcript variant X1	mRNA	6.71751	1
LOC5568245	LOC5568245	XM_021845880.1	ELAV-like protein 4, transcript variant X4	mRNA	6.85859	1
LOC5569512	LOC5569512	XM_021844798.1	probable phospholipid-transporting ATPase VD, transcript variant X4	mRNA	6.89285	1
LOC5571955	LOC5571955	XM_021845856.1	mediator of RNA polymerase II transcription subunit 13, transcript variant X4	mRNA	6.96967	1
LOC5578654	LOC5578654	XM_021837365.1	uncharacterized LOC5578654, transcript variant X8	mRNA	6.99741	1
LOC5568329	LOC5568329	XM_021839253.1	integrator complex subunit 6, transcript variant X3	mRNA	7.05201	1
LOC5570290	LOC5570290	XM_021843298.1	protein disabled, transcript variant X2	mRNA	7.27227	1
LOC110678601	LOC110678601	XM_021851700.1	zinc finger CCCH-type with G patch domain-containing protein	mRNA	7.46533	1
LOC110679609	LOC110679609	XM_021854866.1	polyhomeotic-proximal chromatin protein, transcript variant X6	mRNA	7.5718	1
LOC5564635	LOC5564635	XM_021849210.1	unconventional myosin-IXa, transcript variant X4	mRNA	7.74274	1
LOC5563890	LOC5563890	XM_021854696.1	sister chromatid cohesion protein PDS5 homolog B-B, transcript variant X2	mRNA	7.80199	1
LOC110673982	LOC110673982	XM_021839423.1	pyruvate dehydrogenase [acetyl-transferring]-phosphatase 1, mitochondrial-like	mRNA	8.51483	1
LOC5571898	LOC5571898	XM_021850220.1	uncharacterized LOC5571898, transcript variant X6	mRNA	8.56366	1
LOC5564725	LOC5564725	XR_002501712.1	serine/threonine-protein kinase 10, transcript variant X21	misc_RNA	8.72828	1
LOC5571204	LOC5571204	XM_021850598.1	host cell factor, transcript variant X5	mRNA	8.8178	1
LOC5574374	LOC5574374	XM_021844399.1	histone acetyltransferase KAT6B, transcript variant X1	mRNA	8.92385	1
LOC5575993	LOC5575993	XR_002502538.1	tropomyosin-1, transcript variant X3	misc_RNA	9.87854	1
LOC5578279	LOC5578279	XM_021851486.1	protein charlatan, transcript variant X4	mRNA	-5.74757	1
LOC110679554	LOC110679554	XM_021854485.1	probable cytochrome P450 28a5	mRNA	0.79362	1
LOC110681152	LOC110681152	XM_021856920.1	WD repeat-containing protein 55 homolog	mRNA	6.28959	1
LOC5563582	LOC5563582	XM_021849151.1	WD and tetratricopeptide repeats protein 1, transcript variant X3	mRNA	-5.75515	1
LOC5578031	LOC5578031	XM_021846272.1	ankyrin-2, transcript variant X2	mRNA	-5.70525	1
LOC5574649	LOC5574649	XM_001661522.2	vitamin K epoxide reductase complex subunit 1	mRNA	-0.888045	1
LOC5569157	LOC5569157	XM_021842450.1	formin-binding protein 1-like, transcript variant X6	mRNA	-5.33664	1
LOC5576444	LOC5576444	XM_021841347.1	bifunctional heparan sulfate N-deacetylase/N-sulfotransferase, transcript variant X2	mRNA	-1.02574	1
LOC110680569	LOC110680569	XM_021856353.1	transcription factor IIIB 90 kDa subunit-like	mRNA	2.7774	1
LOC5578762	LOC5578762	XM_021845766.1	selenoprotein H	mRNA	-0.593576	1
LOC5565690	LOC5565690	XM_021844893.1	brain tumor protein, transcript variant X7	mRNA	-0.86531	1
LOC5573285	LOC5573285	XM_021843354.1	Usher syndrome type-1G protein homolog, transcript variant X5	mRNA	5.74648	1
LOC5571891	LOC5571891	XM_021849058.1	uncharacterized protein CG43867, transcript variant X13	mRNA	2.10168	1
LOC5570714	LOC5570714	XM_021845116.1	transmembrane protein 47, transcript variant X3	mRNA	-5.72843	1
LOC5579947	LOC5579947	XM_021854385.1	sodium leak channel non-selective protein, transcript variant X4	mRNA	5.54514	1
LOC5566048	LOC5566048	XM_021849966.1	uncharacterized LOC5566048, transcript variant X4	mRNA	5.57138	1
LOC5578081	LOC5578081	XM_021853649.1	copper-transporting ATPase 1, transcript variant X6	mRNA	-5.64079	1
LOC5574137	LOC5574137	XM_021851632.1	alpha-tocopherol transfer protein-like, transcript variant X3	mRNA	-2.13206	1
LOC5577995	LOC5577995	XM_021854273.1	axin, transcript variant X6	mRNA	-2.15713	1
LOC5573080	LOC5573080	XM_021846435.1	extracellular matrix protein A, transcript variant X1	mRNA	-5.89372	1
LOC5572185	LOC5572185	XM_001660227.2	general odorant-binding protein 45-like	mRNA	-2.98658	1
LOC5571728	LOC5571728	XM_021845034.1	uncharacterized LOC5571728, transcript variant X3	mRNA	2.76267	1
LOC5574374	LOC5574374	XM_021844406.1	histone acetyltransferase KAT6B, transcript variant X7	mRNA	-1.67671	1
LOC5566115	LOC5566115	XM_001650430.3	venom carboxylesterase-6, transcript variant X1	mRNA	5.66298	1
LOC5568931	LOC5568931	XM_021847488.1	zinc finger protein 2 homolog, transcript variant X2	mRNA	2.33931	1
LOC5569474	LOC5569474	XM_001658510.2	allantoinase	mRNA	0.819086	1
LOC5568004	LOC5568004	XM_001657757.2	serine protease 7, transcript variant X1	mRNA	-5.87977	1
LOC5565045	LOC5565045	XM_001649330.2	prion-like-(Q/N-rich) domain-bearing protein 25, transcript variant X1	mRNA	-1.9583	1
LOC5580054	LOC5580054	XM_021843987.1	uncharacterized LOC5580054, transcript variant X2	mRNA	-1.08547	1
LOC5572044	LOC5572044	XM_001660101.3	scavenger receptor class B member 1, transcript variant X1	mRNA	-1.31394	1
LOC5567468	LOC5567468	XM_021852797.1	sorting nexin-8, transcript variant X5	mRNA	-2.77954	1
LOC5576325	LOC5576325	XM_021855221.1	cyclic AMP response element-binding protein A, transcript variant X1	mRNA	-0.774353	1
LOC5576163	LOC5576163	XM_021841962.1	UDP-N-acetylglucosamine--peptide N-acetylglucosaminyltransferase 110 kDa subunit, transcript variant X3	mRNA	0.55267	1
LOC5568091	LOC5568091	XM_021848278.1	protein turtle, transcript variant X3	mRNA	5.66043	1
LOC5578702	LOC5578702	XM_021839396.1	guanine nucleotide-releasing factor 2, transcript variant X5	mRNA	3.05459	1
LOC5566416	LOC5566416	XM_021854534.1	vanin-like protein 2, transcript variant X5	mRNA	5.63716	1
LOC110676952	LOC110676952	XM_021846982.1	uncharacterized LOC110676952	mRNA	-3.03635	1
LOC5564565	LOC5564565	XM_021837847.1	tyrosine-protein kinase Fer, transcript variant X9	mRNA	5.42704	1
LOC5568875	LOC5568875	XM_021842698.1	protein N-terminal glutamine amidohydrolase, transcript variant X6	mRNA	2.28585	1
LOC5564085	LOC5564085	XM_021844385.1	uncharacterized LOC5564085, transcript variant X7	mRNA	5.59689	1
LOC5569893	LOC5569893	XM_021840553.1	arf-GAP with dual PH domain-containing protein 1, transcript variant X1	mRNA	5.62074	1
LOC5568954	LOC5568954	XM_021854097.1	titin, transcript variant X3	mRNA	-2.7189	1
LOC110678789	LOC110678789	XM_021852144.1	uncharacterized LOC110678789	mRNA	-2.88452	1
LOC23687769	LOC23687769	XM_021851526.1	heat shock 70 kDa protein cognate 3, transcript variant X2	mRNA	5.85431	1
LOC110675820	LOC110675820	XR_002499823.1	vesicle-associated membrane protein 2, transcript variant X5	misc_RNA	-5.49216	1
LOC5568654	LOC5568654	XM_001652438.3	probable cytochrome P450 28a5	mRNA	0.95372	1
LOC5567490	LOC5567490	XM_021852455.1	macoilin-2, transcript variant X6	mRNA	-2.18701	1
LOC5579030	LOC5579030	XM_021840277.1	DCN1-like protein 3, transcript variant X3	mRNA	1.51162	1
LOC5564565	LOC5564565	XM_021837848.1	tyrosine-protein kinase Fer, transcript variant X10	mRNA	5.54173	1
LOC5565368	LOC5565368	XM_021845326.1	metallo-beta-lactamase domain-containing protein 1, transcript variant X4	mRNA	5.61797	1
LOC5571082	LOC5571082	XM_001659472.2	ankyrin repeat domain-containing protein 27, transcript variant X2	mRNA	-0.776866	1
LOC23687965	LOC23687965	XR_002500754.1	putative SERF-like protein, transcript variant X2	misc_RNA	-0.823191	1
LOC5568409	LOC5568409	XM_021850494.1	uncharacterized LOC5568409, transcript variant X3	mRNA	-5.03397	1
LOC5575995	LOC5575995	XM_001655909.2	tropomyosin-2, transcript variant X39	mRNA	-1.2223	1
LOC110679780	LOC110679780	XM_021855511.1	histone H2A	mRNA	-2.10952	1
LOC110679779	LOC110679779	XM_021855510.1	histone H2A	mRNA	-2.10952	1
LOC5567034	LOC5567034	XM_021850713.1	probable cytochrome P450 313a1	mRNA	-3.23472	1
LOC5577524	LOC5577524	XM_021855484.1	acyl-CoA Delta(11) desaturase, transcript variant X1	mRNA	0.551067	1
LOC5573495	LOC5573495	XM_021845726.1	cyclin-Y-like protein 1, transcript variant X2	mRNA	2.48824	1
LOC5569818	LOC5569818	XM_021847993.1	clavesin-1, transcript variant X1	mRNA	2.44565	1
LOC5576629	LOC5576629	XM_021840074.1	PDZ domain-containing protein GIPC3, transcript variant X4	mRNA	-2.81584	1
LOC5579865	LOC5579865	XM_021839863.1	carbohydrate sulfotransferase 11, transcript variant X4	mRNA	-2.10759	1
LOC110675897	LOC110675897	XM_021841879.1	serine/arginine repetitive matrix protein 1-like, transcript variant X4	mRNA	2.67926	1
LOC5571447	LOC5571447	XM_021839783.1	epsin-1, transcript variant X14	mRNA	0.669943	1
LOC110681455	LOC110681455	XM_021857216.1	venom allergen 5-like	mRNA	5.7927	1
LOC5565837	LOC5565837	XM_001650165.2	basic salivary proline-rich protein 4	mRNA	-0.806723	1
LOC5568609	LOC5568609	XM_001652390.2	annulin, transcript variant X8	mRNA	2.62824	1
LOC5578511	LOC5578511	XM_021850715.1	uncharacterized LOC5578511	mRNA	-4.95037	1
LOC5575438	LOC5575438	XM_021844669.1	semaphorin-1A, transcript variant X5	mRNA	-5.55661	1
LOC5579878	LOC5579878	XM_021841721.1	guanine nucleotide-binding protein subunit beta-1, transcript variant X3	mRNA	-5.50357	1
LOC5566252	LOC5566252	XM_021845270.1	tyrosine-protein phosphatase Lar, transcript variant X4	mRNA	-3.26707	1
LOC5566566	LOC5566566	XM_021853472.1	uncharacterized family 31 glucosidase KIAA1161, transcript variant X3	mRNA	1.01849	1
LOC5565526	LOC5565526	XM_001649830.2	uncharacterized LOC5565526	mRNA	-6.01899	1
LOC5578438	LOC5578438	XM_021853460.1	chorion peroxidase	mRNA	-7.11293	1
LOC5571946	LOC5571946	XM_021844745.1	protein split ends, transcript variant X9	mRNA	-1.67021	1
LOC5566699	LOC5566699	XM_021855709.1	plasma membrane calcium-transporting ATPase 1, transcript variant X9	mRNA	-5.56364	1
LOC5568796	LOC5568796	XM_021847475.1	coiled-coil domain-containing protein 85C-A	mRNA	-1.79386	1
LOC110679441	LOC110679441	XM_021854024.1	protein AF-9, transcript variant X3	mRNA	5.57096	1
LOC110675312	LOC110675312	XM_021839844.1	integumentary mucin C.1-like	mRNA	-8.59929	1
LOC5563701	LOC5563701	XM_021853592.1	fasciclin-3, transcript variant X3	mRNA	-0.763114	1
LOC5565210	LOC5565210	XM_021851741.1	centrosomal protein of 83 kDa, transcript variant X1	mRNA	-2.93413	1
LOC5573788	LOC5573788	XM_021850819.1	general odorant-binding protein 45	mRNA	-5.8645	1
LOC5571917	LOC5571917	XM_021852921.1	putative helicase MOV-10, transcript variant X3	mRNA	1.10204	1
LOC5568917	LOC5568917	XM_021837732.1	elongation of very long chain fatty acids protein AAEL008004, transcript variant X2	mRNA	-1.61315	1
LOC5578007	LOC5578007	XM_021853792.1	beta-TrCP, transcript variant X2	mRNA	1.25492	1
LOC5579849	LOC5579849	XM_021854338.1	hormone receptor 4, transcript variant X4	mRNA	-1.55824	1
LOC110676540	LOC110676540	XM_021844813.1	uncharacterized LOC110676540, transcript variant X2	mRNA	-0.85079	1
LOC5565492	LOC5565492	XM_021854081.1	kinesin-like protein unc-104, transcript variant X4	mRNA	-5.5167	1
LOC5569646	LOC5569646	XM_001658620.2	zwei Ig domain protein zig-8, transcript variant X1	mRNA	2.51025	1
LOC5566495	LOC5566495	XM_001650834.2	probable 2-oxoglutarate dehydrogenase E1 component DHKTD1 homolog, mitochondrial, transcript variant X1	mRNA	2.05956	1
LOC5565322	LOC5565322	XM_021846842.1	homocysteine S-methyltransferase, transcript variant X2	mRNA	-0.848302	1
LOC5572212	LOC5572212	XM_021843086.1	cadherin-23, transcript variant X3	mRNA	-2.43774	1
LOC5577909	LOC5577909	XM_001656631.2	zinc finger protein 267	mRNA	-0.837066	1
LOC5564083	LOC5564083	XM_021844366.1	uncharacterized LOC5564083, transcript variant X4	mRNA	-0.766993	1
LOC5568396	LOC5568396	XM_021849272.1	rab11 family-interacting protein 4B, transcript variant X5	mRNA	1.2306	1
LOC5565122	LOC5565122	XM_021856857.1	uncharacterized LOC5565122	mRNA	2.88916	1
LOC5567903	LOC5567903	XM_021854931.1	uncharacterized LOC5567903	mRNA	-7.49609	1
LOC5566523	LOC5566523	XM_021845437.1	tyrosine-protein kinase receptor torso, transcript variant X10	mRNA	-2.57344	1
LOC5570893	LOC5570893	XM_021844975.1	dual specificity tyrosine-phosphorylation-regulated kinase 2, transcript variant X9	mRNA	-0.71977	1
LOC5579855	LOC5579855	XM_021852531.1	oxysterol-binding protein 1, transcript variant X4	mRNA	-0.545066	1
LOC5579856	LOC5579856	XM_021854647.1	synaptic vesicle glycoprotein 2C, transcript variant X2	mRNA	2.49469	1
LOC5571683	LOC5571683	XM_021845495.1	uncharacterized LOC5571683, transcript variant X5	mRNA	-3.14485	1
LOC5577463	LOC5577463	XM_021843409.1	uncharacterized LOC5577463, transcript variant X1	mRNA	5.40762	1
LOC5572167	LOC5572167	XM_021857517.1	filamin-A, transcript variant X2	mRNA	3.52792	1
LOC5565997	LOC5565997	XM_021846406.1	probable nuclear hormone receptor HR3, transcript variant X8	mRNA	5.03357	1
LOC5571312	LOC5571312	XM_021840736.1	inositol hexakisphosphate and diphosphoinositol-pentakisphosphate kinase 2, transcript variant X21	mRNA	5.50529	1
LOC5565073	LOC5565073	XM_021849677.1	beta-galactosidase	mRNA	-1.90074	1
LOC5572662	LOC5572662	XM_021845141.1	nuclear receptor-binding protein homolog, transcript variant X2	mRNA	-0.805664	1
LOC5571510	LOC5571510	XM_021848414.1	cAMP-specific 3',5'-cyclic phosphodiesterase, transcript variant X6	mRNA	3.1054	1
LOC5564097	LOC5564097	XM_001648372.2	RNA polymerase II degradation factor 1	mRNA	-1.06907	1
LOC5571087	LOC5571087	XM_001659477.2	titin	mRNA	-11.0812	1
LOC5570142	LOC5570142	XM_021850624.1	centrosomin, transcript variant X9	mRNA	5.54321	1
LOC5567571	LOC5567571	XM_021847225.1	putative uncharacterized protein DDB_G0282129, transcript variant X4	mRNA	-2.57278	1
LOC5578759	LOC5578759	XM_021845759.1	leukotriene A-4 hydrolase, transcript variant X2	mRNA	5.55902	1
LOC5566203	LOC5566203	XM_021854617.1	ABC transporter G family member 23, transcript variant X4	mRNA	-1.37323	1
LOC5566465	LOC5566465	XM_001650797.2	regulator of G-protein signaling 7	mRNA	2.61192	1
LOC5570328	LOC5570328	XM_021843807.1	folliculin-interacting protein 2, transcript variant X3	mRNA	-5.51669	1
LOC5574775	LOC5574775	XM_021851400.1	RNA-binding protein fusilli, transcript variant X3	mRNA	-0.827641	1
LOC110679647	LOC110679647	XM_021855041.1	mucin-5AC-like	mRNA	-4.03947	1
LOC5566873	LOC5566873	XM_021848992.1	uncharacterized LOC5566873, transcript variant X2	mRNA	-2.03638	1
LOC5574917	LOC5574917	XM_021837329.1	ras-related and estrogen-regulated growth inhibitor-like protein, transcript variant X5	mRNA	-1.3256	1
LOC110677665	LOC110677665	XM_021848642.1	uncharacterized LOC110677665, transcript variant X2	mRNA	-0.52161	1
LOC5577135	LOC5577135	XM_021852630.1	uncharacterized LOC5577135, transcript variant X1	mRNA	-0.863483	1
LOC5576368	LOC5576368	XM_001656057.2	probable cytochrome P450 6d4	mRNA	-0.753981	1
LOC5572391	LOC5572391	XM_021838660.1	chitinase-like protein 3, transcript variant X4	mRNA	-5.56556	1
LOC5570531	LOC5570531	XM_021840748.1	coronin-1C, transcript variant X11	mRNA	1.532	1
LOC110681145	LOC110681145	XM_021856915.1	zinc finger protein 624-like	mRNA	3.28834	1
LOC5565534	LOC5565534	XM_021842049.1	PHD finger protein rhinoceros, transcript variant X3	mRNA	2.34166	1
LOC5564265	LOC5564265	XM_021852404.1	uncharacterized LOC5564265, transcript variant X5	mRNA	-1.17291	1
LOC5568027	LOC5568027	XM_021841015.1	chondroitin sulfate synthase 1, transcript variant X3	mRNA	2.57995	1
LOC5574086	LOC5574086	XM_021840444.1	collagen alpha-1(XVIII) chain, transcript variant X3	mRNA	2.44216	1
LOC5577744	LOC5577744	XM_021850992.1	SLIT-ROBO Rho GTPase-activating protein 1, transcript variant X9	mRNA	6.60158	1
LOC5570922	LOC5570922	XM_021844917.1	sodium/hydrogen exchanger 3, transcript variant X6	mRNA	-3.04085	1
LOC5572074	LOC5572074	XM_021847899.1	spermatogenesis-associated protein 20, transcript variant X1	mRNA	-0.947774	1
LOC5576800	LOC5576800	XM_001662838.2	aminopeptidase N	mRNA	1.73807	1
LOC5571728	LOC5571728	XM_021845032.1	uncharacterized LOC5571728, transcript variant X1	mRNA	-1.01685	1
LOC5565459	LOC5565459	XM_001649713.2	N-acetylgalactosaminyltransferase 4	mRNA	-2.74527	1
LOC110677834	LOC110677834	XM_021849455.1	uncharacterized LOC110677834	mRNA	-5.72271	1
LOC5574050	LOC5574050	XM_001654978.2	transmembrane protein 235	mRNA	-1.30318	1
LOC110675535	LOC110675535	XM_021840829.1	gamma-gliadin-like	mRNA	-1.75263	1
LOC5564732	LOC5564732	XM_001649022.2	venom allergen 5	mRNA	0.682264	1
LOC5573847	LOC5573847	XM_001654829.2	uncharacterized LOC5573847	mRNA	0.566151	1
LOC5577636	LOC5577636	XM_021838171.1	putative mediator of RNA polymerase II transcription subunit 26, transcript variant X9	mRNA	-2.36383	1
LOC5564953	LOC5564953	XM_021841983.1	uncharacterized LOC5564953, transcript variant X7	mRNA	1.28696	1
LOC5576219	LOC5576219	XM_001655946.2	H/ACA ribonucleoprotein complex non-core subunit NAF1	mRNA	-0.566725	1
LOC5570905	LOC5570905	XM_021844956.1	cGMP-dependent 3',5'-cyclic phosphodiesterase, transcript variant X8	mRNA	-1.15884	1
LOC5573933	LOC5573933	XM_021847682.1	uncharacterized LOC5573933, transcript variant X2	mRNA	-5.49668	1
LOC110681180	LOC110681180	XM_021856954.1	uncharacterized LOC110681180, transcript variant X1	mRNA	-2.80745	1
LOC5576136	LOC5576136	XM_021838429.1	DNA-binding protein RFX2, transcript variant X9	mRNA	-1.61395	1
LOC5568400	LOC5568400	XM_021849521.1	A disintegrin and metalloproteinase with thrombospondin motifs 4, transcript variant X6	mRNA	-1.0945	1
LOC5571296	LOC5571296	XM_021840141.1	serine/threonine-protein kinase N, transcript variant X10	mRNA	-6.74593	1
LOC5575522	LOC5575522	XM_021848035.1	1-acyl-sn-glycerol-3-phosphate acyltransferase alpha, transcript variant X8	mRNA	2.65407	1
LOC5570334	LOC5570334	XM_021843789.1	AT-rich interactive domain-containing protein 2, transcript variant X5	mRNA	5.56661	1
LOC5565995	LOC5565995	XM_021841824.1	multiple inositol polyphosphate phosphatase 1, transcript variant X1	mRNA	5.44405	1
LOC110679258	LOC110679258	XM_021853482.1	transient receptor potential channel pyrexia-like, transcript variant X2	mRNA	-2.3115	1
LOC110681520	LOC110681520	XM_021857471.1	glycerol-3-phosphate acyltransferase 1, mitochondrial-like, transcript variant X2	mRNA	-5.37841	1
LOC5578246	LOC5578246	XM_001663722.2	protein G12	mRNA	-2.66623	1
LOC5574571	LOC5574571	XM_001661474.2	keratin-associated protein 9-1	mRNA	-6.57704	1
LOC5572777	LOC5572777	XM_021852403.1	abscission/NoCut checkpoint regulator, transcript variant X2	mRNA	-1.52327	1
LOC5574604	LOC5574604	XM_021853873.1	troponin T, skeletal muscle, transcript variant X2	mRNA	-5.47554	0.999999
LOC5574667	LOC5574667	XM_021853206.1	annexin B9, transcript variant X5	mRNA	3.88043	0.999999
LOC5569475	LOC5569475	XM_021838997.1	partitioning defective 3 homolog, transcript variant X17	mRNA	2.5581	0.999999
LOC5571141	LOC5571141	XM_021844572.1	probable cytochrome P450 9f2, transcript variant X3	mRNA	0.897432	0.999999
LOC5572561	LOC5572561	XM_021850337.1	leucine-rich repeat transmembrane neuronal protein 3, transcript variant X2	mRNA	-0.810862	0.999999
LOC5572548	LOC5572548	XM_021842562.1	E3 ubiquitin-protein ligase znrf2, transcript variant X5	mRNA	-2.16696	0.999999
LOC5574170	LOC5574170	XM_021852356.1	tryptase, transcript variant X2	mRNA	-5.58517	0.999999
LOC5571687	LOC5571687	XM_021844283.1	longitudinals lacking protein, isoforms A/B/D/L, transcript variant X3	mRNA	-0.768438	0.999999
LOC5578278	LOC5578278	XM_021837254.1	uncharacterized LOC5578278, transcript variant X2	mRNA	-6.78095	0.999999
LOC110676235	LOC110676235	XM_021843304.1	LIM and SH3 domain protein Lasp, transcript variant X3	mRNA	-7.11762	0.999999
LOC5574500	LOC5574500	XM_021845575.1	nuclear receptor coactivator 2, transcript variant X17	mRNA	-1.10719	0.999999
LOC5567269	LOC5567269	XM_001651638.2	geranylgeranyl pyrophosphate synthase	mRNA	-5.01332	0.999999
LOC5571016	LOC5571016	XM_021855242.1	SHC-transforming protein 4, transcript variant X2	mRNA	-7.29647	0.999999
LOC5576274	LOC5576274	XM_021843039.1	titin, transcript variant X2	mRNA	-2.63689	0.999999
LOC5569180	LOC5569180	XM_021845357.1	cAMP-responsive element-binding protein-like 2, transcript variant X2	mRNA	0.563598	0.999999
LOC5571651	LOC5571651	XM_021845511.1	kinesin-like protein KIF21B, transcript variant X3	mRNA	-2.80745	0.999999
LOC5576746	LOC5576746	XM_021839978.1	guanine nucleotide exchange factor DBS, transcript variant X3	mRNA	-1.47813	0.999999
LOC5577246	LOC5577246	XM_021854741.1	tyrosine-protein phosphatase 99A, transcript variant X7	mRNA	2.11798	0.999999
LOC23687995	LOC23687995	XM_021842581.1	protein split ends, transcript variant X1	mRNA	7.85352	0.999999
LOC110675187	LOC110675187	XM_021839594.1	mucin-2-like	mRNA	-8.07679	0.999998
LOC5570044	LOC5570044	XM_001658884.2	uncharacterized LOC5570044, transcript variant X1	mRNA	-6.07303	0.999998
LOC5566826	LOC5566826	XM_021842413.1	adenosine deaminase 2, transcript variant X3	mRNA	1.7939	0.999998
LOC110674010	LOC110674010	XM_021847771.1	von Willebrand factor D and EGF domain-containing protein-like	mRNA	1.00432	0.999998
LOC5572004	LOC5572004	XM_001660059.2	uncharacterized LOC5572004, transcript variant X2	mRNA	1.05145	0.999998
LOC5575209	LOC5575209	XM_021846211.1	acyl-CoA synthetase family member 2, mitochondrial, transcript variant X2	mRNA	0.82379	0.999998
LOC5564268	LOC5564268	XM_001648567.2	protein takeout, transcript variant X1	mRNA	-1.61314	0.999998
LOC5577794	LOC5577794	XM_021843254.1	transient receptor potential cation channel trpm, transcript variant X14	mRNA	1.96584	0.999998
LOC5578382	LOC5578382	XM_001663794.2	thymosin beta	mRNA	-0.678238	0.999998
LOC5574737	LOC5574737	XM_021845016.1	wee1-like protein kinase, transcript variant X2	mRNA	-1.90275	0.999998
LOC5575094	LOC5575094	XM_021850281.1	helicase POLQ-like, transcript variant X2	mRNA	5.46989	0.999998
LOC5566109	LOC5566109	XM_001650422.2	uncharacterized LOC5566109	mRNA	-4.38007	0.999998
LOC5567023	LOC5567023	XM_001651356.2	heat shock protein 67B2	mRNA	-5.91366	0.999998
LOC5580247	LOC5580247	XM_001662594.2	proliferating cell nuclear antigen	mRNA	-0.535427	0.999998
LOC5569108	LOC5569108	XM_001652656.2	uncharacterized LOC5569108	mRNA	8.24333	0.999998
LOC5566048	LOC5566048	XM_021849969.1	uncharacterized LOC5566048, transcript variant X7	mRNA	6.70168	0.999997
LOC5570328	LOC5570328	XM_021843819.1	folliculin-interacting protein 2, transcript variant X14	mRNA	6.49544	0.999997
LOC5566516	LOC5566516	XM_021845457.1	YEATS domain-containing protein 2, transcript variant X1	mRNA	-0.955571	0.999997
LOC5569098	LOC5569098	XM_021848789.1	regulator of G-protein signaling loco, transcript variant X3	mRNA	-0.615414	0.999997
LOC5573053	LOC5573053	XM_021852904.1	box A-binding factor, transcript variant X3	mRNA	-7.47862	0.999997
LOC5577142	LOC5577142	XM_001663182.2	kinesin-related protein 6, transcript variant X1	mRNA	-2.19007	0.999997
LOC5571874	LOC5571874	XM_021840717.1	unconventional myosin-Va, transcript variant X3	mRNA	-1.8594	0.999997
LOC5566102	LOC5566102	XM_001650419.2	membrane-bound alkaline phosphatase	mRNA	0.992088	0.999997
LOC5574745	LOC5574745	XM_021838772.1	116 kDa U5 small nuclear ribonucleoprotein component, transcript variant X2	mRNA	-0.77866	0.999997
LOC5570456	LOC5570456	XR_002499662.1	neuroglian, transcript variant X8	misc_RNA	-0.569021	0.999997
LOC5579992	LOC5579992	XM_021840591.1	protein bric-a-brac 1, transcript variant X1	mRNA	-2.56224	0.999996
LOC5569395	LOC5569395	XM_021852182.1	homeobox protein cut, transcript variant X4	mRNA	5.92391	0.999996
LOC5569057	LOC5569057	XM_021837824.1	attractin, transcript variant X1	mRNA	-0.584538	0.999996
LOC5571294	LOC5571294	XM_021840149.1	kinesin-like protein KIF13A, transcript variant X1	mRNA	-2.98529	0.999996
LOC5566962	LOC5566962	XM_001651325.2	uncharacterized LOC5566962	mRNA	-1.944	0.999995
LOC5565739	LOC5565739	XM_021851085.1	ATP-dependent helicase brm, transcript variant X2	mRNA	0.603769	0.999995
LOC5579187	LOC5579187	XM_021851075.1	glycerol-3-phosphate dehydrogenase, mitochondrial, transcript variant X4	mRNA	-1.6693	0.999995
LOC5566763	LOC5566763	XM_021849130.1	protein argonaute-2, transcript variant X5	mRNA	5.47385	0.999995
LOC5567988	LOC5567988	XM_021847857.1	probable phosphorylase b kinase regulatory subunit beta, transcript variant X4	mRNA	-3.43759	0.999995
LOC5576021	LOC5576021	XM_021855967.1	very low-density lipoprotein receptor, transcript variant X11	mRNA	-1.69393	0.999994
LOC5568412	LOC5568412	XM_021841336.1	uncharacterized LOC5568412, transcript variant X10	mRNA	-5.89507	0.999994
LOC5575065	LOC5575065	XM_021843158.1	transmembrane protein 11 homolog, mitochondrial, transcript variant X2	mRNA	2.08314	0.999994
LOC5572561	LOC5572561	XM_001654026.2	leucine-rich repeat transmembrane neuronal protein 3, transcript variant X1	mRNA	3.07807	0.999993
LOC5567962	LOC5567962	XM_021847393.1	protein timeless, transcript variant X9	mRNA	0.847014	0.999993
LOC5569475	LOC5569475	XM_021838990.1	partitioning defective 3 homolog, transcript variant X11	mRNA	2.45756	0.999993
LOC5566905	LOC5566905	XM_021850888.1	general odorant-binding protein 45-like	mRNA	-8.55764	0.999993
LOC5579949	LOC5579949	XM_001652188.2	histone-arginine methyltransferase CARMER, transcript variant X3	mRNA	-1.79098	0.999992
LOC5567935	LOC5567935	XM_001657709.2	reversion-inducing cysteine-rich protein with Kazal motifs, transcript variant X3	mRNA	-2.55017	0.999992
LOC5574634	LOC5574634	XM_021844194.1	protein lifeguard 1, transcript variant X6	mRNA	-1.03229	0.999992
LOC5573995	LOC5573995	XM_021842306.1	la-related protein CG11505, transcript variant X18	mRNA	-2.57104	0.999992
LOC5564842	LOC5564842	XM_021847315.1	uncharacterized LOC5564842, transcript variant X2	mRNA	-7.04481	0.999992
LOC5572757	LOC5572757	XM_021841939.1	uncharacterized LOC5572757, transcript variant X2	mRNA	3.60486	0.999992
LOC5565670	LOC5565670	XM_021842625.1	sterile alpha and TIR motif-containing protein 1, transcript variant X7	mRNA	2.00297	0.999991
LOC5571092	LOC5571092	XM_021851000.1	T-box transcription factor TBX1-A, transcript variant X2	mRNA	-1.60387	0.999991
LOC5565429	LOC5565429	XM_021854629.1	toll-like receptor 6, transcript variant X1	mRNA	5.42021	0.99999
LOC5577947	LOC5577947	XM_021848732.1	proline dehydrogenase 1, mitochondrial, transcript variant X19	mRNA	1.34422	0.99999
LOC5563780	LOC5563780	XM_021850967.1	protein tramtrack, beta isoform, transcript variant X3	mRNA	0.982606	0.99999
LOC5575790	LOC5575790	XM_021837792.1	sodium/potassium-transporting ATPase subunit alpha, transcript variant X6	mRNA	-0.706364	0.99999
LOC5564370	LOC5564370	XM_001648662.2	PR domain zinc finger protein 5, transcript variant X2	mRNA	3.34387	0.99999
LOC110674772	LOC110674772	XM_021839063.1	amyloid beta A4 precursor protein-binding family A member 2-like, transcript variant X5	mRNA	-5.46748	0.999988
LOC5578281	LOC5578281	XM_021839218.1	integrin alpha-PS2, transcript variant X1	mRNA	-6.76561	0.999988
LOC5580311	LOC5580311	XM_021853458.1	zinc finger protein 704, transcript variant X2	mRNA	-0.720706	0.999988
LOC5571941	LOC5571941	XM_021844731.1	ralBP1-associated Eps domain-containing protein 1, transcript variant X13	mRNA	-5.49681	0.999987
LOC5573718	LOC5573718	XM_001660976.2	uncharacterized LOC5573718	mRNA	-7.19484	0.999987
LOC5567349	LOC5567349	XM_021852493.1	OTU domain-containing protein 7B, transcript variant X6	mRNA	-5.56723	0.999987
LOC5565647	LOC5565647	XM_021841204.1	ADP-ribosylation factor 6, transcript variant X9	mRNA	-3.05862	0.999986
LOC5575393	LOC5575393	XM_001661867.2	venom allergen 5	mRNA	0.875734	0.999986
LOC5577548	LOC5577548	XM_021847104.1	dendritic arbor reduction protein 1, transcript variant X2	mRNA	-0.607066	0.999986
LOC5574622	LOC5574622	XM_021857552.1	ATP-binding cassette sub-family G member 8, transcript variant X5	mRNA	-1.13704	0.999985
LOC5576559	LOC5576559	XM_021850189.1	serine/threonine-protein kinase MARK2, transcript variant X4	mRNA	2.60042	0.999984
LOC5579004	LOC5579004	XM_021840082.1	uncharacterized LOC5579004, transcript variant X2	mRNA	-1.31546	0.999984
LOC110675657	LOC110675657	XM_021841230.1	uncharacterized LOC110675657	mRNA	-6.32443	0.999984
LOC5567344	LOC5567344	XM_021848368.1	rap1 GTPase-activating protein 1, transcript variant X9	mRNA	-0.649617	0.999984
LOC5574583	LOC5574583	XM_021853760.1	BTB/POZ domain-containing protein 6-B, transcript variant X2	mRNA	-0.743175	0.999983
LOC5566901	LOC5566901	XM_021851110.1	fumarylacetoacetate hydrolase domain-containing protein 2A, transcript variant X2	mRNA	0.878076	0.999983
LOC5566478	LOC5566478	XM_001650815.2	equilibrative nucleoside transporter 1, transcript variant X3	mRNA	-1.1026	0.999983
LOC5565497	LOC5565497	XM_021849445.1	nucleolar complex protein 2 homolog, transcript variant X2	mRNA	2.35363	0.999982
LOC5566251	LOC5566251	XM_021846007.1	venom dipeptidyl peptidase 4, transcript variant X3	mRNA	1.85665	0.999982
LOC5566894	LOC5566894	XM_021850887.1	general odorant-binding protein 45-like	mRNA	-6.37796	0.999982
LOC110674827	LOC110674827	XM_021839290.1	otoferlin-like, transcript variant X2	mRNA	5.3386	0.999981
LOC110674715	LOC110674715	XM_021838773.1	uncharacterized LOC110674715, transcript variant X2	mRNA	-5.90035	0.999981
LOC110679473	LOC110679473	XR_002502513.1	uncharacterized LOC110679473	ncRNA	-7.24374	0.999981
LOC5566371	LOC5566371	XM_021854162.1	AP-1 complex subunit gamma-1, transcript variant X2	mRNA	5.76416	0.999979
LOC5568834	LOC5568834	XM_001658150.2	uncharacterized LOC5568834	mRNA	-6.03797	0.999976
LOC5574994	LOC5574994	XM_001655417.2	protein yippee	mRNA	-0.746617	0.999975
LOC5566252	LOC5566252	XM_021845271.1	tyrosine-protein phosphatase Lar, transcript variant X5	mRNA	5.54898	0.999975
LOC5570792	LOC5570792	XM_021842902.1	titin homolog, transcript variant X4	mRNA	1.05721	0.999974
LOC5574477	LOC5574477	XM_021843941.1	tyrosine-protein kinase receptor torso, transcript variant X7	mRNA	3.23753	0.999973
LOC5563800	LOC5563800	XM_021842022.1	uncharacterized LOC5563800	mRNA	-1.72812	0.999972
LOC5564849	LOC5564849	XM_001649117.2	GTP:AMP phosphotransferase AK3, mitochondrial	mRNA	-0.587269	0.999971
LOC5566496	LOC5566496	XM_001650831.2	TBC domain-containing protein kinase-like protein	mRNA	0.535253	0.999971
LOC5571088	LOC5571088	XM_001659478.2	uncharacterized LOC5571088, transcript variant X1	mRNA	-3.04604	0.999971
LOC5564410	LOC5564410	XM_021838487.1	uncharacterized LOC5564410, transcript variant X2	mRNA	-2.87806	0.99997
LOC5569552	LOC5569552	XR_002499270.1	uncharacterized LOC5569552, transcript variant X9	misc_RNA	3.18538	0.999969
LOC5575019	LOC5575019	XM_001661703.2	cysteine and histidine-rich protein 1 homolog	mRNA	-0.68841	0.999969
LOC5576311	LOC5576311	XM_021847056.1	prostaglandin reductase 1, transcript variant X1	mRNA	-0.977135	0.999969
LOC5567650	LOC5567650	XM_001651794.2	uncharacterized LOC5567650, transcript variant X1	mRNA	0.541921	0.999968
LOC110680830	LOC110680830	XM_021856620.1	uncharacterized LOC110680830	mRNA	-2.07743	0.999968
LOC110678059	LOC110678059	XM_021850584.1	serine/arginine repetitive matrix protein 2, transcript variant X1	mRNA	-5.44213	0.999968
LOC5571407	LOC5571407	XM_001653610.2	ras guanine nucleotide exchange factor P, transcript variant X4	mRNA	-0.676891	0.999967
LOC5575390	LOC5575390	XM_021849572.1	solute carrier family 12 member 4, transcript variant X10	mRNA	3.031	0.999967
LOC5571082	LOC5571082	XM_021855446.1	ankyrin repeat domain-containing protein 27, transcript variant X1	mRNA	-0.578957	0.999966
LOC5568319	LOC5568319	XM_021841377.1	probable aminoacyl tRNA synthase complex-interacting multifunctional protein 2, transcript variant X1	mRNA	-1.26069	0.999965
LOC110675350	LOC110675350	XM_021840032.1	sulfhydryl oxidase 1-like	mRNA	1.03671	0.999964
LOC5575947	LOC5575947	XM_021838034.1	uncharacterized LOC5575947, transcript variant X1	mRNA	0.518083	0.999958
LOC5573021	LOC5573021	XM_001660631.2	ecto-NOX disulfide-thiol exchanger 2, transcript variant X1	mRNA	-0.741264	0.999957
LOC5571400	LOC5571400	XM_021855697.1	PDF receptor, transcript variant X23	mRNA	-5.47451	0.999957
LOC5576136	LOC5576136	XM_021838428.1	DNA-binding protein RFX2, transcript variant X8	mRNA	-1.89123	0.999956
LOC5572890	LOC5572890	XM_001654191.2	small integral membrane protein 14, transcript variant X1	mRNA	-0.667066	0.999956
LOC110681321	LOC110681321	XR_002503162.1	uncharacterized LOC110681321	ncRNA	-3.39716	0.999954
LOC5579824	LOC5579824	XM_021838861.1	microtubule-associated protein futsch, transcript variant X8	mRNA	5.50635	0.999954
LOC5575995	LOC5575995	XM_021851692.1	tropomyosin-2, transcript variant X35	mRNA	-1.85713	0.999952
LOC5571997	LOC5571997	XM_001660052.2	uncharacterized LOC5571997	mRNA	0.812463	0.999949
LOC5572043	LOC5572043	XR_002500361.1	scavenger receptor class B member 1, transcript variant X17	misc_RNA	-3.84596	0.999949
LOC5571835	LOC5571835	XM_001659916.2	uncharacterized LOC5571835, transcript variant X3	mRNA	-0.659002	0.999943
LOC5568412	LOC5568412	XM_021841321.1	uncharacterized LOC5568412, transcript variant X6	mRNA	-1.24796	0.999942
LOC5574712	LOC5574712	XM_001661563.2	dnaJ homolog subfamily C member 22	mRNA	-1.2127	0.999941
LOC5568525	LOC5568525	XM_021838226.1	uncharacterized LOC5568525, transcript variant X1	mRNA	-6.64819	0.999941
LOC5568393	LOC5568393	XM_021850169.1	BLOC-1-related complex subunit 7, transcript variant X2	mRNA	1.483	0.99994
LOC5575126	LOC5575126	XM_001655445.2	cysteine-rich venom protein 6	mRNA	-4.26843	0.99994
LOC110680479	LOC110680479	XM_021856284.1	translocon-associated protein subunit alpha-like	mRNA	-1.1805	0.999939
LOC5569985	LOC5569985	XM_001658821.2	liprin-alpha-1, transcript variant X4	mRNA	-6.08149	0.999938
LOC5567554	LOC5567554	XM_021853602.1	cytochrome P450 4V2	mRNA	-2.56416	0.999935
LOC5574326	LOC5574326	XM_021838902.1	tau-tubulin kinase homolog Asator, transcript variant X6	mRNA	2.26957	0.999932
LOC5571788	LOC5571788	XM_021856938.1	angiotensin-converting enzyme, transcript variant X2	mRNA	4.12771	0.99993
LOC5570328	LOC5570328	XM_021843815.1	folliculin-interacting protein 2, transcript variant X10	mRNA	-2.62098	0.99993
LOC5567245	LOC5567245	XM_021855193.1	IQ motif and SEC7 domain-containing protein 1, transcript variant X1	mRNA	-0.781328	0.999926
LOC5564501	LOC5564501	XM_001648794.2	17-beta-hydroxysteroid dehydrogenase 13	mRNA	-1.54097	0.999926
LOC5565494	LOC5565494	XM_001649791.2	coiled-coil and C2 domain-containing protein 1-like, transcript variant X1	mRNA	0.926326	0.999923
LOC5574366	LOC5574366	XM_011495281.2	uncharacterized LOC5574366, transcript variant X4	mRNA	-1.27758	0.999917
LOC5578155	LOC5578155	XM_021844709.1	ribosome biogenesis protein NSA2 homolog, transcript variant X2	mRNA	0.628213	0.999917
LOC5575324	LOC5575324	XM_021848693.1	serine protease 42, transcript variant X1	mRNA	6.22461	0.999915
LOC5577394	LOC5577394	XM_021837867.1	protein fork head, transcript variant X1	mRNA	2.5497	0.999912
LOC5570593	LOC5570593	XM_021842877.1	leucine-rich repeat serine/threonine-protein kinase 1, transcript variant X3	mRNA	1.46913	0.999908
LOC5573062	LOC5573062	XM_001654335.2	origin recognition complex subunit 6	mRNA	-1.10964	0.999903
LOC5572713	LOC5572713	XM_021850447.1	uncharacterized LOC5572713, transcript variant X4	mRNA	-1.4375	0.999902
LOC5565980	LOC5565980	XR_002499360.1	uncharacterized LOC5565980	ncRNA	-2.62064	0.999901
LOC5572968	LOC5572968	XM_001654249.2	40S ribosomal protein S2	mRNA	0.632985	0.9999
LOC5564409	LOC5564409	XM_021844371.1	pheromone-processing carboxypeptidase KEX1, transcript variant X2	mRNA	0.55834	0.9999
LOC5577624	LOC5577624	XM_001656568.2	secretion-regulating guanine nucleotide exchange factor, transcript variant X1	mRNA	0.767178	0.999897
LOC5570607	LOC5570607	XM_021853641.1	cadherin-99C, transcript variant X2	mRNA	-1.50801	0.999887
LOC5567272	LOC5567272	XM_021850257.1	uncharacterized LOC5567272, transcript variant X11	mRNA	1.14417	0.999886
LOC5564418	LOC5564418	XM_021852376.1	ABC transporter G family member 20, transcript variant X2	mRNA	5.17303	0.999883
LOC5571736	LOC5571736	XM_001659825.2	uncharacterized LOC5571736, transcript variant X1	mRNA	-1.15284	0.999878
LOC5569251	LOC5569251	XM_021845757.1	disintegrin and metalloproteinase domain-containing protein 12, transcript variant X5	mRNA	4.16249	0.999877
LOC23687749	LOC23687749	XM_021856114.1	B-box type zinc finger protein ncl-1, transcript variant X1	mRNA	-1.55087	0.999869
LOC5565896	LOC5565896	XM_001650224.2	UDP-glucuronosyltransferase 1-3	mRNA	0.740932	0.999869
LOC5564736	LOC5564736	XM_021842368.1	filamin-B, transcript variant X4	mRNA	3.41508	0.999863
LOC5575340	LOC5575340	XM_001655668.2	general odorant-binding protein 56d	mRNA	-2.51562	0.999859
LOC5574500	LOC5574500	XM_021845570.1	nuclear receptor coactivator 2, transcript variant X12	mRNA	-1.23488	0.999857
LOC5570084	LOC5570084	XM_021840899.1	uncharacterized LOC5570084, transcript variant X2	mRNA	-3.14041	0.999854
LOC5569655	LOC5569655	XM_001652868.2	ataxin-2 homolog, transcript variant X1	mRNA	-6.20606	0.999851
LOC5568648	LOC5568648	XM_021844644.1	store-operated calcium entry regulator STIMATE, transcript variant X2	mRNA	-1.82603	0.99985
LOC5566279	LOC5566279	XM_021840863.1	uncharacterized LOC5566279, transcript variant X2	mRNA	-5.24299	0.999848
LOC5572771	LOC5572771	XM_021847407.1	calcitonin gene-related peptide type 1 receptor, transcript variant X1	mRNA	-1.9787	0.999843
LOC5572817	LOC5572817	XM_021847006.1	protein bark beetle, transcript variant X1	mRNA	6.09814	0.999839
LOC5573290	LOC5573290	XR_002500202.1	peroxisomal membrane protein PEX14, transcript variant X2	misc_RNA	0.588242	0.999834
LOC110677731	LOC110677731	XM_021848940.1	uncharacterized LOC110677731	mRNA	-0.870025	0.999827
LOC5567979	LOC5567979	XM_021847375.1	sodium- and chloride-dependent GABA transporter ine, transcript variant X4	mRNA	-1.09045	0.999811
LOC110680464	LOC110680464	XM_021856269.1	uncharacterized LOC110680464	mRNA	-1.4855	0.999806
LOC5565647	LOC5565647	XM_021841197.1	ADP-ribosylation factor 6, transcript variant X1	mRNA	1.97323	0.999804
LOC5564138	LOC5564138	XM_021855367.1	trichohyalin, transcript variant X1	mRNA	-5.49837	0.999799
LOC5579438	LOC5579438	XM_021841488.1	calcium release-activated calcium channel protein 1, transcript variant X4	mRNA	5.85212	0.999793
LOC5571932	LOC5571932	XM_021851192.1	hexokinase type 2, transcript variant X3	mRNA	1.27413	0.999789
LOC5578546	LOC5578546	XM_021850334.1	acyl-coenzyme A thioesterase 9, mitochondrial, transcript variant X2	mRNA	1.8599	0.999789
LOC5570231	LOC5570231	XM_001658960.2	uncharacterized LOC5570231	mRNA	-0.823143	0.999786
LOC5569212	LOC5569212	XM_021840916.1	double-stranded RNA-binding protein Staufen homolog 2, transcript variant X2	mRNA	-0.918906	0.999778
LOC110674038	LOC110674038	XM_021837333.1	cadherin-87A, transcript variant X3	mRNA	-5.41271	0.999777
LOC5567568	LOC5567568	XM_021838562.1	xanthine dehydrogenase 1	mRNA	-3.16819	0.99976
LOC110680642	LOC110680642	XM_021856436.1	programmed cell death 6-interacting protein-like	mRNA	1.4551	0.999757
LOC5577199	LOC5577199	XM_021837972.1	uncharacterized LOC5577199, transcript variant X1	mRNA	-1.22409	0.999754
LOC5568099	LOC5568099	XM_021840933.1	WD repeat-containing protein 26 homolog, transcript variant X4	mRNA	5.64376	0.999754
LOC5580035	LOC5580035	XM_021847201.1	tyrosine-protein phosphatase non-receptor type 21, transcript variant X10	mRNA	-1.26857	0.999751
LOC5574876	LOC5574876	XM_021850179.1	gonadotropin-releasing hormone receptor, transcript variant X1	mRNA	-1.59595	0.999746
LOC5578284	LOC5578284	XM_021842555.1	pikachurin	mRNA	-1.00127	0.999746
LOC110680376	LOC110680376	XM_021856188.1	glycine-rich protein DOT1-like	mRNA	-6.16557	0.999738
LOC5565604	LOC5565604	XM_001649911.2	adipocyte plasma membrane-associated protein	mRNA	-0.565256	0.999737
LOC5566765	LOC5566765	XM_021845778.1	uncharacterized LOC5566765, transcript variant X1	mRNA	-1.37726	0.999725
LOC5563686	LOC5563686	XM_001647899.2	40S ribosomal protein S21	mRNA	-5.33182	0.999718
LOC5573391	LOC5573391	XM_021846365.1	myosin-2 heavy chain, transcript variant X1	mRNA	6.43182	0.999717
LOC5574593	LOC5574593	XM_021854067.1	cytoplasmic polyadenylation element-binding protein 1, transcript variant X15	mRNA	1.66324	0.99971
LOC5571304	LOC5571304	XM_001653567.2	transcription factor kayak, transcript variant X3	mRNA	-0.685658	0.999705
LOC5575093	LOC5575093	XM_001661767.2	G1/S-specific cyclin-D2	mRNA	-0.81404	0.999704
LOC5577142	LOC5577142	XM_001663183.2	kinesin-related protein 6, transcript variant X2	mRNA	-2.15246	0.999686
LOC5574892	LOC5574892	XM_021844776.1	general odorant-binding protein 67	mRNA	-1.85227	0.999683
LOC5568091	LOC5568091	XM_021848277.1	protein turtle, transcript variant X2	mRNA	-5.29583	0.99968
LOC5578257	LOC5578257	XM_021841787.1	phosphatidylinositol 3-kinase regulatory subunit alpha, transcript variant X7	mRNA	-3.17348	0.999678
LOC5574622	LOC5574622	XM_021857547.1	ATP-binding cassette sub-family G member 8, transcript variant X1	mRNA	-2.38603	0.999677
LOC110674775	LOC110674775	XM_021839064.1	uncharacterized LOC110674775	mRNA	0.681993	0.999674
LOC5575404	LOC5575404	XM_021851527.1	glucose dehydrogenase [FAD, quinone]	mRNA	-5.16694	0.999672
LOC110675900	LOC110675900	XR_002499898.1	uncharacterized LOC110675900	ncRNA	1.70853	0.999672
LOC5568027	LOC5568027	XM_021839830.1	chondroitin sulfate synthase 1, transcript variant X1	mRNA	1.9336	0.999672
LOC5566871	LOC5566871	XM_021854770.1	phosphatidylinositol phosphatase PTPRQ, transcript variant X7	mRNA	5.75871	0.999665
LOC5568118	LOC5568118	XM_021840959.1	uncharacterized LOC5568118, transcript variant X1	mRNA	-0.803203	0.99966
LOC5567254	LOC5567254	XM_021851096.1	multidrug resistance-associated protein 4, transcript variant X4	mRNA	1.74078	0.999658
LOC5573053	LOC5573053	XM_001654324.2	box A-binding factor, transcript variant X6	mRNA	5.61881	0.999657
LOC5569655	LOC5569655	XM_021854319.1	ataxin-2 homolog, transcript variant X5	mRNA	-5.18145	0.99965
LOC5570170	LOC5570170	XM_001658925.2	uncharacterized LOC5570170	mRNA	-0.722432	0.999648
LOC5571208	LOC5571208	XM_001659532.2	xaa-Pro dipeptidase, transcript variant X3	mRNA	5.61183	0.999647
LOC5573048	LOC5573048	XM_021849043.1	phosphatidylserine decarboxylase proenzyme, mitochondrial, transcript variant X4	mRNA	1.69989	0.999645
LOC5569755	LOC5569755	XM_001652929.2	xaa-Pro aminopeptidase ApepP	mRNA	0.724204	0.999622
LOC5575671	LOC5575671	XM_001662081.2	xanthine dehydrogenase	mRNA	0.867338	0.999608
LOC5574593	LOC5574593	XM_021854060.1	cytoplasmic polyadenylation element-binding protein 1, transcript variant X14	mRNA	-0.994692	0.999604
LOC5579527	LOC5579527	XM_021854508.1	uncharacterized LOC5579527, transcript variant X5	mRNA	-2.30185	0.9996
LOC5578234	LOC5578234	XM_021840976.1	synaptobrevin, transcript variant X1	mRNA	2.37433	0.999598
LOC5574415	LOC5574415	XR_002502868.1	uncharacterized LOC5574415, transcript variant X1	ncRNA	-6.17523	0.999594
LOC5567620	LOC5567620	XM_021840808.1	glycogen-binding subunit 76A, transcript variant X11	mRNA	-0.801659	0.999592
LOC5578296	LOC5578296	XM_021851052.1	regulating synaptic membrane exocytosis protein 1, transcript variant X6	mRNA	2.07407	0.99958
LOC5574198	LOC5574198	XM_001661205.2	uncharacterized LOC5574198, transcript variant X1	mRNA	-0.572164	0.999568
LOC5571787	LOC5571787	XM_001659866.2	angiotensin-converting enzyme	mRNA	2.41625	0.999561
LOC110681168	LOC110681168	XM_021856939.1	bestrophin-4-like	mRNA	-0.749549	0.999543
LOC5571088	LOC5571088	XM_021853861.1	uncharacterized LOC5571088, transcript variant X2	mRNA	-3.76943	0.999532
LOC5577336	LOC5577336	XM_021851171.1	tight junction protein ZO-1, transcript variant X11	mRNA	0.560432	0.999521
LOC5573943	LOC5573943	XM_021847712.1	tRNA-dihydrouridine(16/17) synthase [NAD(P)(+)]-like, transcript variant X3	mRNA	2.81894	0.99952
LOC5579810	LOC5579810	XM_021838843.1	RNA-binding protein squid, transcript variant X1	mRNA	-5.82865	0.999503
LOC5565894	LOC5565894	XM_021848144.1	target of rapamycin, transcript variant X4	mRNA	-2.90778	0.999482
LOC5577380	LOC5577380	XM_001656413.2	4-coumarate--CoA ligase-like 7, transcript variant X2	mRNA	-1.3572	0.999478
LOC5575778	LOC5575778	XM_021850054.1	TLD domain-containing protein 2, transcript variant X11	mRNA	-2.17464	0.999432
LOC5570333	LOC5570333	XM_021843796.1	coronin-6, transcript variant X7	mRNA	5.15545	0.999429
LOC5577550	LOC5577550	XM_001663376.2	high affinity copper uptake protein 1	mRNA	0.700186	0.99942
LOC5575790	LOC5575790	XM_021837811.1	sodium/potassium-transporting ATPase subunit alpha, transcript variant X25	mRNA	1.60444	0.999411
LOC5575507	LOC5575507	XR_002500852.1	uncharacterized LOC5575507	ncRNA	-1.4819	0.999399
LOC5570645	LOC5570645	XM_021853467.1	uncharacterized LOC5570645, transcript variant X6	mRNA	2.26245	0.999391
LOC5564013	LOC5564013	XM_001648283.2	clumping factor B, transcript variant X3	mRNA	-2.22347	0.999391
LOC5576646	LOC5576646	XM_021841657.1	uncharacterized LOC5576646, transcript variant X4	mRNA	1.55942	0.999385
LOC5574529	LOC5574529	XM_001655132.2	aminoacylase-1B, transcript variant X2	mRNA	1.01122	0.999385
LOC5565660	LOC5565660	XM_001649967.2	uncharacterized LOC5565660	mRNA	-1.68349	0.999373
LOC5576722	LOC5576722	XM_021837673.1	sarcalumenin, transcript variant X4	mRNA	-1.25702	0.999362
LOC5575644	LOC5575644	XM_021838051.1	scaffold protein salvador, transcript variant X3	mRNA	3.21835	0.999352
LOC110676640	LOC110676640	XR_002500593.1	uncharacterized LOC110676640	ncRNA	-5.84534	0.999349
LOC5577127	LOC5577127	XM_021845991.1	uncharacterized LOC5577127, transcript variant X1	mRNA	-2.42027	0.999312
LOC5573845	LOC5573845	XM_001654832.2	transmembrane protein 53-B	mRNA	0.628018	0.99931
LOC5568916	LOC5568916	XM_021837739.1	glutamyl aminopeptidase, transcript variant X6	mRNA	1.79478	0.99929
LOC5568875	LOC5568875	XM_021842704.1	protein N-terminal glutamine amidohydrolase, transcript variant X12	mRNA	-1.54943	0.999287
LOC5576554	LOC5576554	XM_021850064.1	uncharacterized LOC5576554	mRNA	2.09437	0.999277
LOC110676262	LOC110676262	XR_002500216.1	uncharacterized LOC110676262	ncRNA	-0.907584	0.999274
LOC5575820	LOC5575820	XM_021842549.1	uncharacterized LOC5575820, transcript variant X1	mRNA	4.33029	0.999272
LOC5563695	LOC5563695	XM_021853842.1	fibulin-1, transcript variant X3	mRNA	1.9448	0.999241
LOC5571599	LOC5571599	XM_021841625.1	protein encore, transcript variant X8	mRNA	-4.57679	0.999241
LOC110677253	LOC110677253	XR_002501054.1	uncharacterized LOC110677253	ncRNA	-5.67342	0.999235
LOC5565828	LOC5565828	XM_021842348.1	protein alan shepard, transcript variant X14	mRNA	6.13396	0.999231
LOC5571245	LOC5571245	XM_021851209.1	protein phosphatase 1 regulatory subunit 16A, transcript variant X5	mRNA	-5.44427	0.999225
LOC5570676	LOC5570676	XM_001659220.2	putative glycerol kinase 5	mRNA	0.60037	0.999208
LOC5578768	LOC5578768	XM_021845754.1	uncharacterized LOC5578768	mRNA	-1.26241	0.999207
LOC5577237	LOC5577237	XM_021855079.1	uncharacterized LOC5577237, transcript variant X2	mRNA	-5.40806	0.999206
LOC5566523	LOC5566523	XM_021845432.1	tyrosine-protein kinase receptor torso, transcript variant X5	mRNA	2.18282	0.999191
LOC5576856	LOC5576856	XM_021843413.1	bestrophin-2	mRNA	-0.758078	0.999171
LOC5575456	LOC5575456	XM_001661924.2	histone-lysine N-methyltransferase ASHR1, transcript variant X1	mRNA	-0.521338	0.999161
LOC5579867	LOC5579867	XM_021839853.1	transcription initiation factor TFIID subunit 4, transcript variant X4	mRNA	2.11946	0.999139
LOC5568593	LOC5568593	XM_001652375.2	drebrin-like protein, transcript variant X2	mRNA	-0.814542	0.999123
LOC5574223	LOC5574223	XM_021848634.1	protein 5NUC, transcript variant X2	mRNA	1.5861	0.999123
LOC5578605	LOC5578605	XM_001656983.2	uncharacterized LOC5578605	mRNA	0.899839	0.999115
LOC5579235	LOC5579235	XM_021847269.1	nuclear transcription factor Y subunit beta, transcript variant X7	mRNA	-0.537608	0.999092
LOC5568973	LOC5568973	XM_021854034.1	zinc finger protein 2 homolog, transcript variant X2	mRNA	-1.31537	0.999079
LOC5577980	LOC5577980	XM_021857336.1	ecotropic viral integration site 5 ortholog, transcript variant X5	mRNA	-1.64118	0.999024
LOC5570044	LOC5570044	XM_021849503.1	uncharacterized LOC5570044, transcript variant X5	mRNA	5.25411	0.998993
LOC5574386	LOC5574386	XM_021844420.1	homer protein homolog 2, transcript variant X2	mRNA	-0.756214	0.998989
LOC5571277	LOC5571277	XM_021840184.1	myocyte-specific enhancer factor 2, transcript variant X1	mRNA	-2.25062	0.998955
LOC5571379	LOC5571379	XM_021857386.1	Ca(2+)/calmodulin-responsive adenylate cyclase, transcript variant X3	mRNA	2.67614	0.998955
LOC5577744	LOC5577744	XM_021850984.1	SLIT-ROBO Rho GTPase-activating protein 1, transcript variant X2	mRNA	-3.9366	0.998932
LOC5573836	LOC5573836	XM_021852648.1	titin homolog, transcript variant X2	mRNA	1.76418	0.998921
LOC5577714	LOC5577714	XM_001663445.2	protein lethal(2)essential for life	mRNA	-1.49508	0.998918
LOC5568409	LOC5568409	XM_021850454.1	uncharacterized LOC5568409, transcript variant X2	mRNA	-5.1567	0.998905
LOC110678851	LOC110678851	XM_021852377.1	uncharacterized LOC110678851	mRNA	1.85806	0.998889
LOC5578143	LOC5578143	XM_021849524.1	uncharacterized LOC5578143, transcript variant X3	mRNA	-1.55105	0.998886
LOC110680514	LOC110680514	XR_002502905.1	uncharacterized LOC110680514, transcript variant X1	ncRNA	-2.77542	0.998883
LOC5577636	LOC5577636	XM_021838177.1	putative mediator of RNA polymerase II transcription subunit 26, transcript variant X15	mRNA	2.54299	0.998872
LOC5574177	LOC5574177	XM_021852311.1	solute carrier family 26 member 10	mRNA	1.04597	0.998863
LOC5573046	LOC5573046	XM_021852910.1	erythroid transcription factor, transcript variant X4	mRNA	2.28438	0.998852
LOC5572083	LOC5572083	XM_021852240.1	DENN domain-containing protein 5A, transcript variant X5	mRNA	-1.90835	0.998852
LOC5568233	LOC5568233	XM_021845909.1	ethanolaminephosphotransferase 1, transcript variant X5	mRNA	4.60312	0.998818
LOC110677081	LOC110677081	XM_021847731.1	uncharacterized LOC110677081, transcript variant X1	mRNA	-2.73127	0.998811
LOC5576264	LOC5576264	XM_001655980.2	plancitoxin-1	mRNA	-0.733546	0.998768
LOC5568867	LOC5568867	XM_021846461.1	cullin-3, transcript variant X6	mRNA	-1.16997	0.998762
LOC5571208	LOC5571208	XM_021852481.1	xaa-Pro dipeptidase, transcript variant X1	mRNA	-1.79569	0.998728
LOC5577025	LOC5577025	XM_001656262.2	methyltransferase-like protein 6	mRNA	0.668719	0.998712
LOC5566911	LOC5566911	XM_021846047.1	zinc finger protein Xfin, transcript variant X5	mRNA	4.37494	0.998695
LOC5575790	LOC5575790	XM_021837800.1	sodium/potassium-transporting ATPase subunit alpha, transcript variant X13	mRNA	5.15022	0.998685
LOC5569990	LOC5569990	XM_021844307.1	inactivation-no-after-potential D protein, transcript variant X2	mRNA	-1.37725	0.998665
LOC5576066	LOC5576066	XM_021857461.1	anoctamin-5, transcript variant X3	mRNA	-0.856144	0.998658
LOC5566946	LOC5566946	XM_021847074.1	active breakpoint cluster region-related protein, transcript variant X1	mRNA	2.20237	0.998646
LOC5566394	LOC5566394	XM_021851980.1	poly(A) polymerase beta, transcript variant X5	mRNA	-1.10045	0.998621
LOC5566385	LOC5566385	XM_021846626.1	zinc finger protein 420, transcript variant X10	mRNA	0.889337	0.998612
LOC5568062	LOC5568062	XM_021850641.1	uncharacterized LOC5568062, transcript variant X1	mRNA	1.71827	0.998609
LOC5572399	LOC5572399	XM_021850540.1	uncharacterized LOC5572399, transcript variant X1	mRNA	-1.88364	0.998605
LOC110676235	LOC110676235	XM_021843302.1	LIM and SH3 domain protein Lasp, transcript variant X1	mRNA	-0.708987	0.998546
LOC5569466	LOC5569466	XM_021838955.1	casein kinase I, transcript variant X8	mRNA	1.36516	0.998534
LOC5572218	LOC5572218	XM_001660235.2	estradiol 17-beta-dehydrogenase 11	mRNA	0.732101	0.99852
LOC5570364	LOC5570364	XM_001659030.2	retinol-binding protein pinta	mRNA	1.35402	0.998518
LOC5568101	LOC5568101	XM_021840947.1	uncharacterized LOC5568101, transcript variant X2	mRNA	-0.786517	0.998517
LOC5572183	LOC5572183	XM_001660228.2	uncharacterized LOC5572183	mRNA	-2.54971	0.998511
LOC5565492	LOC5565492	XM_021854079.1	kinesin-like protein unc-104, transcript variant X2	mRNA	0.919201	0.99851
LOC5569882	LOC5569882	XM_021847772.1	laminin subunit gamma-1	mRNA	-0.568938	0.998463
LOC5570937	LOC5570937	XM_021844546.1	protein outspread, transcript variant X1	mRNA	-1.13052	0.998457
LOC5567178	LOC5567178	XM_021850548.1	F-box only protein 42	mRNA	-0.543401	0.998445
LOC5565521	LOC5565521	XR_002501860.1	uncharacterized LOC5565521, transcript variant X10	misc_RNA	5.23885	0.998413
LOC5577014	LOC5577014	XM_021846935.1	CCR4-NOT transcription complex subunit 3, transcript variant X1	mRNA	-2.28584	0.998398
LOC5578161	LOC5578161	XM_001663684.2	elongation of very long chain fatty acids protein AAEL008004-like	mRNA	-0.711786	0.998398
LOC5571788	LOC5571788	XM_021856931.1	angiotensin-converting enzyme, transcript variant X1	mRNA	3.94969	0.998389
LOC5572789	LOC5572789	XM_001654138.2	zinc finger protein 391	mRNA	-0.967402	0.998382
LOC5570369	LOC5570369	XM_021856934.1	uncharacterized LOC5570369, transcript variant X1	mRNA	-0.86273	0.998375
LOC5567835	LOC5567835	XM_001657693.2	AP-1 complex subunit sigma-2, transcript variant X5	mRNA	-1.14492	0.998353
LOC5569083	LOC5569083	XM_021847358.1	putative inorganic phosphate cotransporter, transcript variant X3	mRNA	-0.890938	0.998329
LOC5564151	LOC5564151	XM_021838837.1	serine/threonine-protein kinase tousled-like 2, transcript variant X3	mRNA	-0.666555	0.998307
LOC5574593	LOC5574593	XM_021854010.1	cytoplasmic polyadenylation element-binding protein 1, transcript variant X5	mRNA	-0.984282	0.998295
LOC5564410	LOC5564410	XM_021838486.1	uncharacterized LOC5564410, transcript variant X1	mRNA	-1.00627	0.998288
LOC5573425	LOC5573425	XM_021842122.1	nuclear hormone receptor FTZ-F1, transcript variant X2	mRNA	-2.32297	0.998286
LOC5577013	LOC5577013	XM_021846931.1	protein real-time, transcript variant X2	mRNA	2.96597	0.998263
LOC5577104	LOC5577104	XM_021846234.1	uncharacterized LOC5577104, transcript variant X2	mRNA	-3.50276	0.998263
LOC5572533	LOC5572533	XM_001654012.2	uncharacterized LOC5572533, transcript variant X2	mRNA	0.715674	0.998198
LOC5578837	LOC5578837	XR_002500928.1	glucosamine-6-phosphate isomerase, transcript variant X7	misc_RNA	-1.00495	0.998158
LOC23687649	LOC23687649	XM_011495189.2	transcription factor hamlet, transcript variant X3	mRNA	-1.43475	0.998153
LOC5568155	LOC5568155	XM_021854410.1	protein TRC8 homolog, transcript variant X2	mRNA	5.17983	0.998146
LOC5569702	LOC5569702	XM_021848177.1	A-kinase anchor protein 10, mitochondrial	mRNA	-0.523535	0.998119
LOC5565314	LOC5565314	XM_021846835.1	dedicator of cytokinesis protein 9, transcript variant X3	mRNA	4.95182	0.99811
LOC110681133	LOC110681133	XM_021856905.1	protein-cysteine N-palmitoyltransferase Rasp-like, transcript variant X1	mRNA	4.88966	0.998109
LOC5579824	LOC5579824	XM_021838854.1	microtubule-associated protein futsch, transcript variant X2	mRNA	-5.43215	0.998075
LOC5567582	LOC5567582	XM_021849298.1	fatty-acid amide hydrolase 2-A, transcript variant X2	mRNA	1.50459	0.99802
LOC5564140	LOC5564140	XM_021855602.1	echinoderm microtubule-associated protein-like 2, transcript variant X7	mRNA	-5.42242	0.998011
LOC5566254	LOC5566254	XM_001650581.2	uncharacterized LOC5566254, transcript variant X1	mRNA	0.874136	0.998011
LOC5568795	LOC5568795	XM_021847462.1	potassium voltage-gated channel protein Shaw, transcript variant X4	mRNA	1.60087	0.998006
LOC5572044	LOC5572044	XM_021844252.1	scavenger receptor class B member 1, transcript variant X5	mRNA	-0.974545	0.997967
LOC5578628	LOC5578628	XM_021839234.1	serine-rich adhesin for platelets, transcript variant X2	mRNA	5.06227	0.997942
LOC5578652	LOC5578652	XM_001663943.2	putative fatty acyl-CoA reductase CG5065	mRNA	-3.13331	0.997929
LOC5579122	LOC5579122	XM_021851819.1	ryanodine receptor, transcript variant X5	mRNA	-5.13044	0.997928
LOC5574784	LOC5574784	XM_001655294.2	multiple inositol polyphosphate phosphatase 1	mRNA	0.620664	0.997879
LOC110680999	LOC110680999	XM_021856764.1	protein asunder-like, transcript variant X1	mRNA	-2.39009	0.997854
LOC5572213	LOC5572213	XM_021849400.1	poly(U)-specific endoribonuclease homolog, transcript variant X2	mRNA	-1.41532	0.997846
LOC110677718	LOC110677718	XM_021848907.1	uncharacterized LOC110677718, transcript variant X2	mRNA	-1.21485	0.997844
LOC5567414	LOC5567414	XM_021854786.1	C-1-tetrahydrofolate synthase, cytoplasmic, transcript variant X1	mRNA	0.741443	0.99781
LOC5575111	LOC5575111	XM_001661783.2	carboxypeptidase Q	mRNA	-0.605357	0.997808
LOC5567370	LOC5567370	XM_021855057.1	zinc finger FYVE domain-containing protein 1, transcript variant X3	mRNA	2.37319	0.997795
LOC5570645	LOC5570645	XM_001653227.2	uncharacterized LOC5570645, transcript variant X1	mRNA	-2.30947	0.997756
LOC5567762	LOC5567762	XM_021853418.1	sodium/hydrogen exchanger 9B2, transcript variant X4	mRNA	0.924432	0.997741
LOC5576694	LOC5576694	XM_021839057.1	echinoderm microtubule-associated protein-like CG42247, transcript variant X1	mRNA	1.85878	0.997738
LOC5572308	LOC5572308	XM_001653959.2	persulfide dioxygenase ETHE1, mitochondrial, transcript variant X2	mRNA	1.2589	0.997674
LOC5569655	LOC5569655	XM_021854320.1	ataxin-2 homolog, transcript variant X6	mRNA	2.27235	0.997654
LOC5564785	LOC5564785	XM_021851083.1	syntaxin-18, transcript variant X2	mRNA	3.82281	0.997621
LOC5570368	LOC5570368	XM_021850958.1	uncharacterized LOC5570368, transcript variant X3	mRNA	-0.869307	0.997608
LOC5565116	LOC5565116	XM_021839344.1	neurobeachin, transcript variant X2	mRNA	-4.46778	0.997556
LOC5570016	LOC5570016	XM_021853286.1	N-lysine methyltransferase KMT5A-B, transcript variant X5	mRNA	-1.38731	0.997497
LOC5569378	LOC5569378	XM_021844768.1	dual oxidase, transcript variant X6	mRNA	4.969	0.997464
LOC5568558	LOC5568558	XM_001652336.2	probable methylmalonate-semialdehyde dehydrogenase [acylating], mitochondrial	mRNA	0.681312	0.997437
LOC5579878	LOC5579878	XM_021841724.1	guanine nucleotide-binding protein subunit beta-1, transcript variant X6	mRNA	-0.698157	0.997407
LOC110680453	LOC110680453	XM_021856251.1	voltage-dependent calcium channel type A subunit alpha-1-like, transcript variant X5	mRNA	4.21417	0.997399
LOC110679258	LOC110679258	XM_021853483.1	transient receptor potential channel pyrexia-like, transcript variant X3	mRNA	-1.74757	0.997388
LOC5571586	LOC5571586	XM_021848463.1	fasciclin-2, transcript variant X8	mRNA	4.83599	0.997352
LOC5572877	LOC5572877	XM_021840510.1	uncharacterized LOC5572877, transcript variant X7	mRNA	-2.17224	0.997346
LOC5565890	LOC5565890	XM_021848158.1	excitatory amino acid transporter, transcript variant X2	mRNA	4.33149	0.997338
LOC5574440	LOC5574440	XM_021849658.1	uncharacterized LOC5574440, transcript variant X2	mRNA	0.52195	0.997335
LOC110674761	LOC110674761	XM_021839052.1	hormone receptor 4-like, transcript variant X4	mRNA	-0.687268	0.997333
LOC5572358	LOC5572358	XM_021849978.1	uncharacterized LOC5572358, transcript variant X2	mRNA	0.722124	0.997325
LOC5567579	LOC5567579	XM_021851449.1	uncharacterized LOC5567579, transcript variant X5	mRNA	2.21421	0.997306
LOC5572391	LOC5572391	XM_021838670.1	chitinase-like protein 3, transcript variant X9	mRNA	-4.30777	0.997296
LOC5565260	LOC5565260	XM_021846022.1	otopetrin-2, transcript variant X1	mRNA	0.738875	0.997272
LOC5564570	LOC5564570	XM_021852806.1	seminal metalloprotease 1, transcript variant X2	mRNA	4.82795	0.997262
LOC5576283	LOC5576283	XM_021857495.1	baculoviral IAP repeat-containing protein 6, transcript variant X1	mRNA	-4.93721	0.997249
LOC23687700	LOC23687700	XM_021852024.1	trithorax group protein osa, transcript variant X2	mRNA	-1.42542	0.997234
LOC110675897	LOC110675897	XM_021841878.1	serine/arginine repetitive matrix protein 1-like, transcript variant X3	mRNA	-1.21289	0.99721
LOC5572362	LOC5572362	XM_021851420.1	uncharacterized LOC5572362	mRNA	-3.24274	0.997196
LOC5566358	LOC5566358	XM_021841056.1	leucine-rich melanocyte differentiation-associated protein, transcript variant X5	mRNA	-4.40408	0.99719
LOC110679022	LOC110679022	XM_021852927.1	protein pecanex, transcript variant X1	mRNA	-0.871689	0.997188
LOC5575399	LOC5575399	XM_001661869.2	venom allergen 5	mRNA	0.628344	0.997183
LOC5575552	LOC5575552	XM_001662007.2	arginase, hepatic	mRNA	1.48875	0.997167
LOC110676980	LOC110676980	XM_021847186.1	uncharacterized LOC110676980, transcript variant X2	mRNA	-2.28899	0.997166
LOC5576419	LOC5576419	XM_021841272.1	calcium-binding protein E63-1, transcript variant X10	mRNA	2.26284	0.997151
LOC5571095	LOC5571095	XM_021854295.1	uncharacterized LOC5571095, transcript variant X3	mRNA	-1.2333	0.997102
LOC5577233	LOC5577233	XM_001656288.2	retinol dehydrogenase 14, transcript variant X6	mRNA	-1.69079	0.997062
LOC5572167	LOC5572167	XM_021857522.1	filamin-A, transcript variant X6	mRNA	-3.85979	0.99703
LOC5577744	LOC5577744	XM_021850986.1	SLIT-ROBO Rho GTPase-activating protein 1, transcript variant X3	mRNA	-1.95135	0.996945
LOC5574043	LOC5574043	XM_021843076.1	sodium- and chloride-dependent neutral and basic amino acid transporter B(0+), transcript variant X2	mRNA	2.30741	0.996855
LOC5577073	LOC5577073	XM_021840682.1	supervillin, transcript variant X3	mRNA	-0.679435	0.996846
LOC5580187	LOC5580187	XM_001655558.2	anosmin-1, transcript variant X2	mRNA	0.745213	0.996823
LOC110675700	LOC110675700	XR_002499724.1	uncharacterized LOC110675700	ncRNA	2.65019	0.996817
LOC5575134	LOC5575134	XM_021842210.1	uncharacterized LOC5575134, transcript variant X1	mRNA	0.626909	0.996793
LOC23687794	LOC23687794	XM_011495351.2	probable G-protein coupled receptor Mth-like 1, transcript variant X1	mRNA	-4.96339	0.996777
LOC5577530	LOC5577530	XM_001663362.2	UDP-N-acetylglucosamine transferase subunit ALG13 homolog, transcript variant X1	mRNA	-0.94034	0.996777
LOC5570359	LOC5570359	XM_021851604.1	alpha-tocopherol transfer protein, transcript variant X2	mRNA	2.7652	0.996717
LOC5569726	LOC5569726	XM_001652900.2	uncharacterized LOC5569726	mRNA	1.14915	0.9967
LOC5576237	LOC5576237	XM_021853519.1	dystonin, transcript variant X23	mRNA	4.92628	0.996604
LOC5576799	LOC5576799	XM_001662834.2	aminopeptidase N	mRNA	0.969744	0.996585
LOC5572940	LOC5572940	XM_021846850.1	protein bicaudal C, transcript variant X2	mRNA	-1.63564	0.996582
LOC110674852	LOC110674852	XM_021839364.1	uncharacterized LOC110674852, transcript variant X2	mRNA	2.43748	0.996562
LOC5565901	LOC5565901	XM_001650212.2	synaptotagmin 1, transcript variant X1	mRNA	2.2706	0.996541
LOC5575855	LOC5575855	XM_021847259.1	ranBP-type and C3HC4-type zinc finger-containing protein 1, transcript variant X1	mRNA	2.37856	0.996502
LOC5568859	LOC5568859	XM_021853963.1	lysine-specific demethylase 3B, transcript variant X1	mRNA	-4.2967	0.996477
LOC5573995	LOC5573995	XM_021842307.1	la-related protein CG11505, transcript variant X19	mRNA	-1.04448	0.996424
LOC5576204	LOC5576204	XM_001662491.2	N(G),N(G)-dimethylarginine dimethylaminohydrolase 1	mRNA	-0.551381	0.996399
LOC5569762	LOC5569762	XM_021848384.1	uncharacterized protein PFB0145c, transcript variant X4	mRNA	-1.47804	0.996364
LOC5572662	LOC5572662	XM_021845142.1	nuclear receptor-binding protein homolog, transcript variant X3	mRNA	2.69123	0.996356
LOC110680223	LOC110680223	XM_021856041.1	heat shock 70 kDa protein cognate 3, transcript variant X4	mRNA	0.825811	0.996315
LOC5571261	LOC5571261	XM_001653509.2	zinc finger protein 91, transcript variant X2	mRNA	1.9369	0.996244
LOC5572530	LOC5572530	XM_021843007.1	protein I'm not dead yet, transcript variant X7	mRNA	3.75124	0.996217
LOC5567571	LOC5567571	XM_021847224.1	putative uncharacterized protein DDB_G0282129, transcript variant X3	mRNA	-1.09314	0.996166
LOC5573637	LOC5573637	XM_001660914.2	uncharacterized LOC5573637, transcript variant X3	mRNA	-1.56595	0.996049
LOC5574003	LOC5574003	XM_001661040.2	uncharacterized LOC5574003, transcript variant X1	mRNA	0.805875	0.996044
LOC5575728	LOC5575728	XM_021857418.1	sodium-independent sulfate anion transporter	mRNA	-0.890088	0.995951
LOC5565095	LOC5565095	XM_021840484.1	calcium-binding mitochondrial carrier protein SCaMC-2, transcript variant X3	mRNA	-0.564243	0.995944
LOC5575283	LOC5575283	XM_001661834.2	NF-kappa-B-repressing factor	mRNA	0.545021	0.995929
LOC5574593	LOC5574593	XM_021854033.1	cytoplasmic polyadenylation element-binding protein 1, transcript variant X9	mRNA	4.70304	0.995917
LOC5571092	LOC5571092	XM_021850999.1	T-box transcription factor TBX1-A, transcript variant X1	mRNA	1.47986	0.995641
LOC5573688	LOC5573688	XM_001660961.2	protein lethal(2)essential for life	mRNA	-0.751217	0.995565
LOC5564219	LOC5564219	XM_021839016.1	transient receptor potential channel pyrexia, transcript variant X2	mRNA	-4.22159	0.99554
LOC5577380	LOC5577380	XM_021848905.1	4-coumarate--CoA ligase-like 7, transcript variant X1	mRNA	-0.728393	0.995535
LOC5574371	LOC5574371	XM_021844426.1	polypeptide N-acetylgalactosaminyltransferase 2, transcript variant X1	mRNA	0.786432	0.995532
LOC5571261	LOC5571261	XM_021840236.1	zinc finger protein 91, transcript variant X4	mRNA	-0.704896	0.995489
LOC5576263	LOC5576263	XM_021849991.1	maternal protein pumilio, transcript variant X2	mRNA	-1.46779	0.995426
LOC5565921	LOC5565921	XM_001650215.2	glycogen phosphorylase	mRNA	-0.604183	0.995293
LOC5575721	LOC5575721	XM_021854152.1	regulator of gene activity, transcript variant X2	mRNA	-0.776065	0.995288
LOC5570058	LOC5570058	XM_021855757.1	serine/threonine-protein kinase Tao, transcript variant X1	mRNA	-3.74586	0.995248
LOC5575320	LOC5575320	XM_021852417.1	extensin, transcript variant X3	mRNA	-0.911624	0.995225
LOC5569572	LOC5569572	XM_021844050.1	GTP-binding protein Di-Ras2, transcript variant X3	mRNA	-2.28745	0.99521
LOC5575789	LOC5575789	XM_021837784.1	protein asunder, transcript variant X2	mRNA	2.20729	0.995136
LOC5577780	LOC5577780	XM_021845071.1	ATP-binding cassette sub-family G member 1, transcript variant X2	mRNA	-0.574971	0.995092
LOC5567539	LOC5567539	XM_001657484.2	uncharacterized LOC5567539	mRNA	-1.42159	0.995027
LOC5570224	LOC5570224	XM_021856050.1	arrestin domain-containing protein 3	mRNA	2.79911	0.99502
LOC5579939	LOC5579939	XM_021850373.1	atrial natriuretic peptide receptor 1, transcript variant X5	mRNA	4.56878	0.995008
LOC5569285	LOC5569285	XM_021853164.1	interferon regulatory factor 2-binding protein 2, transcript variant X7	mRNA	-1.27682	0.994955
LOC5578353	LOC5578353	XM_021850610.1	exostosin-1, transcript variant X7	mRNA	1.40238	0.994858
LOC5579421	LOC5579421	XM_021842829.1	glutamate-gated chloride channel, transcript variant X26	mRNA	4.01151	0.994766
LOC5568233	LOC5568233	XM_021845908.1	ethanolaminephosphotransferase 1, transcript variant X4	mRNA	2.03542	0.99462
LOC5569979	LOC5569979	XM_021844334.1	neuronal acetylcholine receptor subunit alpha-7, transcript variant X1	mRNA	-4.10311	0.994608
LOC110677878	LOC110677878	XM_021849619.1	uncharacterized LOC110677878, transcript variant X2	mRNA	-4.51085	0.994605
LOC5571436	LOC5571436	XM_021838196.1	nucleolysin TIA-1, transcript variant X1	mRNA	-3.89112	0.9946
LOC5566925	LOC5566925	XM_001651289.2	ejaculatory bulb-specific protein 3, transcript variant X1	mRNA	0.862405	0.994519
LOC23687811	LOC23687811	XM_021839216.1	CREB-binding protein, transcript variant X6	mRNA	1.00287	0.994513
LOC5565317	LOC5565317	XM_021846845.1	locomotion-related protein Hikaru genki, transcript variant X2	mRNA	2.34157	0.99449
LOC23687646	LOC23687646	XM_021850361.1	lysosomal alpha-glucosidase, transcript variant X3	mRNA	0.855688	0.994466
LOC5578022	LOC5578022	XM_021848873.1	transcription factor mef2A, transcript variant X2	mRNA	-1.43934	0.994421
LOC5572802	LOC5572802	XM_021846993.1	uncharacterized LOC5572802, transcript variant X1	mRNA	-0.999161	0.994413
LOC5566365	LOC5566365	XM_021850453.1	probable tyrosyl-DNA phosphodiesterase, transcript variant X1	mRNA	-0.624306	0.994352
LOC5578211	LOC5578211	XM_001656805.2	uncharacterized LOC5578211	mRNA	-1.07937	0.994289
LOC5571572	LOC5571572	XM_021845613.1	breast carcinoma-amplified sequence 3 homolog, transcript variant X3	mRNA	-0.607107	0.994283
LOC5567593	LOC5567593	XR_002502190.1	uncharacterized LOC5567593	ncRNA	-2.23554	0.994272
LOC5572372	LOC5572372	XM_001660281.2	mite group 2 allergen Lep d 2	mRNA	1.14549	0.994257
LOC5571141	LOC5571141	XM_021844573.1	probable cytochrome P450 9f2, transcript variant X4	mRNA	-1.84328	0.99424
LOC5565270	LOC5565270	XM_021846052.1	RING-box protein 1A, transcript variant X1	mRNA	-1.0872	0.994173
LOC5579867	LOC5579867	XM_021839859.1	transcription initiation factor TFIID subunit 4, transcript variant X10	mRNA	-0.654571	0.994003
LOC5580187	LOC5580187	XM_021857717.1	anosmin-1, transcript variant X1	mRNA	-3.40013	0.993982
LOC5573983	LOC5573983	XM_021850316.1	uncharacterized LOC5573983, transcript variant X2	mRNA	1.58621	0.993959
LOC5571620	LOC5571620	XM_021854158.1	calpain-11, transcript variant X1	mRNA	4.81288	0.993952
LOC5568412	LOC5568412	XM_021841329.1	uncharacterized LOC5568412, transcript variant X7	mRNA	5.17943	0.99395
LOC5570471	LOC5570471	XM_021845787.1	nocturnin, transcript variant X7	mRNA	0.527867	0.99392
LOC110675827	LOC110675827	XM_021841703.1	uncharacterized LOC110675827	mRNA	-1.26313	0.99391
LOC5577966	LOC5577966	XM_021842893.1	toll-like receptor 13, transcript variant X2	mRNA	-0.643124	0.99391
LOC5572083	LOC5572083	XM_021852241.1	DENN domain-containing protein 5A, transcript variant X6	mRNA	1.11238	0.993878
LOC5577579	LOC5577579	XM_021838339.1	uncharacterized LOC5577579, transcript variant X1	mRNA	-2.62734	0.99377
LOC5580156	LOC5580156	XM_021854749.1	neurogenic locus protein delta, transcript variant X2	mRNA	-0.683759	0.993734
LOC5573959	LOC5573959	XM_021847721.1	signal-induced proliferation-associated 1-like protein 2, transcript variant X6	mRNA	4.33949	0.993702
LOC5576237	LOC5576237	XM_021853544.1	dystonin, transcript variant X48	mRNA	0.518528	0.993614
LOC5566875	LOC5566875	XM_021854623.1	phosphatidylinositol 4,5-bisphosphate 5-phosphatase A, transcript variant X5	mRNA	-3.43632	0.993574
LOC5569157	LOC5569157	XM_021842452.1	formin-binding protein 1-like, transcript variant X8	mRNA	2.06675	0.993537
LOC5566973	LOC5566973	XM_021847831.1	glycine--tRNA ligase, transcript variant X4	mRNA	-1.52666	0.993466
LOC5576668	LOC5576668	XM_021852329.1	non-canonical poly(A) RNA polymerase protein Trf4-1, transcript variant X5	mRNA	-1.96746	0.993444
LOC5566385	LOC5566385	XM_021846629.1	zinc finger protein 420, transcript variant X13	mRNA	0.827266	0.993195
LOC110680931	LOC110680931	XM_021856712.1	trichohyalin-like	mRNA	-4.31996	0.993139
LOC5579463	LOC5579463	XM_021846133.1	probable G-protein coupled receptor 158, transcript variant X4	mRNA	5.25946	0.99305
LOC5569795	LOC5569795	XM_021853678.1	telomere-associated protein RIF1, transcript variant X2	mRNA	-1.01975	0.992999
LOC5564725	LOC5564725	XR_002501701.1	serine/threonine-protein kinase 10, transcript variant X7	misc_RNA	2.19032	0.992855
LOC5576845	LOC5576845	XM_021841815.1	PTB domain-containing adapter protein ced-6, transcript variant X12	mRNA	-2.05333	0.992807
LOC5579214	LOC5579214	XM_001657291.2	deoxynucleoside kinase, transcript variant X2	mRNA	-0.706528	0.992765
LOC5565723	LOC5565723	XM_001650047.2	elongation of very long chain fatty acids protein 4	mRNA	-4.15142	0.992674
LOC5572850	LOC5572850	XM_021849831.1	uncharacterized LOC5572850, transcript variant X1	mRNA	-4.52381	0.992661
LOC5570321	LOC5570321	XM_001653097.2	putative polypeptide N-acetylgalactosaminyltransferase 9	mRNA	-1.95396	0.992633
LOC5563640	LOC5563640	XM_021853650.1	histidine-rich glycoprotein	mRNA	2.18736	0.99263
LOC5564596	LOC5564596	XM_021849169.1	neurogenic protein mastermind, transcript variant X4	mRNA	2.04469	0.99232
LOC5565055	LOC5565055	XM_021849848.1	synaptosomal-associated protein 25, transcript variant X10	mRNA	-0.751684	0.992317
LOC5578659	LOC5578659	XM_021848855.1	protein singed, transcript variant X6	mRNA	-3.93825	0.992204
LOC5567482	LOC5567482	XM_021852554.1	transmembrane and TPR repeat-containing protein CG4050, transcript variant X1	mRNA	-0.545628	0.992062
LOC5570746	LOC5570746	XM_021838000.1	kinesin heavy chain, transcript variant X7	mRNA	0.549816	0.991837
LOC5576758	LOC5576758	XM_021839430.1	60S ribosomal protein L15, transcript variant X2	mRNA	0.910931	0.9918
LOC5571400	LOC5571400	XM_021855698.1	PDF receptor, transcript variant X24	mRNA	-1.42358	0.991741
LOC110677009	LOC110677009	XM_021847336.1	transmembrane protein 189-like, transcript variant X5	mRNA	1.08157	0.991647
LOC5573886	LOC5573886	XM_021853058.1	calcium/calmodulin-dependent protein kinase kinase 1, transcript variant X4	mRNA	3.33763	0.991465
LOC5570479	LOC5570479	XM_021840780.1	leucine-rich repeat transmembrane protein FLRT3, transcript variant X2	mRNA	0.949733	0.991413
LOC5572507	LOC5572507	XM_001660399.2	trypsin-1	mRNA	1.05051	0.991406
LOC5568034	LOC5568034	XM_021844513.1	opioid-binding protein/cell adhesion molecule homolog, transcript variant X1	mRNA	-2.71161	0.991219
LOC5564550	LOC5564550	XR_002501894.1	zinc finger MYM-type protein 4, transcript variant X3	misc_RNA	-0.606675	0.991178
LOC5564046	LOC5564046	XM_021848293.1	TWiK family of potassium channels protein 7	mRNA	0.83422	0.990891
LOC5565525	LOC5565525	XM_001649829.2	uncharacterized LOC5565525	mRNA	-4.83463	0.990883
LOC5573456	LOC5573456	XM_021847977.1	zinc finger protein 14, transcript variant X1	mRNA	-2.15128	0.990766
LOC5567273	LOC5567273	XM_021851842.1	uncharacterized LOC5567273, transcript variant X6	mRNA	-2.33653	0.990699
LOC5577461	LOC5577461	XM_021843406.1	ubiquitin carboxyl-terminal hydrolase 64E, transcript variant X2	mRNA	-1.027	0.990648
LOC5575983	LOC5575983	XM_021838778.1	myc protein, transcript variant X2	mRNA	0.702553	0.990607
LOC5565862	LOC5565862	XM_021847939.1	transient receptor potential-gamma protein, transcript variant X4	mRNA	4.52585	0.990382
LOC5571510	LOC5571510	XM_021848409.1	cAMP-specific 3',5'-cyclic phosphodiesterase, transcript variant X2	mRNA	-5.0476	0.990297
LOC5578143	LOC5578143	XM_001663663.2	uncharacterized LOC5578143, transcript variant X1	mRNA	-0.545666	0.990284
LOC5565556	LOC5565556	XM_001649843.2	uncharacterized protein C45G9.7	mRNA	-0.603938	0.990209
LOC5564933	LOC5564933	XM_021848048.1	protein sickie, transcript variant X2	mRNA	-1.61419	0.990203
LOC5567723	LOC5567723	XM_021846614.1	uncharacterized LOC5567723, transcript variant X2	mRNA	-1.70039	0.990196
LOC5576330	LOC5576330	XM_021855326.1	mucin-5AC, transcript variant X1	mRNA	-1.8069	0.990105
LOC23687673	LOC23687673	XM_021838056.1	multiple coagulation factor deficiency protein 2, transcript variant X2	mRNA	2.12552	0.990061
LOC5577895	LOC5577895	XM_021842945.1	Down syndrome cell adhesion molecule-like protein Dscam2, transcript variant X8	mRNA	-2.23196	0.989954
LOC5570828	LOC5570828	XM_001653284.2	inosine triphosphate pyrophosphatase	mRNA	0.548977	0.989881
LOC5564018	LOC5564018	XM_021839325.1	probable Dol-P-Man:Man(7)GlcNAc(2)-PP-Dol alpha-1,6-mannosyltransferase, transcript variant X1	mRNA	-0.600979	0.989794
LOC5577763	LOC5577763	XM_021848997.1	membrane-bound alkaline phosphatase	mRNA	1.74278	0.989678
LOC5572753	LOC5572753	XM_001660523.2	cold shock domain-containing protein E1, transcript variant X1	mRNA	-0.762263	0.989461
LOC5564723	LOC5564723	XM_021851898.1	poly(U)-binding-splicing factor half pint, transcript variant X2	mRNA	0.996806	0.989441
LOC5566553	LOC5566553	XM_021853254.1	uncharacterized LOC5566553, transcript variant X2	mRNA	-0.697203	0.989426
LOC5573987	LOC5573987	XM_021842271.1	uncharacterized LOC5573987, transcript variant X4	mRNA	-5.379	0.989408
LOC110676705	LOC110676705	XM_021845602.1	melanization protease 1-like, transcript variant X3	mRNA	-3.7434	0.989365
LOC5568302	LOC5568302	XM_021841401.1	putative uncharacterized protein DDB_G0290989, transcript variant X2	mRNA	0.524064	0.989336
LOC5573975	LOC5573975	XM_021852130.1	F-BAR domain only protein 2, transcript variant X4	mRNA	-1.05617	0.989146
LOC5571678	LOC5571678	XM_021845478.1	WD repeat-containing protein 81, transcript variant X3	mRNA	1.02853	0.989134
LOC5571252	LOC5571252	XM_001653496.2	zinc finger protein 664	mRNA	-0.900078	0.989078
LOC5573661	LOC5573661	XM_001660934.2	nose resistant to fluoxetine protein 6	mRNA	0.924132	0.989014
LOC5569088	LOC5569088	XM_021849366.1	phospholipase A2 inhibitor, transcript variant X2	mRNA	1.30946	0.989004
LOC5578912	LOC5578912	XM_021855402.1	uncharacterized LOC5578912, transcript variant X2	mRNA	-0.646915	0.988995
LOC5566042	LOC5566042	XM_021842873.1	WD repeat-containing protein 47, transcript variant X2	mRNA	4.34004	0.98896
LOC5574386	LOC5574386	XM_021844419.1	homer protein homolog 2, transcript variant X1	mRNA	1.70767	0.98888
LOC5572367	LOC5572367	XM_021854461.1	BTB/POZ domain-containing protein 6, transcript variant X3	mRNA	-2.79862	0.98885
LOC5574515	LOC5574515	XM_021852478.1	phosphate carrier protein, mitochondrial, transcript variant X2	mRNA	0.990824	0.988775
LOC5576092	LOC5576092	XM_021855380.1	uncharacterized LOC5576092, transcript variant X1	mRNA	-0.816069	0.988697
LOC5565257	LOC5565257	XM_021850019.1	protein unc-13 homolog 4B, transcript variant X4	mRNA	-2.02308	0.988684
LOC5567979	LOC5567979	XM_021847379.1	sodium- and chloride-dependent GABA transporter ine, transcript variant X9	mRNA	1.16488	0.988671
LOC5569430	LOC5569430	XM_021854601.1	dihydropyrimidinase, transcript variant X1	mRNA	-2.29636	0.98866
LOC5568709	LOC5568709	XM_021849981.1	zinc finger and SCAN domain-containing protein 2	mRNA	-0.57774	0.988583
LOC5574623	LOC5574623	XM_021857546.1	protein D3	mRNA	-4.61861	0.988553
LOC5571929	LOC5571929	XM_021852957.1	coiled-coil domain-containing protein 22 homolog, transcript variant X3	mRNA	1.78314	0.98851
LOC5580252	LOC5580252	XM_001662595.2	DNA replication licensing factor Mcm6	mRNA	-0.739211	0.988501
LOC5568798	LOC5568798	XM_021847455.1	potassium voltage-gated channel protein Shaw, transcript variant X1	mRNA	4.4714	0.988494
LOC5572723	LOC5572723	XM_021851360.1	myosin-IIIb, transcript variant X2	mRNA	4.39614	0.988478
LOC5572902	LOC5572902	XM_021847051.1	1-phosphatidylinositol 4,5-bisphosphate phosphodiesterase classes I and II, transcript variant X4	mRNA	-4.31645	0.988437
LOC5572848	LOC5572848	XM_021849430.1	putative uncharacterized protein DDB_G0277255	mRNA	-0.648118	0.988352
LOC5576350	LOC5576350	XM_021837619.1	saccharopine dehydrogenase-like oxidoreductase, transcript variant X2	mRNA	-2.21778	0.988275
LOC5572553	LOC5572553	XM_001654020.2	E3 SUMO-protein ligase RanBP2, transcript variant X1	mRNA	0.745502	0.988252
LOC5565406	LOC5565406	XM_001649703.2	putative tyrosine-protein kinase Wsck	mRNA	-0.574659	0.988097
LOC5578996	LOC5578996	XM_021857281.1	autophagy-related protein 2 homolog A, transcript variant X2	mRNA	-0.693788	0.988084
LOC110679185	LOC110679185	XR_002502286.1	uncharacterized LOC110679185	ncRNA	1.03216	0.988063
LOC5573115	LOC5573115	XM_021847520.1	uncharacterized LOC5573115, transcript variant X7	mRNA	1.5208	0.988039
LOC5564133	LOC5564133	XM_001648413.2	aldose reductase, transcript variant X3	mRNA	-0.632037	0.987986
LOC5571521	LOC5571521	XM_021837268.1	protein doublesex, transcript variant X3	mRNA	1.05747	0.987805
LOC5578114	LOC5578114	XM_001656762.2	L-threonine 3-dehydrogenase, mitochondrial	mRNA	1.64362	0.987735
LOC5576352	LOC5576352	XM_021837613.1	kinesin-like protein KIF17, transcript variant X1	mRNA	2.46953	0.98767
LOC5570700	LOC5570700	XM_021845453.1	protein sidekick, transcript variant X5	mRNA	-0.920031	0.987538
LOC5571177	LOC5571177	XM_001653431.2	protein regulator of cytokinesis 1	mRNA	-0.615659	0.987492
LOC5578262	LOC5578262	XM_021843986.1	Down syndrome cell adhesion molecule-like protein Dscam2, transcript variant X5	mRNA	-1.39198	0.987464
LOC110681487	LOC110681487	XM_021857275.1	uncharacterized LOC110681487, transcript variant X5	mRNA	1.96954	0.987453
LOC5573646	LOC5573646	XM_021845177.1	uncharacterized LOC5573646	mRNA	-0.602343	0.987355
LOC5571085	LOC5571085	XM_001659476.2	uncharacterized LOC5571085	mRNA	-1.46363	0.987329
LOC5579950	LOC5579950	XM_021854326.1	TBC1 domain family member 4, transcript variant X4	mRNA	-5.3713	0.987204
LOC5570328	LOC5570328	XM_021843811.1	folliculin-interacting protein 2, transcript variant X6	mRNA	4.33555	0.986958
LOC5572228	LOC5572228	XM_021851707.1	heterogeneous nuclear ribonucleoprotein L, transcript variant X5	mRNA	0.824379	0.986927
LOC5566775	LOC5566775	XM_001651134.2	60S ribosomal protein L7	mRNA	0.516865	0.986778
LOC5574593	LOC5574593	XM_021853996.1	cytoplasmic polyadenylation element-binding protein 1, transcript variant X3	mRNA	-2.23779	0.986633
LOC5571981	LOC5571981	XM_021856010.1	titin, transcript variant X2	mRNA	4.57134	0.986511
LOC5576108	LOC5576108	XM_001662403.2	DNA polymerase epsilon catalytic subunit A	mRNA	-0.531299	0.986326
LOC5568427	LOC5568427	XM_001652205.3	probable G-protein coupled receptor No18	mRNA	0.916327	0.986316
LOC110678838	LOC110678838	XM_021852319.1	integumentary mucin C.1-like, transcript variant X1	mRNA	-1.95865	0.985913
LOC5579999	LOC5579999	XM_001660215.2	fatty acyl-CoA reductase wat	mRNA	-0.597138	0.985846
LOC5573881	LOC5573881	XM_001654865.2	mediator of RNA polymerase II transcription subunit 21	mRNA	-0.591504	0.985577
LOC5567409	LOC5567409	XM_021854927.1	protein Skeletor, isoforms B/C, transcript variant X1	mRNA	-1.99891	0.985514
LOC5575134	LOC5575134	XM_021842211.1	uncharacterized LOC5575134, transcript variant X2	mRNA	-0.570104	0.985494
LOC5572255	LOC5572255	XM_021848453.1	rhomboid-related protein 2, transcript variant X3	mRNA	1.50962	0.985453
LOC5576232	LOC5576232	XM_001655960.2	uncharacterized LOC5576232	mRNA	-0.793389	0.985367
LOC5564986	LOC5564986	XM_021845663.1	dual 3',5'-cyclic-AMP and -GMP phosphodiesterase 11, transcript variant X1	mRNA	-4.3354	0.985339
LOC5567245	LOC5567245	XM_021855204.1	IQ motif and SEC7 domain-containing protein 1, transcript variant X11	mRNA	1.77876	0.985069
LOC5565716	LOC5565716	XM_001650025.2	N-acetylgalactosamine kinase	mRNA	-1.42702	0.985022
LOC5565736	LOC5565736	XM_021855184.1	PDZ domain-containing protein 2, transcript variant X4	mRNA	-2.0915	0.984872
LOC5567962	LOC5567962	XM_021847396.1	protein timeless, transcript variant X12	mRNA	0.922295	0.98478
LOC5564725	LOC5564725	XR_002501702.1	serine/threonine-protein kinase 10, transcript variant X8	misc_RNA	-1.02358	0.984604
LOC5571432	LOC5571432	XM_021845051.1	G1/S-specific cyclin-E, transcript variant X2	mRNA	-0.562709	0.984573
LOC5567355	LOC5567355	XM_021852349.1	sodium channel protein para, transcript variant X9	mRNA	-4.31455	0.984354
LOC5564723	LOC5564723	XM_021851901.1	poly(U)-binding-splicing factor half pint, transcript variant X5	mRNA	2.16132	0.984092
LOC5578975	LOC5578975	XM_021841522.1	protein FAM46C, transcript variant X3	mRNA	-1.24061	0.984061
LOC110681196	LOC110681196	XM_021856984.1	double-strand-break repair protein rad21 homolog, transcript variant X2	mRNA	-0.690079	0.983978
LOC5570978	LOC5570978	XM_021849675.1	putative mediator of RNA polymerase II transcription subunit 26, transcript variant X5	mRNA	-0.578533	0.98397
LOC5570551	LOC5570551	XM_021854658.1	extracellular sulfatase SULF-1 homolog, transcript variant X8	mRNA	-1.88799	0.983879
LOC5564603	LOC5564603	XM_021843707.1	DNA replication licensing factor MCM4	mRNA	-1.05149	0.983839
LOC5579065	LOC5579065	XM_021846325.1	leucine-rich repeat and calponin homology domain-containing protein 1, transcript variant X2	mRNA	-0.892388	0.983582
LOC5574326	LOC5574326	XM_001661307.2	tau-tubulin kinase homolog Asator, transcript variant X5	mRNA	1.4274	0.983472
LOC110677735	LOC110677735	XM_021848952.1	LIM/homeobox protein Lhx5, transcript variant X1	mRNA	2.33304	0.983183
LOC5573975	LOC5573975	XM_021852128.1	F-BAR domain only protein 2, transcript variant X2	mRNA	-0.517246	0.983057
LOC5571922	LOC5571922	XM_021852936.1	N(4)-(Beta-N-acetylglucosaminyl)-L-asparaginase	mRNA	0.536277	0.982666
LOC5566131	LOC5566131	XR_002499300.1	uncharacterized LOC5566131	ncRNA	-0.755338	0.982534
LOC5565513	LOC5565513	XM_021840001.1	glycogenin-1, transcript variant X18	mRNA	1.83718	0.982439
LOC5567176	LOC5567176	XM_021855376.1	protein germ cell-less, transcript variant X7	mRNA	0.832182	0.982372
LOC5580309	LOC5580309	XM_021857378.1	uncharacterized LOC5580309, transcript variant X1	mRNA	-1.72926	0.982275
LOC5574971	LOC5574971	XM_021842177.1	histone deacetylase 4, transcript variant X4	mRNA	-0.954652	0.982114
LOC5578712	LOC5578712	XM_021852169.1	methylthioribose-1-phosphate isomerase, transcript variant X3	mRNA	1.76161	0.982034
LOC110680210	LOC110680210	XM_021856025.1	bromodomain adjacent to zinc finger domain protein 1A-like	mRNA	-1.0402	0.981982
LOC110674802	LOC110674802	XM_021839183.1	uncharacterized LOC110674802, transcript variant X1	mRNA	2.01626	0.98178
LOC5577110	LOC5577110	XM_021845816.1	developmental protein eyes absent, transcript variant X2	mRNA	-0.862914	0.98164
LOC5570339	LOC5570339	XM_021843783.1	triple functional domain protein, transcript variant X3	mRNA	-1.42093	0.981627
LOC5580163	LOC5580163	XM_021837238.1	cystinosin homolog	mRNA	-0.6167	0.981621
LOC5566116	LOC5566116	XM_021839731.1	uncharacterized LOC5566116, transcript variant X17	mRNA	1.22633	0.981534
LOC5575624	LOC5575624	XM_021844014.1	putative uncharacterized protein DDB_G0277255, transcript variant X8	mRNA	-0.620815	0.981214
LOC5575250	LOC5575250	XM_021841862.1	diacylglycerol kinase 1, transcript variant X2	mRNA	-1.46496	0.980839
LOC5577008	LOC5577008	XM_021857323.1	unconventional myosin-Ib, transcript variant X2	mRNA	3.32206	0.980833
LOC110673997	LOC110673997	XM_021856393.1	sorbitol dehydrogenase-like, transcript variant X1	mRNA	-3.25534	0.980832
LOC5565841	LOC5565841	XM_001650167.2	multidrug resistance-associated protein 1, transcript variant X2	mRNA	1.10541	0.980312
LOC5575790	LOC5575790	XM_021837802.1	sodium/potassium-transporting ATPase subunit alpha, transcript variant X15	mRNA	4.1314	0.980095
LOC23687582	LOC23687582	XM_021849921.1	muscarinic acetylcholine receptor M3, transcript variant X5	mRNA	2.03176	0.979795
LOC5573326	LOC5573326	XM_021837765.1	probable ATP-dependent RNA helicase DDX43, transcript variant X1	mRNA	-0.519836	0.979772
LOC5576761	LOC5576761	XM_021855158.1	uncharacterized LOC5576761, transcript variant X14	mRNA	1.63206	0.979606
LOC5568502	LOC5568502	XM_021849225.1	ensconsin, transcript variant X4	mRNA	0.623765	0.979529
LOC5566059	LOC5566059	XM_021851990.1	cytochrome b-c1 complex subunit 8, transcript variant X3	mRNA	0.722327	0.979519
LOC5570328	LOC5570328	XM_021843809.1	folliculin-interacting protein 2, transcript variant X4	mRNA	1.52005	0.979402
LOC5569396	LOC5569396	XM_001658441.2	trypsin 5G1-like	mRNA	4.03841	0.979252
LOC5576761	LOC5576761	XM_021855157.1	uncharacterized LOC5576761, transcript variant X13	mRNA	-2.13911	0.979043
LOC5567724	LOC5567724	XM_021846572.1	UPF0565 protein C2orf69 homolog, transcript variant X4	mRNA	-1.94911	0.979026
LOC5564521	LOC5564521	XM_021855298.1	hybrid signal transduction histidine kinase A, transcript variant X3	mRNA	2.61226	0.978905
LOC5564013	LOC5564013	XM_021841426.1	clumping factor B, transcript variant X1	mRNA	-1.80623	0.978812
LOC110680489	LOC110680489	XM_021856292.1	segmentation protein cap'n'collar-like	mRNA	1.94797	0.978666
LOC5567521	LOC5567521	XM_021852852.1	dynactin subunit 1, transcript variant X1	mRNA	-3.35911	0.978581
LOC5570826	LOC5570826	XM_001653278.2	zinc carboxypeptidase	mRNA	1.11825	0.978569
LOC110680374	LOC110680374	XM_021856182.1	protein suppressor of sable-like, transcript variant X3	mRNA	4.2119	0.978093
LOC5572031	LOC5572031	XM_001660086.2	uncharacterized family 31 glucosidase KIAA1161	mRNA	0.841408	0.978011
LOC5570333	LOC5570333	XM_021843791.1	coronin-6, transcript variant X1	mRNA	-4.08464	0.977955
LOC5565331	LOC5565331	XM_021850816.1	uncharacterized LOC5565331, transcript variant X1	mRNA	1.1304	0.977883
LOC5578787	LOC5578787	XM_001657107.2	histone H2A	mRNA	-1.03962	0.977667
LOC5564986	LOC5564986	XM_021845667.1	dual 3',5'-cyclic-AMP and -GMP phosphodiesterase 11, transcript variant X5	mRNA	3.09512	0.977512
LOC5565917	LOC5565917	XM_001650223.2	uncharacterized LOC5565917, transcript variant X1	mRNA	-1.32599	0.977457
LOC5564091	LOC5564091	XM_021839118.1	uncharacterized LOC5564091, transcript variant X7	mRNA	-1.23106	0.977403
LOC5573651	LOC5573651	XM_001660927.2	ribonucleoside-diphosphate reductase large subunit	mRNA	-1.24544	0.977397
LOC5568761	LOC5568761	XM_021845156.1	protein pinocchio, transcript variant X1	mRNA	-0.559266	0.977114
LOC23687740	LOC23687740	XM_011494651.2	farnesol dehydrogenase-like	mRNA	1.16588	0.977108
LOC5571908	LOC5571908	XM_021851008.1	uncharacterized LOC5571908, transcript variant X4	mRNA	-2.08974	0.976968
LOC5573606	LOC5573606	XM_021850519.1	bromodomain-containing protein 3, transcript variant X6	mRNA	-0.907315	0.976883
LOC5579030	LOC5579030	XM_021840276.1	DCN1-like protein 3, transcript variant X1	mRNA	-0.531441	0.976834
LOC5572317	LOC5572317	XM_021853419.1	USP6 N-terminal-like protein, transcript variant X1	mRNA	-1.36966	0.976752
LOC5566558	LOC5566558	XM_001650901.3	macrophage mannose receptor 1	mRNA	0.700926	0.976667
LOC5567400	LOC5567400	XM_021849090.1	uncharacterized LOC5567400, transcript variant X2	mRNA	-2.71649	0.976522
LOC5579190	LOC5579190	XM_001664237.2	facilitated trehalose transporter Tret1, transcript variant X1	mRNA	0.837726	0.976335
LOC5569750	LOC5569750	XM_021837894.1	moesin/ezrin/radixin homolog 1, transcript variant X5	mRNA	-1.72071	0.976332
LOC5576202	LOC5576202	XM_021838018.1	uncharacterized LOC5576202, transcript variant X3	mRNA	-1.38828	0.97618
LOC5565738	LOC5565738	XM_021849632.1	zinc finger protein 729, transcript variant X2	mRNA	0.576024	0.976169
LOC5578080	LOC5578080	XM_001656723.2	uncharacterized LOC5578080	mRNA	-0.841231	0.97614
LOC5568449	LOC5568449	XM_001652231.2	sorting nexin-17, transcript variant X1	mRNA	1.04565	0.975863
LOC5578976	LOC5578976	XM_021848811.1	putative uncharacterized protein DDB_G0277255, transcript variant X8	mRNA	2.26519	0.97582
LOC5566416	LOC5566416	XM_021854543.1	vanin-like protein 2, transcript variant X13	mRNA	2.34774	0.975746
LOC110679347	LOC110679347	XR_002502415.1	uncharacterized LOC110679347	ncRNA	-1.44771	0.975662
LOC5576477	LOC5576477	XM_001662620.2	armadillo segment polarity protein, transcript variant X1	mRNA	-0.744851	0.97556
LOC110681306	LOC110681306	XM_021857063.1	potential E3 ubiquitin-protein ligase ariadne-1-like	mRNA	2.42123	0.975129
LOC5573869	LOC5573869	XM_001654853.2	uncharacterized LOC5573869	mRNA	0.520713	0.975079
LOC5568657	LOC5568657	XM_021854587.1	protein bride of sevenless, transcript variant X3	mRNA	-1.80991	0.975074
LOC5579876	LOC5579876	XM_021839874.1	lipoma HMGIC fusion partner-like 3 protein, transcript variant X10	mRNA	-3.13326	0.975015
LOC5564407	LOC5564407	XM_021844229.1	lachesin, transcript variant X3	mRNA	2.37793	0.974871
LOC5580272	LOC5580272	XM_021849198.1	uncharacterized LOC5580272, transcript variant X7	mRNA	2.54473	0.974824
LOC5569285	LOC5569285	XM_021853163.1	interferon regulatory factor 2-binding protein 2, transcript variant X6	mRNA	3.09762	0.974765
LOC5567305	LOC5567305	XM_021854139.1	caspase-3, transcript variant X3	mRNA	-0.799885	0.974758
LOC23687811	LOC23687811	XM_021839215.1	CREB-binding protein, transcript variant X5	mRNA	-1.56541	0.974368
LOC5577415	LOC5577415	XM_021844818.1	protein cappuccino, transcript variant X3	mRNA	1.4602	0.974245
LOC5568564	LOC5568564	XM_001652344.2	protein Vhl, transcript variant X2	mRNA	1.30448	0.974222
LOC110680466	LOC110680466	XR_002502888.1	uncharacterized LOC110680466	ncRNA	-2.63516	0.973882
LOC5569083	LOC5569083	XM_001658263.2	putative inorganic phosphate cotransporter, transcript variant X2	mRNA	-1.58082	0.973835
LOC5579939	LOC5579939	XM_021850375.1	atrial natriuretic peptide receptor 1, transcript variant X7	mRNA	-4.52274	0.973801
LOC5570328	LOC5570328	XM_021843806.1	folliculin-interacting protein 2, transcript variant X2	mRNA	-1.50998	0.973485
LOC5570108	LOC5570108	XM_001653037.2	40S ribosomal protein SA	mRNA	0.624212	0.973414
LOC5569585	LOC5569585	XM_021842870.1	anion exchange protein 3, transcript variant X10	mRNA	-0.618626	0.973264
LOC5568574	LOC5568574	XM_021855832.1	putative polypeptide N-acetylgalactosaminyltransferase 9, transcript variant X9	mRNA	2.98624	0.973248
LOC5577636	LOC5577636	XM_021838170.1	putative mediator of RNA polymerase II transcription subunit 26, transcript variant X8	mRNA	4.09496	0.97318
LOC5566973	LOC5566973	XM_001651344.3	glycine--tRNA ligase, transcript variant X1	mRNA	0.531289	0.97315
LOC5566157	LOC5566157	XM_021855947.1	growth hormone-regulated TBC protein 1-A, transcript variant X7	mRNA	-3.76951	0.973037
LOC5579333	LOC5579333	XM_001647590.2	general odorant-binding protein 67	mRNA	-1.18242	0.972557
LOC5569978	LOC5569978	XM_021844340.1	sushi, von Willebrand factor type A, EGF and pentraxin domain-containing protein 1, transcript variant X2	mRNA	1.91032	0.972231
LOC5578088	LOC5578088	XM_021855116.1	sphingomyelin phosphodiesterase, transcript variant X8	mRNA	-0.565557	0.972223
LOC5577696	LOC5577696	XM_001663426.2	cyclin-dependent kinase 2	mRNA	-1.17946	0.971713
LOC5569714	LOC5569714	XM_021848184.1	uncharacterized LOC5569714, transcript variant X5	mRNA	2.9527	0.971314
LOC5578702	LOC5578702	XM_021839402.1	guanine nucleotide-releasing factor 2, transcript variant X11	mRNA	0.835981	0.970339
LOC5566765	LOC5566765	XM_021845942.1	uncharacterized LOC5566765, transcript variant X4	mRNA	-1.60597	0.970251
LOC5573555	LOC5573555	XM_021848909.1	histone-lysine N-methyltransferase trithorax, transcript variant X2	mRNA	3.99716	0.970142
LOC23687982	LOC23687982	XM_021843547.1	synaptobrevin homolog YKT6, transcript variant X2	mRNA	-1.56207	0.97012
LOC5570824	LOC5570824	XM_001653280.2	zinc carboxypeptidase	mRNA	0.821193	0.970003
LOC5565562	LOC5565562	XM_021842034.1	cyclin-T, transcript variant X2	mRNA	-0.822139	0.969805
LOC110680256	LOC110680256	XM_021856073.1	zinc finger protein 317-like	mRNA	1.40742	0.969602
LOC5567962	LOC5567962	XM_021847389.1	protein timeless, transcript variant X5	mRNA	-2.9148	0.969525
LOC5571651	LOC5571651	XM_021845516.1	kinesin-like protein KIF21B, transcript variant X8	mRNA	0.90146	0.969331
LOC5576668	LOC5576668	XM_021852332.1	non-canonical poly(A) RNA polymerase protein Trf4-1, transcript variant X8	mRNA	2.46063	0.969131
LOC110676067	LOC110676067	XR_002500041.1	uncharacterized LOC110676067	ncRNA	3.51602	0.968898
LOC5577368	LOC5577368	XM_021851576.1	GRAM domain-containing protein 2B, transcript variant X2	mRNA	0.770461	0.96886
LOC5576202	LOC5576202	XM_021838019.1	uncharacterized LOC5576202, transcript variant X4	mRNA	1.6855	0.968833
LOC5575364	LOC5575364	XM_001661844.2	protein HGH1 homolog, transcript variant X1	mRNA	0.833065	0.968745
LOC5577073	LOC5577073	XM_021840691.1	supervillin, transcript variant X11	mRNA	1.10134	0.968698
LOC5564094	LOC5564094	XM_021842749.1	tetraspanin-18, transcript variant X2	mRNA	1.82934	0.968683
LOC5578785	LOC5578785	XM_001657105.2	histone H4	mRNA	-1.17136	0.96848
LOC110680298	LOC110680298	XM_021856132.1	venom allergen 5-like	mRNA	1.51179	0.968387
LOC5572977	LOC5572977	XM_021842725.1	FH1/FH2 domain-containing protein 1, transcript variant X3	mRNA	3.8296	0.968303
LOC5573867	LOC5573867	XM_021854332.1	F-box/LRR-repeat protein 7, transcript variant X4	mRNA	-1.30872	0.968161
LOC5577470	LOC5577470	XM_021845712.1	cGMP-dependent protein kinase 1	mRNA	0.891602	0.968022
LOC5567456	LOC5567456	XM_021845542.1	extracellular matrix-binding protein ebh, transcript variant X6	mRNA	1.06974	0.967996
LOC5575047	LOC5575047	XM_001655434.2	uncharacterized LOC5575047	mRNA	-1.76627	0.967799
LOC5571923	LOC5571923	XM_021852948.1	MAP kinase-activated protein kinase 2, transcript variant X3	mRNA	2.10563	0.967768
LOC5569161	LOC5569161	XM_021842470.1	activating transcription factor 7-interacting protein 1, transcript variant X2	mRNA	-0.900096	0.966985
LOC5580187	LOC5580187	XM_021857718.1	anosmin-1, transcript variant X3	mRNA	2.56461	0.966647
LOC5564565	LOC5564565	XM_021837842.1	tyrosine-protein kinase Fer, transcript variant X4	mRNA	-4.4177	0.96657
LOC5576468	LOC5576468	XM_021844748.1	phosphatidylinositol 4,5-bisphosphate 3-kinase catalytic subunit beta isoform, transcript variant X3	mRNA	-0.625873	0.966494
LOC5575988	LOC5575988	XM_021837265.1	homeobox protein prospero, transcript variant X4	mRNA	1.22719	0.966266
LOC5570041	LOC5570041	XM_021854973.1	uncharacterized LOC5570041, transcript variant X4	mRNA	-1.65566	0.966253
LOC5573430	LOC5573430	XM_021846393.1	2-oxo-4-hydroxy-4-carboxy-5-ureidoimidazoline decarboxylase, transcript variant X2	mRNA	1.84464	0.966131
LOC5571521	LOC5571521	XM_021837266.1	protein doublesex, transcript variant X1	mRNA	-4.29814	0.966059
LOC5578081	LOC5578081	XM_021853643.1	copper-transporting ATPase 1, transcript variant X1	mRNA	-0.716785	0.965317
LOC5570881	LOC5570881	XM_021853413.1	protein AF-10, transcript variant X16	mRNA	-0.972246	0.965306
LOC110678918	LOC110678918	XM_021852553.1	putative mediator of RNA polymerase II transcription subunit 26, transcript variant X3	mRNA	-1.52635	0.964909
LOC5568626	LOC5568626	XM_021839645.1	transmembrane and TPR repeat-containing protein CG4341	mRNA	0.609773	0.964576
LOC5578775	LOC5578775	XM_001657094.2	phospholipase D3	mRNA	-0.627125	0.964274
LOC5566869	LOC5566869	XM_001651246.2	dipeptidase 1	mRNA	2.32874	0.963812
LOC5579840	LOC5579840	XM_021855637.1	mediator of RNA polymerase II transcription subunit 12, transcript variant X11	mRNA	-0.696062	0.963657
LOC5568476	LOC5568476	XM_021840292.1	growth arrest and DNA damage-inducible protein GADD45 alpha	mRNA	0.812317	0.96354
LOC5564723	LOC5564723	XM_001649028.2	poly(U)-binding-splicing factor half pint, transcript variant X1	mRNA	-0.611004	0.963356
LOC5571599	LOC5571599	XM_021841628.1	protein encore, transcript variant X11	mRNA	-1.75479	0.963344
LOC110674827	LOC110674827	XM_021839291.1	otoferlin-like, transcript variant X3	mRNA	-0.885502	0.963288
LOC5571877	LOC5571877	XM_021853034.1	cyclin-dependent kinase 12, transcript variant X2	mRNA	-0.654412	0.963138
LOC5569214	LOC5569214	XM_001658337.3	probable cytochrome P450 308a1	mRNA	0.594506	0.962733
LOC5566291	LOC5566291	XM_021840880.1	rab GTPase-activating protein 1-like, transcript variant X3	mRNA	-4.05051	0.962648
LOC5569137	LOC5569137	XM_021848486.1	roundabout homolog 3, transcript variant X2	mRNA	1.55302	0.962551
LOC5571400	LOC5571400	XM_021855699.1	PDF receptor, transcript variant X25	mRNA	-0.896702	0.962308
LOC5574835	LOC5574835	XM_021844151.1	myosin-VIIa, transcript variant X2	mRNA	-1.96097	0.962304
LOC110678809	LOC110678809	XR_002501958.1	uncharacterized LOC110678809, transcript variant X1	ncRNA	3.97162	0.962129
LOC5565839	LOC5565839	XM_001650143.2	60S acidic ribosomal protein P1	mRNA	0.931073	0.961974
LOC5571949	LOC5571949	XM_021844751.1	uncharacterized LOC5571949, transcript variant X3	mRNA	2.43079	0.961763
LOC5565420	LOC5565420	XM_001649733.2	maltase 1	mRNA	1.32187	0.961497
LOC5567928	LOC5567928	XM_021843917.1	N-acetyl-D-glucosamine kinase, transcript variant X3	mRNA	-3.63992	0.961466
LOC5569649	LOC5569649	XM_001652860.2	lamin-B receptor	mRNA	-0.67493	0.961376
LOC5565670	LOC5565670	XM_021842621.1	sterile alpha and TIR motif-containing protein 1, transcript variant X4	mRNA	-1.70041	0.961089
LOC5568292	LOC5568292	XM_001652118.2	2-oxoglutarate dehydrogenase, mitochondrial, transcript variant X7	mRNA	-2.60445	0.960942
LOC110677088	LOC110677088	XM_021847752.1	zinc finger protein 583-like	mRNA	-0.885932	0.960785
LOC5573115	LOC5573115	XM_021847528.1	uncharacterized LOC5573115, transcript variant X14	mRNA	1.67017	0.960628
LOC5578938	LOC5578938	XM_021837450.1	protoporphyrinogen oxidase, transcript variant X3	mRNA	3.71648	0.960603
LOC5564970	LOC5564970	XM_021845677.1	probable G-protein coupled receptor CG31760, transcript variant X1	mRNA	3.95861	0.960355
LOC5576740	LOC5576740	XM_021837553.1	leucine-rich repeat-containing protein 24, transcript variant X5	mRNA	-5.27117	0.960226
LOC5574011	LOC5574011	XM_001661046.2	cell division control protein 6 homolog	mRNA	-0.868956	0.960066
LOC5575516	LOC5575516	XM_021854917.1	sine oculis-binding protein homolog, transcript variant X1	mRNA	1.46304	0.959965
LOC5577253	LOC5577253	XM_021849286.1	uncharacterized LOC5577253, transcript variant X3	mRNA	-1.55484	0.959763
LOC5568247	LOC5568247	XM_021845872.1	ankyrin repeat domain-containing protein 13C, transcript variant X1	mRNA	0.985198	0.9593
LOC5572487	LOC5572487	XM_021851241.1	uncharacterized LOC5572487, transcript variant X4	mRNA	2.41477	0.95915
LOC5576397	LOC5576397	XM_021837827.1	E3 ubiquitin-protein ligase RNF19B, transcript variant X2	mRNA	-1.08506	0.958955
LOC23687646	LOC23687646	XM_021850363.1	lysosomal alpha-glucosidase, transcript variant X4	mRNA	-3.98858	0.958287
LOC110681485	LOC110681485	XM_021857254.1	uncharacterized LOC110681485, transcript variant X1	mRNA	3.40475	0.957769
LOC5567141	LOC5567141	XM_021841096.1	uncharacterized LOC5567141, transcript variant X3	mRNA	-1.21988	0.957455
LOC5570873	LOC5570873	XM_021843967.1	uncharacterized LOC5570873, transcript variant X5	mRNA	3.86081	0.957326
LOC5576540	LOC5576540	XM_021839090.1	uncharacterized LOC5576540, transcript variant X1	mRNA	-1.66491	0.957301
LOC5579656	LOC5579656	XM_001648080.2	chromatin-remodeling complex ATPase chain Iswi	mRNA	-0.62763	0.957066
LOC5571497	LOC5571497	XM_001659697.2	endoribonuclease Dcr-1	mRNA	-0.633336	0.956849
LOC5571293	LOC5571293	XM_021840156.1	glycerol-3-phosphate dehydrogenase [NAD(+)], cytoplasmic, transcript variant X1	mRNA	-0.751952	0.956745
LOC5567167	LOC5567167	XM_001651525.2	MICOS complex subunit MIC27, transcript variant X2	mRNA	2.68665	0.95669
LOC5577917	LOC5577917	XM_021847133.1	protein phosphatase 1B, transcript variant X11	mRNA	-1.8451	0.95665
LOC5566358	LOC5566358	XM_011494720.2	leucine-rich melanocyte differentiation-associated protein, transcript variant X4	mRNA	2.60575	0.956521
LOC5572063	LOC5572063	XM_021847881.1	dual specificity tyrosine-phosphorylation-regulated kinase 2, transcript variant X7	mRNA	-2.05878	0.956069
LOC5570798	LOC5570798	XM_021849826.1	uncharacterized LOC5570798, transcript variant X1	mRNA	-0.601763	0.95595
LOC5576181	LOC5576181	XM_001655932.3	peptidoglycan-recognition protein LA	mRNA	1.82093	0.955931
LOC5571298	LOC5571298	XM_001653552.2	2-hydroxyacylsphingosine 1-beta-galactosyltransferase	mRNA	0.532787	0.955475
LOC5575335	LOC5575335	XM_021853809.1	AT-rich interactive domain-containing protein 5B, transcript variant X5	mRNA	-2.50818	0.955268
LOC5577734	LOC5577734	XM_021845840.1	histone demethylase UTY, transcript variant X2	mRNA	-0.699041	0.955165
LOC5567586	LOC5567586	XM_021853732.1	solute carrier family 12 member 1, transcript variant X3	mRNA	-1.78236	0.955003
LOC5578934	LOC5578934	XM_021837483.1	calcium-activated potassium channel slowpoke, transcript variant X31	mRNA	-1.54878	0.95493
LOC5571646	LOC5571646	XM_021845519.1	alkaline ceramidase	mRNA	-0.519937	0.954805
LOC5573901	LOC5573901	XM_021847652.1	cathepsin L1, transcript variant X5	mRNA	-1.38132	0.953352
LOC5579479	LOC5579479	XM_021841747.1	nuclear mitotic apparatus protein 1, transcript variant X4	mRNA	-1.5883	0.952648
LOC5579903	LOC5579903	XM_001657834.2	regucalcin, transcript variant X2	mRNA	-0.540842	0.951785
LOC5565800	LOC5565800	XM_021849530.1	CBL-interacting protein kinase 18, transcript variant X7	mRNA	1.75242	0.951746
LOC5572863	LOC5572863	XM_001660573.2	GPI ethanolamine phosphate transferase 2, transcript variant X2	mRNA	-0.745437	0.951681
LOC5567237	LOC5567237	XM_021854412.1	uncharacterized LOC5567237, transcript variant X2	mRNA	-3.21195	0.951435
LOC5565513	LOC5565513	XM_021840004.1	glycogenin-1, transcript variant X21	mRNA	0.559936	0.951335
LOC5575930	LOC5575930	XM_021843751.1	protein wech, transcript variant X3	mRNA	-2.38314	0.951127
LOC5568225	LOC5568225	XM_001652107.2	probable DNA replication complex GINS protein PSF2	mRNA	-0.820957	0.950146
LOC5574667	LOC5574667	XM_021853207.1	annexin B9, transcript variant X7	mRNA	0.679134	0.9499
LOC5564713	LOC5564713	XM_001649009.2	60S acidic ribosomal protein P2, transcript variant X1	mRNA	0.459946	0.949892
LOC5567528	LOC5567528	XM_001657473.2	deoxyhypusine hydroxylase	mRNA	0.292588	0.949573
LOC110681024	LOC110681024	XM_021856792.1	uncharacterized LOC110681024	mRNA	-0.551161	0.949184
LOC5574525	LOC5574525	XM_001655127.2	max-like protein X	mRNA	-0.784065	0.949074
LOC5568436	LOC5568436	XM_001652219.2	eukaryotic translation initiation factor 3 subunit G	mRNA	0.17508	0.948974
LOC23687936	LOC23687936	XM_011495042.2	transcriptional regulatory protein AlgP	mRNA	0.473693	0.948951
LOC5572399	LOC5572399	XM_021850545.1	uncharacterized LOC5572399, transcript variant X6	mRNA	3.78413	0.948935
LOC23687433	LOC23687433	XM_021850390.1	zinc finger protein 37 homolog	mRNA	-0.343998	0.94882
LOC5564407	LOC5564407	XM_021844216.1	lachesin, transcript variant X1	mRNA	-1.98109	0.948686
LOC5567245	LOC5567245	XM_021855197.1	IQ motif and SEC7 domain-containing protein 1, transcript variant X5	mRNA	3.28642	0.948665
LOC110681236	LOC110681236	XM_021857006.1	transmembrane protein 62-like, transcript variant X2	mRNA	3.87755	0.948429
LOC5578960	LOC5578960	XM_021846321.1	mitogen-activated protein kinase ERK-A, transcript variant X4	mRNA	-2.07384	0.948355
LOC5564539	LOC5564539	XM_021839943.1	midasin	mRNA	0.331253	0.948133
LOC5566079	LOC5566079	XM_001650395.2	small ubiquitin-related modifier 3	mRNA	-0.204674	0.94807
LOC5568281	LOC5568281	XM_001657927.2	leishmanolysin-like peptidase	mRNA	-0.480641	0.947413
LOC5572896	LOC5572896	XM_021840527.1	tetraspanin-9, transcript variant X3	mRNA	2.13953	0.947411
LOC110681160	LOC110681160	XM_021856928.1	RNA polymerase-associated protein CTR9 homolog	mRNA	0.469915	0.947369
LOC5574202	LOC5574202	XR_002501756.1	uncharacterized LOC5574202	ncRNA	-1.08527	0.947332
LOC23687787	LOC23687787	XM_021850613.1	glutamic acid-rich protein	mRNA	-0.745599	0.947008
LOC110681456	LOC110681456	XR_002503206.1	uncharacterized LOC110681456	ncRNA	-1.12894	0.947006
LOC5575988	LOC5575988	XM_021837264.1	homeobox protein prospero, transcript variant X3	mRNA	-0.933536	0.946983
LOC5571422	LOC5571422	XM_001659624.2	LIM domain-containing protein A	mRNA	-2.62563	0.946765
LOC5578387	LOC5578387	XM_021839164.1	mannosyl-oligosaccharide alpha-1,2-mannosidase IA, transcript variant X5	mRNA	-2.11761	0.94674
LOC5566594	LOC5566594	XM_021849415.1	kinesin-like protein KIF12, transcript variant X3	mRNA	1.27818	0.946607
LOC5568854	LOC5568854	XM_021854798.1	cytospin-A, transcript variant X9	mRNA	-3.09356	0.946601
LOC5578022	LOC5578022	XM_021848878.1	transcription factor mef2A, transcript variant X7	mRNA	-0.379457	0.94648
LOC5572517	LOC5572517	XM_001660406.2	nuclear cap-binding protein subunit 1	mRNA	-0.284599	0.946259
LOC5578734	LOC5578734	XM_001657056.2	eukaryotic translation initiation factor 6	mRNA	0.404587	0.946188
LOC5570973	LOC5570973	XM_001659392.2	protein suppressor of white apricot	mRNA	0.258313	0.945943
LOC5580206	LOC5580206	XM_021857712.1	zinc finger C2HC domain-containing protein 1C, transcript variant X4	mRNA	1.96583	0.945617
LOC5578234	LOC5578234	XM_021840977.1	synaptobrevin, transcript variant X3	mRNA	-1.02794	0.945577
LOC5575304	LOC5575304	XM_021852831.1	serine/threonine-protein kinase PAK 1, transcript variant X2	mRNA	0.905099	0.945575
LOC110679609	LOC110679609	XM_021854864.1	polyhomeotic-proximal chromatin protein, transcript variant X4	mRNA	-1.34803	0.945402
LOC5574977	LOC5574977	XM_011494668.2	ATP synthase subunit delta, mitochondrial	mRNA	0.256776	0.945369
LOC5569708	LOC5569708	XM_001658649.2	serine/arginine repetitive matrix protein 1	mRNA	-0.158617	0.945314
LOC5574983	LOC5574983	XM_001655406.2	Y+L amino acid transporter 2	mRNA	-0.710788	0.945223
LOC5573593	LOC5573593	XM_001654677.2	protein tipE, transcript variant X1	mRNA	0.537543	0.94512
LOC110675582	LOC110675582	XM_021840940.1	serine/arginine repetitive matrix protein 5, transcript variant X2	mRNA	-3.70181	0.944482
LOC5565612	LOC5565612	XM_001649899.2	GILT-like protein 1, transcript variant X1	mRNA	-0.730461	0.94442
LOC5571745	LOC5571745	XM_021852944.1	serine/threonine-protein phosphatase alpha-2 isoform, transcript variant X3	mRNA	1.42959	0.944086
LOC110677919	LOC110677919	XM_021849934.1	60S ribosomal protein L27a	mRNA	0.350572	0.944028
LOC5568875	LOC5568875	XM_021842693.1	protein N-terminal glutamine amidohydrolase, transcript variant X1	mRNA	-1.89042	0.943638
LOC5564640	LOC5564640	XM_021854642.1	SWI/SNF complex subunit SMARCC2	mRNA	-0.232715	0.943572
LOC5574680	LOC5574680	XM_021845946.1	atrial natriuretic peptide receptor 1, transcript variant X2	mRNA	1.40923	0.943247
LOC110680514	LOC110680514	XR_002502906.1	uncharacterized LOC110680514, transcript variant X2	ncRNA	-3.33457	0.943154
LOC5569819	LOC5569819	XM_021847992.1	alpha-tocopherol transfer protein-like	mRNA	0.354625	0.942866
LOC5577491	LOC5577491	XM_001663359.3	protein aubergine, transcript variant X2	mRNA	0.318135	0.942849
LOC5570516	LOC5570516	XM_001659154.2	E3 SUMO-protein ligase NSE2	mRNA	0.341457	0.942709
LOC5576867	LOC5576867	XM_021852671.1	forkhead box protein O, transcript variant X1	mRNA	-0.645386	0.942592
LOC110677980	LOC110677980	XM_021850187.1	uncharacterized LOC110677980	mRNA	1.2962	0.942546
LOC5577237	LOC5577237	XM_021855080.1	uncharacterized LOC5577237, transcript variant X3	mRNA	-0.51878	0.942492
LOC5566678	LOC5566678	XM_021851499.1	YTH domain-containing family protein 3, transcript variant X2	mRNA	-2.5534	0.942273
LOC5580035	LOC5580035	XM_021847202.1	tyrosine-protein phosphatase non-receptor type 21, transcript variant X11	mRNA	1.30384	0.94222
LOC5579876	LOC5579876	XM_021839865.1	lipoma HMGIC fusion partner-like 3 protein, transcript variant X1	mRNA	-3.94524	0.941884
LOC5571056	LOC5571056	XM_021852817.1	USP6 N-terminal-like protein, transcript variant X3	mRNA	-2.06298	0.94174
LOC5571268	LOC5571268	XM_001653516.2	uncharacterized LOC5571268, transcript variant X5	mRNA	-5.34102	0.941251
LOC5569750	LOC5569750	XM_021837925.1	moesin/ezrin/radixin homolog 1, transcript variant X9	mRNA	-0.803789	0.941249
LOC5578740	LOC5578740	XR_002501225.1	inhibitor of growth protein 1, transcript variant X2	misc_RNA	-0.744743	0.940863
LOC5578720	LOC5578720	XM_021838028.1	probable multidrug resistance-associated protein lethal(2)03659	mRNA	1.12834	0.940459
LOC5579293	LOC5579293	XM_021855877.1	uncharacterized LOC5579293, transcript variant X5	mRNA	3.59065	0.940437
LOC5573191	LOC5573191	XM_001660757.2	protein catecholamines up, transcript variant X1	mRNA	-0.345801	0.940366
LOC5572596	LOC5572596	XM_001654056.2	zinc finger protein 62 homolog	mRNA	-0.255621	0.940307
LOC5568528	LOC5568528	XM_021855408.1	nuclear pore complex protein DDB_G0274915, transcript variant X2	mRNA	-0.667154	0.9402
LOC5578231	LOC5578231	XM_021841692.1	F-box/LRR-repeat protein 6, transcript variant X5	mRNA	0.736614	0.940193
LOC5566976	LOC5566976	XM_001651346.2	probable ATP-dependent RNA helicase pitchoune	mRNA	0.439169	0.94009
LOC5563815	LOC5563815	XM_001648049.2	WD repeat-containing protein CG11141	mRNA	0.388097	0.939767
LOC5577014	LOC5577014	XM_021846940.1	CCR4-NOT transcription complex subunit 3, transcript variant X5	mRNA	-0.347587	0.939759
LOC5578395	LOC5578395	XM_021838319.1	uncharacterized LOC5578395	mRNA	2.44816	0.939709
LOC5566009	LOC5566009	XM_001650342.2	nicotinamide riboside kinase 1, transcript variant X5	mRNA	0.909416	0.939585
LOC5572280	LOC5572280	XM_021843038.1	protein rhomboid, transcript variant X1	mRNA	1.17368	0.939577
LOC5567474	LOC5567474	XM_021852585.1	putative GPI-anchored protein pfl2, transcript variant X2	mRNA	-3.74596	0.939478
LOC5567141	LOC5567141	XM_001651492.2	uncharacterized LOC5567141, transcript variant X1	mRNA	-0.62182	0.939397
LOC110674761	LOC110674761	XM_021839034.1	hormone receptor 4-like, transcript variant X1	mRNA	-2.9203	0.939152
LOC5572548	LOC5572548	XM_021842557.1	E3 ubiquitin-protein ligase znrf2, transcript variant X4	mRNA	-1.57673	0.939025
LOC5574224	LOC5574224	XR_002501400.1	coiled-coil domain-containing glutamate-rich protein 1, transcript variant X4	misc_RNA	-3.71358	0.939003
LOC5578710	LOC5578710	XM_021839209.1	calcium/calmodulin-dependent protein kinase type II alpha chain, transcript variant X2	mRNA	-3.66305	0.938717
LOC5577021	LOC5577021	XM_021842328.1	uncharacterized LOC5577021, transcript variant X2	mRNA	2.15689	0.938593
LOC5576370	LOC5576370	XM_021839743.1	integrin beta-PS, transcript variant X4	mRNA	-0.477244	0.938503
LOC5567579	LOC5567579	XM_021851451.1	uncharacterized LOC5567579, transcript variant X7	mRNA	-3.11679	0.938375
LOC110678983	LOC110678983	XM_021852769.1	5'-nucleotidase domain-containing protein 1	mRNA	0.637119	0.93836
LOC110676264	LOC110676264	XR_002500219.1	uncharacterized LOC110676264	ncRNA	1.19124	0.938357
LOC5572944	LOC5572944	XM_021843549.1	uncharacterized LOC5572944, transcript variant X1	mRNA	-0.476742	0.938289
LOC5571731	LOC5571731	XM_021845044.1	serine-rich adhesin for platelets, transcript variant X3	mRNA	-0.493749	0.93811
LOC5567431	LOC5567431	XM_021852296.1	uncharacterized LOC5567431, transcript variant X1	mRNA	0.518694	0.937911
LOC5567274	LOC5567274	XM_021850259.1	zinc finger protein 768, transcript variant X1	mRNA	2.23548	0.937529
LOC5566699	LOC5566699	XM_021855711.1	plasma membrane calcium-transporting ATPase 1, transcript variant X11	mRNA	5.2078	0.937331
LOC5579472	LOC5579472	XM_021838969.1	T-complex protein 1 subunit beta	mRNA	0.1609	0.937006
LOC110679566	LOC110679566	XM_021854566.1	protein couch potato, transcript variant X3	mRNA	-0.938757	0.936879
LOC5572074	LOC5572074	XM_001653792.3	spermatogenesis-associated protein 20, transcript variant X2	mRNA	0.345978	0.936859
LOC5571414	LOC5571414	XM_001653617.2	actin-related protein 2/3 complex subunit 4, transcript variant X2	mRNA	-2.47845	0.936784
LOC110677754	LOC110677754	XR_002501169.1	uncharacterized LOC110677754	ncRNA	-3.6161	0.936426
LOC5571255	LOC5571255	XM_021840253.1	potassium voltage-gated channel subfamily H member 6, transcript variant X9	mRNA	1.92305	0.936204
LOC5575790	LOC5575790	XM_021837804.1	sodium/potassium-transporting ATPase subunit alpha, transcript variant X17	mRNA	-0.61732	0.935964
LOC5571041	LOC5571041	XM_021843670.1	dendritic arbor reduction protein 1, transcript variant X1	mRNA	-1.95206	0.935764
LOC5569898	LOC5569898	XM_001658746.2	NADH dehydrogenase [ubiquinone] 1 beta subcomplex subunit 11, mitochondrial	mRNA	0.223787	0.93563
LOC5564884	LOC5564884	XM_001649156.2	ribosomal protein S6 kinase 2 beta	mRNA	-0.349634	0.934573
LOC5570147	LOC5570147	XM_001658898.2	mitochondrial import inner membrane translocase subunit Tim13	mRNA	0.286363	0.934239
LOC5565215	LOC5565215	XM_021841288.1	chitooligosaccharidolytic beta-N-acetylglucosaminidase, transcript variant X2	mRNA	-0.433924	0.933745
LOC5567451	LOC5567451	XM_021844509.1	lachesin, transcript variant X3	mRNA	0.937182	0.933453
LOC5575779	LOC5575779	XM_021855672.1	diacylglycerol kinase eta, transcript variant X4	mRNA	3.46679	0.933358
LOC5564064	LOC5564064	XM_001648326.3	cytochrome P450 4g15	mRNA	-0.241143	0.933275
LOC5564645	LOC5564645	XM_021853325.1	casein kinase I, transcript variant X8	mRNA	-0.384324	0.933047
LOC5572708	LOC5572708	XM_021851429.1	formin-J, transcript variant X4	mRNA	0.64242	0.932929
LOC5571144	LOC5571144	XM_021844579.1	peroxisomal acyl-coenzyme A oxidase 3, transcript variant X2	mRNA	3.36438	0.932872
LOC23687489	LOC23687489	XM_011494742.2	uncharacterized LOC23687489	mRNA	-2.57589	0.932694
LOC5575604	LOC5575604	XM_021838085.1	probable maleylacetoacetate isomerase 2, transcript variant X2	mRNA	0.53578	0.932362
LOC5570419	LOC5570419	XM_021843014.1	mitogen-activated protein kinase kinase kinase 15, transcript variant X1	mRNA	-3.66198	0.932169
LOC5571738	LOC5571738	XM_021845036.1	TLD domain-containing protein 1, transcript variant X1	mRNA	-0.245947	0.932131
LOC5577574	LOC5577574	XM_021841563.1	GA-binding protein subunit beta-2, transcript variant X2	mRNA	-0.556135	0.932025
LOC5572793	LOC5572793	XM_001654144.2	dentin sialophosphoprotein	mRNA	-0.398803	0.932013
LOC5577237	LOC5577237	XM_021855078.1	uncharacterized LOC5577237, transcript variant X1	mRNA	-0.6569	0.931786
LOC5573974	LOC5573974	XM_001654966.2	60S acidic ribosomal protein P0	mRNA	0.589697	0.931434
LOC5565230	LOC5565230	XM_001649506.2	elongin-C, transcript variant X1	mRNA	-0.192214	0.930498
LOC5578934	LOC5578934	XM_021837480.1	calcium-activated potassium channel slowpoke, transcript variant X28	mRNA	3.081	0.930368
LOC5579438	LOC5579438	XM_021841485.1	calcium release-activated calcium channel protein 1, transcript variant X1	mRNA	0.432569	0.93035
LOC110678951	LOC110678951	XM_021852673.1	DDRGK domain-containing protein 1, transcript variant X1	mRNA	-0.534095	0.930195
LOC5573314	LOC5573314	XM_021837748.1	uncharacterized LOC5573314, transcript variant X4	mRNA	-1.23184	0.930153
LOC5566371	LOC5566371	XM_021854164.1	AP-1 complex subunit gamma-1, transcript variant X4	mRNA	3.41633	0.929934
LOC110680279	LOC110680279	XM_021856102.1	microtubule-associated protein futsch-like, transcript variant X3	mRNA	-3.42003	0.929894
LOC5567983	LOC5567983	XM_021842011.1	transformer-2 protein homolog alpha, transcript variant X1	mRNA	-2.94228	0.929703
LOC5565368	LOC5565368	XM_021845328.1	metallo-beta-lactamase domain-containing protein 1, transcript variant X6	mRNA	1.42434	0.929288
LOC5571572	LOC5571572	XM_021845623.1	breast carcinoma-amplified sequence 3 homolog, transcript variant X5	mRNA	0.850213	0.928575
LOC5575828	LOC5575828	XM_001655803.2	26S proteasome regulatory subunit 4	mRNA	-0.146745	0.928381
LOC5577522	LOC5577522	XM_021855559.1	tubby-related protein 4, transcript variant X6	mRNA	3.62175	0.928143
LOC23687393	LOC23687393	XM_011494789.2	ABC transporter F family member 4	mRNA	-0.153983	0.927776
LOC5566385	LOC5566385	XM_021846623.1	zinc finger protein 420, transcript variant X7	mRNA	-0.707822	0.926776
LOC5567490	LOC5567490	XM_021852450.1	macoilin-2, transcript variant X1	mRNA	-1.29026	0.92676
LOC5579467	LOC5579467	XM_021837504.1	histone H2A.V	mRNA	-0.324511	0.926013
LOC5564542	LOC5564542	XM_021846958.1	FK506-binding protein 2, transcript variant X1	mRNA	0.73055	0.92583
LOC23687502	LOC23687502	XM_011495153.2	probable splicing factor, arginine/serine-rich 6	mRNA	-0.398502	0.924658
LOC5563687	LOC5563687	XM_021853918.1	sarcolemmal membrane-associated protein, transcript variant X7	mRNA	-1.10256	0.924492
LOC5564524	LOC5564524	XM_021848243.1	paired amphipathic helix protein Sin3a, transcript variant X2	mRNA	-0.632007	0.924374
LOC5580270	LOC5580270	XM_021848580.1	glutamate-gated chloride channel, transcript variant X9	mRNA	2.89351	0.924074
LOC5573724	LOC5573724	XM_021839237.1	G1/S-specific cyclin-D2, transcript variant X1	mRNA	-0.50327	0.924012
LOC5568803	LOC5568803	XM_001658122.2	tRNA-dihydrouridine(47) synthase [NAD(P)(+)]-like	mRNA	0.24257	0.923424
LOC5566009	LOC5566009	XM_021843174.1	nicotinamide riboside kinase 1, transcript variant X3	mRNA	-2.4347	0.923139
LOC5576852	LOC5576852	XM_021841838.1	85/88 kDa calcium-independent phospholipase A2, transcript variant X4	mRNA	0.390976	0.923063
LOC5573534	LOC5573534	XM_021838263.1	vesicular integral-membrane protein VIP36, transcript variant X1	mRNA	1.51056	0.92288
LOC5578346	LOC5578346	XM_021849099.1	uncharacterized LOC5578346	mRNA	-0.342266	0.92284
LOC5568658	LOC5568658	XM_021849771.1	mitochondrial import receptor subunit TOM40 homolog 1	mRNA	0.303555	0.922811
LOC5565160	LOC5565160	XM_021838443.1	ankyrin repeat and KH domain-containing protein mask, transcript variant X3	mRNA	-3.44365	0.922778
LOC5565208	LOC5565208	XM_021849629.1	serine-rich adhesin for platelets, transcript variant X9	mRNA	0.655367	0.922382
LOC5568690	LOC5568690	XM_021851932.1	ADP-ribosylation factor 1, transcript variant X3	mRNA	-0.120395	0.922205
LOC5573372	LOC5573372	XR_002503219.1	heterogeneous nuclear ribonucleoprotein 87F, transcript variant X1	misc_RNA	-0.416607	0.922197
LOC110679188	LOC110679188	XR_002502290.1	uncharacterized LOC110679188, transcript variant X1	ncRNA	4.08837	0.922136
LOC5578317	LOC5578317	XM_021845849.1	zinc finger with UFM1-specific peptidase domain protein, transcript variant X3	mRNA	3.16177	0.922116
LOC5578505	LOC5578505	XM_001663850.2	trypsin-1	mRNA	1.24408	0.921683
LOC5565544	LOC5565544	XM_001649861.2	ADP,ATP carrier protein 1	mRNA	0.370082	0.92166
LOC5574527	LOC5574527	XM_001655129.2	tRNA:m(4)X modification enzyme TRM13 homolog	mRNA	0.748593	0.921314
LOC5568724	LOC5568724	XM_001658057.2	glycerol-3-phosphate acyltransferase 1, mitochondrial, transcript variant X1	mRNA	-0.692291	0.920219
LOC5565962	LOC5565962	XM_001650241.2	60S ribosomal protein L30, transcript variant X1	mRNA	0.387372	0.920094
LOC5571847	LOC5571847	XM_001653747.3	ras-related protein Rab-30	mRNA	0.393695	0.919833
LOC5564816	LOC5564816	XM_021842240.1	rho-related BTB domain-containing protein 1, transcript variant X2	mRNA	2.69429	0.919541
LOC5567655	LOC5567655	XR_002500462.1	uncharacterized LOC5567655	ncRNA	-0.8582	0.919529
LOC5580156	LOC5580156	XM_021854747.1	neurogenic locus protein delta, transcript variant X1	mRNA	3.26594	0.919516
LOC5565596	LOC5565596	XM_021838114.1	transmembrane protein 132C, transcript variant X2	mRNA	3.65754	0.919478
LOC5570734	LOC5570734	XM_001659278.2	E3 ubiquitin-protein ligase TRIM37	mRNA	-0.449125	0.919369
LOC5575348	LOC5575348	XM_001655676.2	general odorant-binding protein 56d	mRNA	-2.02681	0.919069
LOC5570614	LOC5570614	XM_021850770.1	A-kinase anchor protein 1, mitochondrial, transcript variant X5	mRNA	0.600167	0.919049
LOC5569395	LOC5569395	XM_021852179.1	homeobox protein cut, transcript variant X1	mRNA	-3.43402	0.918929
LOC5566064	LOC5566064	XM_021855578.1	liprin-beta-2, transcript variant X11	mRNA	0.439696	0.918799
LOC5574061	LOC5574061	XM_021841903.1	ATP-dependent DNA helicase Q4	mRNA	-0.567154	0.918507
LOC5576170	LOC5576170	XM_001662462.2	nucleoside diphosphate kinase	mRNA	0.254386	0.918394
LOC5565278	LOC5565278	XM_021843452.1	phosphatase and actin regulator 4, transcript variant X4	mRNA	-3.1632	0.918366
LOC5574982	LOC5574982	XM_021842044.1	uncharacterized LOC5574982, transcript variant X6	mRNA	1.8012	0.917532
LOC110680483	LOC110680483	XM_021856288.1	U3 small nucleolar ribonucleoprotein protein IMP4-like	mRNA	0.341617	0.91744
LOC5567451	LOC5567451	XM_021844508.1	lachesin, transcript variant X2	mRNA	-1.54726	0.91736
LOC5579632	LOC5579632	XM_001648034.2	abl interactor 2, transcript variant X2	mRNA	1.81303	0.917216
LOC5575850	LOC5575850	XR_002500888.1	mitochondrial carrier protein Rim2, transcript variant X4	misc_RNA	-1.53128	0.916558
LOC5576900	LOC5576900	XM_021847565.1	fasciclin-1, transcript variant X7	mRNA	-0.416367	0.916486
LOC110678604	LOC110678604	XM_021851714.1	zinc finger protein 25-like	mRNA	0.363638	0.915698
LOC5576569	LOC5576569	XM_021837945.1	elongator complex protein 6, transcript variant X4	mRNA	2.42007	0.915579
LOC5563777	LOC5563777	XM_021846341.1	vascular endothelial growth factor receptor 1, transcript variant X7	mRNA	-1.98367	0.915529
LOC5566822	LOC5566822	XM_021842402.1	matrix metalloproteinase-14, transcript variant X13	mRNA	-1.0389	0.915466
LOC5566772	LOC5566772	XM_001651130.2	60S ribosomal protein L35	mRNA	0.450329	0.91541
LOC5577530	LOC5577530	XM_021857252.1	UDP-N-acetylglucosamine transferase subunit ALG13 homolog, transcript variant X2	mRNA	1.10984	0.914461
LOC5571616	LOC5571616	XM_021854176.1	uncharacterized LOC5571616	mRNA	-2.43247	0.914388
LOC5567351	LOC5567351	XM_021849512.1	leucine-rich repeat-containing protein 47, transcript variant X1	mRNA	0.349006	0.914386
LOC5579005	LOC5579005	XM_021838517.1	glutaredoxin domain-containing cysteine-rich protein CG31559	mRNA	0.904374	0.914385
LOC5564597	LOC5564597	XM_021849065.1	ATP-binding cassette sub-family A member 5, transcript variant X2	mRNA	2.31172	0.914207
LOC5569989	LOC5569989	XM_001658828.2	muscle M-line assembly protein unc-89, transcript variant X1	mRNA	-0.770482	0.91407
LOC5564920	LOC5564920	XM_001649232.2	pre-rRNA-processing protein TSR1 homolog, transcript variant X2	mRNA	0.226809	0.913949
LOC110676996	LOC110676996	XR_002500878.1	uncharacterized LOC110676996	ncRNA	2.57044	0.913889
LOC5575114	LOC5575114	XM_001661786.2	pachytene checkpoint protein 2 homolog	mRNA	-0.384219	0.913711
LOC5575492	LOC5575492	XM_001661963.2	cytochrome c1, heme protein, mitochondrial	mRNA	0.261675	0.91275
LOC5567447	LOC5567447	XM_021852294.1	gelsolin, transcript variant X3	mRNA	0.778894	0.912467
LOC5567491	LOC5567491	XM_001657449.2	probable elongation factor 1-beta	mRNA	0.399267	0.912345
LOC110675114	LOC110675114	XM_021839491.1	collagen alpha-1(IX) chain-like	mRNA	1.22553	0.912295
LOC5576630	LOC5576630	XM_021840069.1	syntaxin-1A, transcript variant X13	mRNA	0.634161	0.912006
LOC5577326	LOC5577326	XM_001656353.2	SET and MYND domain-containing protein 5	mRNA	0.436387	0.91122
LOC5565688	LOC5565688	XM_021837385.1	fibroblast growth factor receptor homolog 1, transcript variant X1	mRNA	-0.83741	0.910975
LOC5574500	LOC5574500	XM_021845577.1	nuclear receptor coactivator 2, transcript variant X18	mRNA	-0.727335	0.910939
LOC5577794	LOC5577794	XM_021843246.1	transient receptor potential cation channel trpm, transcript variant X6	mRNA	0.628405	0.910916
LOC5572766	LOC5572766	XM_021841949.1	mitochondrial thiamine pyrophosphate carrier, transcript variant X5	mRNA	-3.38461	0.910791
LOC110675493	LOC110675493	XM_021840630.1	60S ribosomal protein L28, transcript variant X2	mRNA	0.418126	0.910787
LOC5575799	LOC5575799	XM_001662175.2	lanC-like protein 3 homolog, transcript variant X1	mRNA	-0.824171	0.910764
LOC5564892	LOC5564892	XM_021849719.1	organic cation transporter protein, transcript variant X4	mRNA	-1.19501	0.910655
LOC5575995	LOC5575995	XM_021851670.1	tropomyosin-2, transcript variant X14	mRNA	-3.50844	0.910311
LOC110680370	LOC110680370	XM_021856176.1	transmembrane GTPase Marf-like	mRNA	0.336638	0.910154
LOC5567616	LOC5567616	XM_021857702.1	adipocyte plasma membrane-associated protein, transcript variant X2	mRNA	0.756795	0.909793
LOC5574618	LOC5574618	XM_021857683.1	aprataxin and PNK-like factor, transcript variant X6	mRNA	0.8201	0.909613
LOC5564448	LOC5564448	XM_021842081.1	sialin	mRNA	0.919879	0.908495
LOC5565869	LOC5565869	XM_001650178.2	proteasome subunit alpha type-1	mRNA	-0.466914	0.908491
LOC5572102	LOC5572102	XM_021849007.1	mucin-12, transcript variant X5	mRNA	-1.06521	0.90842
LOC5572795	LOC5572795	XM_021846985.1	uncharacterized LOC5572795, transcript variant X3	mRNA	-2.62064	0.908157
LOC110676076	LOC110676076	XM_021842577.1	mantle protein-like	mRNA	-2.46579	0.908114
LOC5573896	LOC5573896	XM_001654880.2	uricase	mRNA	0.917653	0.907823
LOC5579847	LOC5579847	XM_021854122.1	probable Ras GTPase-activating protein, transcript variant X5	mRNA	-1.99226	0.907743
LOC5567205	LOC5567205	XM_001651584.3	glutactin	mRNA	-1.17638	0.907179
LOC5579438	LOC5579438	XM_021841487.1	calcium release-activated calcium channel protein 1, transcript variant X3	mRNA	-3.62144	0.90717
LOC5567679	LOC5567679	XM_021854777.1	uncharacterized LOC5567679, transcript variant X2	mRNA	1.84312	0.906273
LOC5567028	LOC5567028	XM_001651357.2	protein artichoke, transcript variant X1	mRNA	0.896583	0.905877
LOC5571255	LOC5571255	XM_021840248.1	potassium voltage-gated channel subfamily H member 6, transcript variant X4	mRNA	-1.33459	0.905703
LOC5564206	LOC5564206	XR_002498776.1	uncharacterized LOC5564206, transcript variant X9	misc_RNA	2.17001	0.905643
LOC5578326	LOC5578326	XM_021844000.1	fatty acyl-CoA reductase wat, transcript variant X2	mRNA	1.90647	0.90551
LOC5569472	LOC5569472	XM_001658507.2	p21-activated protein kinase-interacting protein 1-like	mRNA	0.250377	0.905367
CFI06_mgr01	NA	CFI06_mgr01	12S ribosomal RNA	rRNA	-0.272545	0.90501
LOC5578718	LOC5578718	XM_021838499.1	homeobox protein abdominal-A homolog, transcript variant X5	mRNA	-1.50378	0.904998
LOC5566292	LOC5566292	XM_001650597.2	uncharacterized LOC5566292	mRNA	-0.419407	0.904848
LOC5569188	LOC5569188	XM_021845371.1	protein Gawky, transcript variant X2	mRNA	-0.551768	0.904635
LOC5575034	LOC5575034	XM_001661712.2	nanos homolog 2	mRNA	-0.827637	0.904343
LOC5572298	LOC5572298	XM_001653936.2	origin recognition complex subunit 4	mRNA	-0.546963	0.904039
LOC5572460	LOC5572460	XM_021846781.1	solute carrier organic anion transporter family member 4A1, transcript variant X5	mRNA	3.42654	0.904034
LOC5570567	LOC5570567	XM_021854065.1	ATP-binding cassette sub-family A member 3, transcript variant X2	mRNA	1.19935	0.903951
LOC5573328	LOC5573328	XM_001654498.2	dual specificity protein phosphatase 10, transcript variant X1	mRNA	-0.1544	0.903936
LOC5568166	LOC5568166	XM_021848197.1	Krueppel-like factor 3	mRNA	-0.465986	0.903769
LOC5578648	LOC5578648	XM_021845736.1	zinc finger protein 14	mRNA	-0.279091	0.903235
LOC5576362	LOC5576362	XM_021837597.1	heterogeneous nuclear ribonucleoprotein R, transcript variant X23	mRNA	-0.247214	0.902733
LOC5564737	LOC5564737	XM_001649033.3	probable cytochrome P450 301a1, mitochondrial, transcript variant X1	mRNA	-2.00822	0.902437
LOC5567028	LOC5567028	XM_021847825.1	protein artichoke, transcript variant X2	mRNA	0.722395	0.902415
LOC5564750	LOC5564750	XM_021850269.1	probable cytochrome P450 9f2, transcript variant X2	mRNA	0.863537	0.902355
LOC5577239	LOC5577239	XM_001656295.2	uncharacterized LOC5577239	mRNA	0.337519	0.902269
LOC5577492	LOC5577492	XM_021855403.1	formin-J, transcript variant X1	mRNA	-5.36978	0.901909
LOC5578447	LOC5578447	XM_021855303.1	regulating synaptic membrane exocytosis protein 1, transcript variant X1	mRNA	-2.54252	0.901732
LOC5572694	LOC5572694	XM_021841552.1	protein Lilipod, transcript variant X2	mRNA	1.18017	0.90164
LOC5578796	LOC5578796	XM_011494896.2	cytochrome b-c1 complex subunit Rieske, mitochondrial, transcript variant X2	mRNA	0.231114	0.901204
LOC5567260	LOC5567260	XM_011495006.2	LYR motif-containing protein 4	mRNA	0.316247	0.900363
LOC110674100	LOC110674100	XR_002498668.1	uncharacterized LOC110674100	ncRNA	3.77983	0.899428
LOC5568056	LOC5568056	XM_021849661.1	YLP motif-containing protein 1, transcript variant X2	mRNA	-0.660108	0.899281
LOC5570125	LOC5570125	XM_021839187.1	uncharacterized LOC5570125, transcript variant X2	mRNA	-0.391156	0.899078
LOC5564933	LOC5564933	XM_021848051.1	protein sickie, transcript variant X5	mRNA	-0.451703	0.898992
LOC5568799	LOC5568799	XM_001658114.2	ribonuclease Oy	mRNA	-0.332092	0.898783
LOC5577439	LOC5577439	XM_021853452.1	serine/threonine-protein phosphatase PP1-beta catalytic subunit, transcript variant X4	mRNA	1.35121	0.898585
LOC5574322	LOC5574322	XM_021838884.1	paired box protein Pax-6, transcript variant X3	mRNA	1.32108	0.898432
LOC5564851	LOC5564851	XM_021845247.1	putative uncharacterized protein DDB_G0282129	mRNA	-0.550337	0.898258
LOC5568487	LOC5568487	XM_001658025.2	collagenase	mRNA	1.99705	0.8981
LOC5580157	LOC5580157	XM_021853701.1	probable glutamine--tRNA ligase, transcript variant X3	mRNA	3.43142	0.897411
LOC5564524	LOC5564524	XM_021848247.1	paired amphipathic helix protein Sin3a, transcript variant X7	mRNA	0.495306	0.897408
LOC5575161	LOC5575161	XM_001655488.2	trans-1,2-dihydrobenzene-1,2-diol dehydrogenase, transcript variant X1	mRNA	-0.488456	0.897269
LOC5580320	LOC5580320	XM_021846533.1	zinc finger HIT domain-containing protein 1	mRNA	0.307821	0.896755
LOC5564317	LOC5564317	XM_001648603.2	26S proteasome non-ATPase regulatory subunit 4	mRNA	-0.196145	0.89675
LOC110681507	LOC110681507	XM_021857403.1	uncharacterized LOC110681507, transcript variant X1	mRNA	0.64586	0.896697
LOC23687878	LOC23687878	XM_011495216.2	thiamine transporter 1	mRNA	0.386692	0.896381
LOC5576629	LOC5576629	XM_021840072.1	PDZ domain-containing protein GIPC3, transcript variant X2	mRNA	-1.35089	0.896309
LOC5565992	LOC5565992	XM_001650310.2	palmitoyl-protein thioesterase 1	mRNA	-1.24429	0.895654
LOC5574561	LOC5574561	XM_021853556.1	calcineurin-binding protein cabin-1, transcript variant X7	mRNA	2.77785	0.895563
LOC110681307	LOC110681307	XM_021857065.1	tubby-related protein 4-like, transcript variant X2	mRNA	-3.86697	0.895336
LOC5568574	LOC5568574	XM_021855833.1	putative polypeptide N-acetylgalactosaminyltransferase 9, transcript variant X10	mRNA	2.17905	0.895215
LOC23687899	LOC23687899	XM_021843873.1	uncharacterized LOC23687899, transcript variant X2	mRNA	-3.45576	0.895157
LOC5572262	LOC5572262	XM_021850431.1	KH domain-containing, RNA-binding, signal transduction-associated protein 2, transcript variant X3	mRNA	1.92285	0.89404
LOC5576237	LOC5576237	XM_021853531.1	dystonin, transcript variant X35	mRNA	-1.51618	0.8936
LOC5568520	LOC5568520	XM_021854147.1	polyadenylate-binding protein-interacting protein 1, transcript variant X2	mRNA	-1.04925	0.893362
LOC5575680	LOC5575680	XM_021845528.1	carbohydrate sulfotransferase 5, transcript variant X1	mRNA	-0.455362	0.89314
LOC5564083	LOC5564083	XM_021844365.1	uncharacterized LOC5564083, transcript variant X3	mRNA	1.7073	0.892692
LOC5570645	LOC5570645	XM_021853445.1	uncharacterized LOC5570645, transcript variant X3	mRNA	-2.27462	0.89197
LOC5577566	LOC5577566	XM_001663386.2	60S ribosomal protein L37a	mRNA	0.290247	0.891906
LOC5569763	LOC5569763	XM_001652938.2	protein FAM151B, transcript variant X2	mRNA	1.60111	0.89156
LOC5572441	LOC5572441	XM_021846757.1	cytochrome P450 9e2	mRNA	1.55599	0.890972
LOC5564923	LOC5564923	XM_021848061.1	excitatory amino acid transporter 3, transcript variant X1	mRNA	0.222487	0.890836
LOC5566716	LOC5566716	XM_001651075.2	putative uncharacterized zinc finger protein 814, transcript variant X1	mRNA	1.28872	0.890347
LOC5573061	LOC5573061	XM_001654338.2	methylosome subunit pICln, transcript variant X3	mRNA	-1.24911	0.89024
LOC5574548	LOC5574548	XM_021844300.1	scavenger receptor class B member 1, transcript variant X2	mRNA	-2.75625	0.890111
LOC5568775	LOC5568775	XM_021845029.1	zwei Ig domain protein zig-8, transcript variant X5	mRNA	-3.3635	0.889651
LOC5578530	LOC5578530	XM_021837321.1	intron-binding protein aquarius	mRNA	0.233042	0.889462
LOC5564043	LOC5564043	XM_021848100.1	MAM domain-containing glycosylphosphatidylinositol anchor protein 1, transcript variant X2	mRNA	1.05117	0.88945
LOC5571929	LOC5571929	XM_021852956.1	coiled-coil domain-containing protein 22 homolog, transcript variant X2	mRNA	1.96187	0.88914
LOC5576901	LOC5576901	XM_021842924.1	peptidoglycan-recognition protein LC, transcript variant X5	mRNA	0.505179	0.889043
LOC5572944	LOC5572944	XM_021843554.1	uncharacterized LOC5572944, transcript variant X6	mRNA	0.789903	0.888911
LOC5574074	LOC5574074	XM_021853326.1	venom dipeptidyl peptidase 4, transcript variant X1	mRNA	0.728799	0.888761
LOC5567153	LOC5567153	XM_021855121.1	protein NASP homolog, transcript variant X1	mRNA	-0.344334	0.888458
LOC5578125	LOC5578125	XM_001656722.2	sorting nexin lst-4	mRNA	-0.16447	0.888278
LOC110681295	LOC110681295	XM_021857129.1	uncharacterized LOC110681295, transcript variant X2	mRNA	3.86933	0.888231
LOC5574074	LOC5574074	XM_021853332.1	venom dipeptidyl peptidase 4, transcript variant X7	mRNA	-0.840431	0.887955
LOC5569205	LOC5569205	XM_021843269.1	transcription factor Ouib	mRNA	0.411739	0.887901
LOC5570234	LOC5570234	XM_021855794.1	GTP-binding protein Rheb homolog, transcript variant X2	mRNA	0.363437	0.887853
LOC23687811	LOC23687811	XM_021839214.1	CREB-binding protein, transcript variant X4	mRNA	3.34623	0.887736
LOC5578487	LOC5578487	XM_001663831.2	DNA-directed RNA polymerases I, II, and III subunit RPABC2	mRNA	0.327305	0.887528
LOC5575143	LOC5575143	XM_021842225.1	glycine cleavage system H protein, mitochondrial	mRNA	0.604272	0.887236
LOC23687720	LOC23687720	XM_021840762.1	mucin-5AC, transcript variant X4	mRNA	3.20725	0.8871
LOC5579174	LOC5579174	XM_021849974.1	DNA repair protein complementing XP-C cells homolog	mRNA	0.48918	0.886988
LOC110675929	LOC110675929	XM_021842005.1	uncharacterized LOC110675929, transcript variant X1	mRNA	-1.73452	0.886491
LOC5572255	LOC5572255	XM_001653887.2	rhomboid-related protein 2, transcript variant X2	mRNA	-0.863773	0.885823
LOC5567273	LOC5567273	XM_021851840.1	uncharacterized LOC5567273, transcript variant X4	mRNA	-2.70498	0.885757
LOC5576927	LOC5576927	XM_021853462.1	homeobox protein extradenticle, transcript variant X2	mRNA	-1.23335	0.884577
LOC5565105	LOC5565105	XM_021840479.1	tyrosine-protein kinase Src64B, transcript variant X1	mRNA	-0.857382	0.884447
LOC110675562	LOC110675562	XM_021840883.1	protein arginine N-methyltransferase 1-like, transcript variant X1	mRNA	-1.27875	0.883969
LOC5565300	LOC5565300	XM_021846830.1	trafficking kinesin-binding protein milt, transcript variant X14	mRNA	1.27783	0.883162
LOC5572818	LOC5572818	XM_001654173.2	uncharacterized LOC5572818	mRNA	0.208256	0.883029
LOC5571159	LOC5571159	XM_021854234.1	adenylate cyclase type 2, transcript variant X7	mRNA	0.544065	0.88271
LOC5565802	LOC5565802	XM_021853936.1	protein sax-3, transcript variant X3	mRNA	1.77786	0.882409
LOC5569094	LOC5569094	XM_001658272.2	COMM domain-containing protein 2, transcript variant X1	mRNA	0.550657	0.882188
LOC5568648	LOC5568648	XM_001652422.2	store-operated calcium entry regulator STIMATE, transcript variant X10	mRNA	3.221	0.882184
LOC5570952	LOC5570952	XM_001653369.2	ubiquitin-related modifier 1 homolog, transcript variant X2	mRNA	0.511354	0.881856
LOC5566042	LOC5566042	XM_021842878.1	WD repeat-containing protein 47, transcript variant X6	mRNA	-1.17118	0.881405
LOC5573015	LOC5573015	XM_001654294.2	eukaryotic translation initiation factor 4E, transcript variant X2	mRNA	-0.507549	0.881129
LOC5564400	LOC5564400	XM_021844438.1	kinesin-like protein Klp10A, transcript variant X1	mRNA	0.370814	0.880569
LOC5569514	LOC5569514	XM_001652774.2	T-complex protein 1 subunit delta	mRNA	0.297944	0.880329
LOC5567827	LOC5567827	XR_002502002.1	uncharacterized LOC5567827	ncRNA	-0.597897	0.879197
LOC5575494	LOC5575494	XM_021843621.1	glucose transporter type 1, transcript variant X5	mRNA	2.0703	0.878779
LOC5571804	LOC5571804	XM_001659887.2	3-hydroxyacyl-CoA dehydrogenase type-2, transcript variant X2	mRNA	0.371215	0.878301
LOC5569989	LOC5569989	XM_021844315.1	muscle M-line assembly protein unc-89, transcript variant X4	mRNA	1.87084	0.878122
LOC5579219	LOC5579219	XM_021852368.1	zinc finger matrin-type protein CG9776	mRNA	0.153405	0.877727
LOC5573673	LOC5573673	XM_021842521.1	synaptic vesicle membrane protein VAT-1 homolog-like, transcript variant X3	mRNA	-0.410397	0.877197
LOC5569543	LOC5569543	XM_021848740.1	tubulin polyglutamylase complex subunit 2, transcript variant X1	mRNA	3.64573	0.877067
LOC5564792	LOC5564792	XM_021849190.1	probable ATP-dependent RNA helicase DDX56	mRNA	0.187692	0.876974
LOC5574502	LOC5574502	XM_001655115.2	coiled-coil domain-containing protein 43	mRNA	0.420447	0.876495
LOC110675146	LOC110675146	XM_021839528.1	deformed epidermal autoregulatory factor 1-like	mRNA	0.769276	0.876374
LOC5568765	LOC5568765	XM_001652508.2	selenide, water dikinase 2, transcript variant X2	mRNA	1.15322	0.875962
LOC5571447	LOC5571447	XM_021839784.1	epsin-1, transcript variant X15	mRNA	-0.574142	0.875477
LOC5567076	LOC5567076	XM_001651422.2	probable low-specificity L-threonine aldolase 2	mRNA	0.596591	0.874208
LOC5577565	LOC5577565	XM_021846266.1	probable nuclear hormone receptor HR38, transcript variant X1	mRNA	-3.60676	0.873533
LOC5565354	LOC5565354	XM_021845299.1	sodium/potassium/calcium exchanger Nckx30C, transcript variant X2	mRNA	1.50843	0.873196
LOC5571898	LOC5571898	XM_021850221.1	uncharacterized LOC5571898, transcript variant X7	mRNA	4.10169	0.873181
LOC23687932	LOC23687932	XM_021855058.1	beta-glucuronidase, transcript variant X1	mRNA	0.717113	0.873113
LOC5574429	LOC5574429	XM_001661396.2	NADH dehydrogenase [ubiquinone] 1 alpha subcomplex subunit 7	mRNA	0.220373	0.872936
LOC5574448	LOC5574448	XM_021848929.1	fat-like cadherin-related tumor suppressor homolog, transcript variant X5	mRNA	-3.40922	0.872638
LOC5567180	LOC5567180	XM_021853486.1	cytoplasmic dynein 2 heavy chain 1	mRNA	1.13913	0.872284
LOC5574209	LOC5574209	XM_021852336.1	zinc finger protein 665	mRNA	-0.615576	0.872258
LOC5571214	LOC5571214	XM_001659543.2	uncharacterized LOC5571214	mRNA	-0.601948	0.872104
LOC110675519	LOC110675519	XM_021840796.1	glycogen-binding subunit 76A-like	mRNA	-0.568764	0.872021
LOC5568634	LOC5568634	XM_021844619.1	transcription factor TFIIIB component B'' homolog, transcript variant X2	mRNA	1.00853	0.871856
LOC5579043	LOC5579043	XM_001657186.2	uncharacterized LOC5579043	mRNA	-0.854343	0.871519
LOC5573324	LOC5573324	XM_001654494.2	histone RNA hairpin-binding protein	mRNA	-0.2579	0.871274
LOC5568795	LOC5568795	XM_021847465.1	potassium voltage-gated channel protein Shaw, transcript variant X7	mRNA	-3.38007	0.87119
LOC5566763	LOC5566763	XM_021849129.1	protein argonaute-2, transcript variant X4	mRNA	3.11577	0.870749
LOC5574121	LOC5574121	XM_021837259.1	calcium-activated chloride channel regulator 2	mRNA	0.360891	0.870527
LOC5575930	LOC5575930	XM_021843753.1	protein wech, transcript variant X5	mRNA	-1.10408	0.870447
LOC5564196	LOC5564196	XM_021844535.1	caspase, transcript variant X3	mRNA	-2.07218	0.870095
LOC5570415	LOC5570415	XM_021843091.1	mitotic spindle assembly checkpoint protein MAD2A	mRNA	-0.425787	0.869808
LOC5568854	LOC5568854	XM_021854792.1	cytospin-A, transcript variant X4	mRNA	0.2898	0.869599
LOC5567468	LOC5567468	XM_021852800.1	sorting nexin-8, transcript variant X7	mRNA	-2.22885	0.869319
LOC5576330	LOC5576330	XM_021855332.1	mucin-5AC, transcript variant X6	mRNA	2.29957	0.869152
LOC5570034	LOC5570034	XM_021848703.1	somatomedin-B and thrombospondin type-1 domain-containing protein, transcript variant X3	mRNA	-0.754144	0.868454
LOC5568091	LOC5568091	XM_021848282.1	protein turtle, transcript variant X7	mRNA	1.22701	0.868359
LOC5579421	LOC5579421	XM_021842809.1	glutamate-gated chloride channel, transcript variant X6	mRNA	1.89962	0.868153
LOC5574120	LOC5574120	XM_001661136.2	protein G12	mRNA	1.59877	0.867845
LOC5568335	LOC5568335	XM_021843916.1	DNA-binding protein D-ETS-3, transcript variant X1	mRNA	-1.53837	0.867787
LOC5567734	LOC5567734	XM_021846546.1	sex determination protein fruitless, transcript variant X24	mRNA	1.85996	0.867517
LOC5563948	LOC5563948	XM_021839651.1	type I inositol 1,4,5-trisphosphate 5-phosphatase, transcript variant X1	mRNA	0.387693	0.867491
LOC5578479	LOC5578479	XM_001656952.2	uncharacterized LOC5578479	mRNA	1.85076	0.866965
LOC5576094	LOC5576094	XM_021849039.1	peritrophin-1, transcript variant X2	mRNA	-2.77022	0.866948
LOC5565097	LOC5565097	XM_021840477.1	contactin-associated protein-like 4, transcript variant X13	mRNA	-0.456782	0.866484
LOC5577687	LOC5577687	XM_001663419.2	translocon-associated protein subunit delta	mRNA	-0.305267	0.866332
LOC110675281	LOC110675281	XM_021839765.1	MAGE-like protein 2	mRNA	2.7898	0.866295
LOC5566941	LOC5566941	XM_001651270.2	peptidyl-prolyl cis-trans isomerase sig-7	mRNA	0.225234	0.86629
LOC5575642	LOC5575642	XM_001655738.2	G patch domain-containing protein 4	mRNA	0.312188	0.865887
LOC5571277	LOC5571277	XM_021840189.1	myocyte-specific enhancer factor 2, transcript variant X5	mRNA	0.679799	0.865854
LOC110677878	LOC110677878	XM_021849618.1	uncharacterized LOC110677878, transcript variant X1	mRNA	-0.818784	0.865674
LOC5573240	LOC5573240	XM_021840371.1	zinc finger protein 43, transcript variant X2	mRNA	0.399118	0.865663
LOC5568743	LOC5568743	XM_021842355.1	putative phospholipase B-like lamina ancestor, transcript variant X3	mRNA	2.64319	0.864992
LOC5578290	LOC5578290	XM_021838994.1	stromal interaction molecule homolog, transcript variant X11	mRNA	-2.29809	0.864149
LOC5571049	LOC5571049	XM_021843676.1	tyrosine-protein kinase Abl, transcript variant X2	mRNA	-1.10531	0.864103
LOC5565736	LOC5565736	XM_021855182.1	PDZ domain-containing protein 2, transcript variant X2	mRNA	2.26257	0.864022
LOC5570012	LOC5570012	XM_021854804.1	DNA replication ATP-dependent helicase/nuclease DNA2, transcript variant X1	mRNA	-0.56455	0.863966
LOC5571933	LOC5571933	XM_021852970.1	PHD finger protein 20-like protein 1	mRNA	-0.23839	0.863947
LOC5578688	LOC5578688	XM_001657036.3	serine protease easter	mRNA	0.778927	0.86371
LOC5569072	LOC5569072	XM_021847349.1	sodium-coupled monocarboxylate transporter 1, transcript variant X1	mRNA	-0.848363	0.863602
LOC5573249	LOC5573249	XM_001654409.2	serine/arginine-rich splicing factor 2, transcript variant X1	mRNA	-0.40861	0.863572
LOC5578155	LOC5578155	XR_002500472.1	ribosome biogenesis protein NSA2 homolog, transcript variant X1	misc_RNA	0.537337	0.863284
LOC5566052	LOC5566052	XM_021852729.1	CD151 antigen, transcript variant X1	mRNA	-3.0789	0.863215
LOC5576180	LOC5576180	XM_001655927.2	general odorant-binding protein 72	mRNA	-0.715487	0.862753
LOC5564725	LOC5564725	XR_002501711.1	serine/threonine-protein kinase 10, transcript variant X19	misc_RNA	-2.34761	0.862488
LOC5579458	LOC5579458	XM_021840502.1	lysozyme c-1, transcript variant X2	mRNA	0.642186	0.862305
LOC5565687	LOC5565687	XM_021844895.1	protein disks lost	mRNA	0.630567	0.862229
LOC5568542	LOC5568542	XR_002501855.1	uncharacterized LOC5568542	ncRNA	0.314259	0.862057
LOC5564515	LOC5564515	XM_001648803.2	protein MCM10 homolog, transcript variant X2	mRNA	-0.494252	0.862006
LOC5572726	LOC5572726	XM_021856019.1	protein tramtrack, beta isoform, transcript variant X4	mRNA	-1.25913	0.861182
LOC110675576	LOC110675576	XR_002499619.1	uncharacterized LOC110675576, transcript variant X8	ncRNA	3.31184	0.860578
LOC5576159	LOC5576159	XM_001662454.2	putative serine protease F56F10.1, transcript variant X1	mRNA	1.45463	0.860416
LOC110680511	LOC110680511	XM_021856307.1	protein FAM50 homolog	mRNA	-2.89904	0.859642
LOC5564011	LOC5564011	XM_001648285.2	mitochondrial amidoxime-reducing component 1, transcript variant X2	mRNA	0.269776	0.859544
LOC5569692	LOC5569692	XM_021838121.1	uncharacterized LOC5569692, transcript variant X1	mRNA	1.01459	0.859038
LOC5573016	LOC5573016	XM_021843544.1	four and a half LIM domains protein 2, transcript variant X1	mRNA	0.310155	0.858855
LOC5579650	LOC5579650	XM_021849768.1	calpain-B, transcript variant X2	mRNA	-2.1774	0.858848
LOC5579950	LOC5579950	XM_021854325.1	TBC1 domain family member 4, transcript variant X3	mRNA	1.25885	0.858456
LOC5577048	LOC5577048	XM_001663095.2	importin subunit alpha	mRNA	-0.384017	0.858321
LOC5569740	LOC5569740	XR_002502227.1	protein 4.1 homolog, transcript variant X5	misc_RNA	-0.913846	0.858266
LOC5570857	LOC5570857	XM_021848088.1	stress-activated protein kinase JNK, transcript variant X7	mRNA	-3.4118	0.858215
LOC5570800	LOC5570800	XM_021849824.1	kinase suppressor of Ras 2	mRNA	0.17236	0.857978
LOC5573987	LOC5573987	XM_021842278.1	uncharacterized LOC5573987, transcript variant X11	mRNA	0.702174	0.85795
LOC5580107	LOC5580107	XM_021848767.1	pyridoxal-dependent decarboxylase domain-containing protein 1	mRNA	-0.192713	0.857704
LOC5574772	LOC5574772	XM_001655282.2	histone H3.3	mRNA	-0.481134	0.857343
LOC23687700	LOC23687700	XM_021852031.1	trithorax group protein osa, transcript variant X8	mRNA	0.844665	0.856671
LOC5575988	LOC5575988	XM_021837261.1	homeobox protein prospero, transcript variant X1	mRNA	0.402495	0.856644
LOC5574012	LOC5574012	XM_021852720.1	ubiquitin carboxyl-terminal hydrolase 2, transcript variant X2	mRNA	-2.02838	0.856535
LOC5566597	LOC5566597	XM_021850322.1	E3 ubiquitin-protein ligase siah-1, transcript variant X6	mRNA	2.97169	0.856162
LOC5569745	LOC5569745	XM_001652919.2	12 kDa FK506-binding protein, transcript variant X1	mRNA	-0.143437	0.855793
LOC5573844	LOC5573844	XM_021845595.1	protein rolling stone, transcript variant X5	mRNA	1.03896	0.855349
LOC110675422	LOC110675422	XM_021840392.1	mediator of RNA polymerase II transcription subunit 13, transcript variant X2	mRNA	0.621785	0.854795
LOC110680269	LOC110680269	XM_021856091.1	tetraspanin-11-like	mRNA	5.46429	0.854765
LOC5566765	LOC5566765	XM_021845838.1	uncharacterized LOC5566765, transcript variant X2	mRNA	-1.75707	0.85455
LOC5571683	LOC5571683	XM_021845492.1	uncharacterized LOC5571683, transcript variant X2	mRNA	-2.97104	0.854194
LOC5569142	LOC5569142	XM_021848503.1	ras-interacting protein RIP3, transcript variant X6	mRNA	-1.46107	0.854118
LOC5577320	LOC5577320	XM_021852668.1	mucin-17	mRNA	-0.491073	0.853782
LOC5567890	LOC5567890	XM_001651878.2	uncharacterized LOC5567890	mRNA	-1.40002	0.853742
LOC5572317	LOC5572317	XM_021853425.1	USP6 N-terminal-like protein, transcript variant X6	mRNA	1.75213	0.853731
LOC5566573	LOC5566573	XM_021848661.1	ABC transporter G family member 20, transcript variant X3	mRNA	-0.725686	0.853719
LOC5570607	LOC5570607	XM_021853648.1	cadherin-99C, transcript variant X3	mRNA	-1.00302	0.853185
LOC5569194	LOC5569194	XM_001652727.2	protein sister of odd and bowel	mRNA	1.53235	0.852744
LOC5568103	LOC5568103	XM_021840938.1	PXMP2/4 family protein 3, transcript variant X4	mRNA	0.359244	0.852529
LOC5568687	LOC5568687	XM_021847344.1	protein lozenge, transcript variant X3	mRNA	-1.74231	0.852335
LOC110673984	LOC110673984	XM_021856894.1	sphingosine-1-phosphate lyase-like, transcript variant X4	mRNA	-3.32554	0.852306
LOC5572630	LOC5572630	XM_001654079.2	carboxypeptidase B	mRNA	0.633515	0.852094
LOC5568452	LOC5568452	XM_001652235.2	UDP-xylose and UDP-N-acetylglucosamine transporter, transcript variant X2	mRNA	-1.07354	0.85171
LOC5574336	LOC5574336	XM_021843224.1	probable ATP-dependent RNA helicase DDX17, transcript variant X2	mRNA	0.382302	0.851459
LOC5574328	LOC5574328	XM_021838931.1	protein lap4, transcript variant X23	mRNA	-0.409217	0.851154
LOC5568147	LOC5568147	XM_021848625.1	mucin-5AC, transcript variant X6	mRNA	1.52267	0.850607
LOC5566106	LOC5566106	XM_021839586.1	CLIP-associating protein, transcript variant X5	mRNA	-0.632381	0.849943
LOC5565537	LOC5565537	XM_021842054.1	glycerol kinase, transcript variant X6	mRNA	-3.20897	0.849864
LOC5579876	LOC5579876	XM_021839866.1	lipoma HMGIC fusion partner-like 3 protein, transcript variant X2	mRNA	-2.276	0.84983
LOC5574387	LOC5574387	XM_021844415.1	heterogeneous nuclear ribonucleoprotein U	mRNA	-0.326563	0.849163
LOC5569283	LOC5569283	XM_001652769.2	peroxisomal N(1)-acetyl-spermine/spermidine oxidase	mRNA	0.413734	0.848567
LOC5567283	LOC5567283	XM_021837650.1	octopamine receptor beta-2R	mRNA	1.43074	0.848227
LOC5566514	LOC5566514	XM_001650856.2	alpha-N-acetylgalactosaminidase, transcript variant X1	mRNA	-2.09715	0.848001
LOC5567962	LOC5567962	XM_021847395.1	protein timeless, transcript variant X11	mRNA	1.28071	0.847608
LOC5573942	LOC5573942	XM_021847703.1	uncharacterized LOC5573942, transcript variant X6	mRNA	-1.35033	0.84727
LOC5564557	LOC5564557	XM_021846961.1	uncharacterized LOC5564557, transcript variant X3	mRNA	-0.351152	0.84706
LOC5571962	LOC5571962	XM_001660015.2	proline-rich protein PRCC	mRNA	0.366946	0.846872
LOC110680385	LOC110680385	XM_021856195.1	uncharacterized LOC110680385	mRNA	2.2853	0.84684
LOC5566609	LOC5566609	XM_001650956.2	ubiquitin carboxyl-terminal hydrolase calypso	mRNA	-0.312838	0.846697
LOC5565621	LOC5565621	XM_021841907.1	zinc transporter 1, transcript variant X3	mRNA	-0.827846	0.846466
LOC5574453	LOC5574453	XM_001661420.2	UPF0046 protein C25E10.12	mRNA	-0.476381	0.845966
LOC5580096	LOC5580096	XM_021837388.1	oocyte zinc finger protein XlCOF6, transcript variant X1	mRNA	-0.250159	0.845875
LOC5570313	LOC5570313	XM_001653085.2	eukaryotic translation initiation factor 2A	mRNA	0.175471	0.84577
LOC5576007	LOC5576007	XM_021850349.1	uncharacterized LOC5576007, transcript variant X5	mRNA	2.19215	0.84548
LOC5568875	LOC5568875	XM_021842694.1	protein N-terminal glutamine amidohydrolase, transcript variant X2	mRNA	2.91496	0.845184
LOC5566848	LOC5566848	XM_001651217.2	proteasome activator complex subunit 4B, transcript variant X2	mRNA	-0.507416	0.844624
LOC5566900	LOC5566900	XM_021852977.1	probable serine/threonine-protein kinase kinX, transcript variant X5	mRNA	-0.548363	0.844494
LOC5572954	LOC5572954	XM_001654233.2	terminal uridylyltransferase Tailor	mRNA	-0.654329	0.844379
LOC5566390	LOC5566390	XM_021853652.1	dystrobrevin beta, transcript variant X2	mRNA	2.34866	0.844232
LOC5577067	LOC5577067	XM_021840656.1	elongation of very long chain fatty acids protein 7, transcript variant X2	mRNA	0.750067	0.843294
LOC5574667	LOC5574667	XM_001655194.2	annexin B9, transcript variant X10	mRNA	-1.03489	0.843263
LOC5572202	LOC5572202	XM_021843098.1	potassium voltage-gated channel protein Shab, transcript variant X4	mRNA	1.37905	0.843073
LOC5572295	LOC5572295	XM_021843033.1	transcription factor CP2, transcript variant X6	mRNA	0.848872	0.842974
LOC5569074	LOC5569074	XM_001658254.2	probable NADH dehydrogenase [ubiquinone] iron-sulfur protein 6, mitochondrial	mRNA	0.230652	0.842863
LOC5568570	LOC5568570	XM_021849731.1	transcriptional regulator ATRX homolog, transcript variant X2	mRNA	0.19091	0.842268
LOC5569653	LOC5569653	XM_021857229.1	helix-loop-helix protein 13, transcript variant X3	mRNA	1.50161	0.84219
LOC5571752	LOC5571752	XM_001653729.2	uncharacterized LOC5571752	mRNA	-0.282113	0.841518
LOC5566570	LOC5566570	XM_001650909.2	sorting nexin-27, transcript variant X1	mRNA	0.213676	0.841376
LOC5571453	LOC5571453	XM_021839792.1	death-associated inhibitor of apoptosis 1, transcript variant X4	mRNA	0.848241	0.841328
LOC5573316	LOC5573316	XM_001654486.2	probable histone-lysine N-methyltransferase Mes-4, transcript variant X2	mRNA	-0.415113	0.841308
LOC5566531	LOC5566531	XM_021838886.1	zinc finger protein 236, transcript variant X2	mRNA	0.59603	0.841167
LOC5576646	LOC5576646	XM_021841661.1	uncharacterized LOC5576646, transcript variant X7	mRNA	-2.33679	0.840701
LOC5570461	LOC5570461	XR_002499541.1	protein spinster, transcript variant X2	misc_RNA	1.22905	0.840676
LOC5574298	LOC5574298	XM_001661288.2	plexin domain-containing protein 2, transcript variant X4	mRNA	-0.204912	0.840625
LOC110673999	LOC110673999	XM_021851226.1	synapse-associated protein of 47 kDa, transcript variant X9	mRNA	1.40202	0.840218
LOC5573039	LOC5573039	XM_021838201.1	polycomb protein Pcl, transcript variant X1	mRNA	-0.481913	0.840178
LOC5569595	LOC5569595	XM_021842850.1	poly(rC)-binding protein 3, transcript variant X18	mRNA	-3.23353	0.839815
LOC5573578	LOC5573578	XM_001654662.2	ralA-binding protein 1	mRNA	0.185588	0.839746
LOC5564994	LOC5564994	XM_001649286.2	28S ribosomal protein S7, mitochondrial	mRNA	0.223235	0.839555
LOC5576560	LOC5576560	XM_001662693.2	RNA-binding protein 34	mRNA	0.218078	0.839536
LOC5565987	LOC5565987	XM_021855750.1	uncharacterized LOC5565987, transcript variant X6	mRNA	2.62116	0.83943
LOC110673977	LOC110673977	XM_021845456.1	PRKCA-binding protein-like, transcript variant X3	mRNA	0.549847	0.839416
LOC5570732	LOC5570732	XM_021841673.1	DNA replication factor Cdt1	mRNA	-0.929015	0.839416
LOC5574593	LOC5574593	XM_021854043.1	cytoplasmic polyadenylation element-binding protein 1, transcript variant X11	mRNA	-1.17736	0.83876
LOC5577034	LOC5577034	XM_001663079.2	60S ribosomal protein L11	mRNA	0.426509	0.838546
LOC5569512	LOC5569512	XM_021844801.1	probable phospholipid-transporting ATPase VD, transcript variant X7	mRNA	-0.699481	0.838456
LOC110680869	LOC110680869	XM_021856659.1	rootletin-like	mRNA	-2.81093	0.838307
LOC110674313	LOC110674313	XM_021838600.1	zinc finger protein 845-like	mRNA	1.19605	0.838234
LOC5575280	LOC5575280	XM_001661830.2	U4/U6 small nuclear ribonucleoprotein Prp3	mRNA	-0.35388	0.838224
LOC110679287	LOC110679287	XR_002502364.1	uncharacterized LOC110679287	ncRNA	-1.88164	0.837893
LOC110677185	LOC110677185	XR_002501003.1	uncharacterized LOC110677185	ncRNA	0.340723	0.83774
LOC5577630	LOC5577630	XM_001656578.2	cytochrome c oxidase subunit 6A2, mitochondrial	mRNA	0.266774	0.837373
LOC5576657	LOC5576657	XM_001656141.2	G patch domain and KOW motifs-containing protein	mRNA	0.297799	0.837029
LOC5577434	LOC5577434	XM_021854469.1	open rectifier potassium channel protein 1, transcript variant X5	mRNA	2.12786	0.83621
LOC5574074	LOC5574074	XM_021853328.1	venom dipeptidyl peptidase 4, transcript variant X3	mRNA	-0.627949	0.836007
LOC5567979	LOC5567979	XM_021847374.1	sodium- and chloride-dependent GABA transporter ine, transcript variant X3	mRNA	-1.51478	0.835764
LOC5576860	LOC5576860	XM_001662907.2	uncharacterized LOC5576860, transcript variant X1	mRNA	-0.829859	0.835608
LOC5569374	LOC5569374	XM_021844760.1	glycoprotein-N-acetylgalactosamine 3-beta-galactosyltransferase 1, transcript variant X1	mRNA	2.13421	0.835437
LOC5578839	LOC5578839	XM_021847632.1	protein slowmo	mRNA	0.296825	0.835367
LOC5573973	LOC5573973	XM_021848749.1	zinc finger protein 420, transcript variant X2	mRNA	-0.688653	0.835022
LOC5565156	LOC5565156	XM_001649481.2	actin-87E	mRNA	0.989349	0.835006
LOC5575245	LOC5575245	XM_021841848.1	zinc finger protein 235, transcript variant X2	mRNA	0.905912	0.835002
LOC5568072	LOC5568072	XM_021848306.1	sialin, transcript variant X1	mRNA	-0.287092	0.83386
LOC5564225	LOC5564225	XM_001648521.2	ribose-phosphate pyrophosphokinase 1, transcript variant X4	mRNA	0.873414	0.833524
LOC5570671	LOC5570671	XM_001659210.2	protein PBDC1	mRNA	0.445185	0.833166
LOC5570455	LOC5570455	XM_001659105.2	adenosylhomocysteinase	mRNA	0.349222	0.833101
LOC5564751	LOC5564751	XM_001649045.2	cytochrome P450 9e2	mRNA	1.82617	0.833055
LOC5576008	LOC5576008	XM_001662291.2	protein max	mRNA	-0.212683	0.832959
LOC5576369	LOC5576369	XM_021839736.1	uncharacterized LOC5576369, transcript variant X2	mRNA	1.86437	0.832837
LOC5576294	LOC5576294	XM_001662535.2	general transcriptional corepressor trfA, transcript variant X2	mRNA	1.31162	0.832697
LOC110675897	LOC110675897	XM_021841886.1	serine/arginine repetitive matrix protein 1-like, transcript variant X11	mRNA	1.8016	0.832283
LOC5574062	LOC5574062	XM_021841891.1	zinc transporter foi, transcript variant X1	mRNA	1.18868	0.831983
LOC5571347	LOC5571347	XM_021843270.1	cuticle protein 8, transcript variant X1	mRNA	-1.42893	0.831644
LOC5566250	LOC5566250	XM_021846418.1	uncharacterized LOC5566250, transcript variant X4	mRNA	-1.70599	0.831378
LOC110681270	LOC110681270	XM_021857041.1	ubiquitin thioesterase OTU1-like	mRNA	-0.581081	0.831334
LOC5566474	LOC5566474	XM_021837419.1	C-terminal-binding protein, transcript variant X14	mRNA	1.1913	0.830772
LOC5563559	LOC5563559	XM_021850698.1	uncharacterized LOC5563559	mRNA	1.24079	0.830423
LOC5563946	LOC5563946	XM_001648219.2	replication protein A 32 kDa subunit	mRNA	-0.542645	0.830379
LOC5564541	LOC5564541	XM_021846949.1	protein NDRG3, transcript variant X7	mRNA	0.92478	0.830238
LOC5572751	LOC5572751	XM_021841932.1	SEC14-like protein 2, transcript variant X3	mRNA	-1.86339	0.830192
LOC5576812	LOC5576812	XM_021838770.1	pyrokinin-1 receptor, transcript variant X2	mRNA	-3.66766	0.830128
LOC5564895	LOC5564895	XM_021842918.1	ubiquitin-conjugating enzyme E2 N	mRNA	-0.131584	0.83
LOC5569428	LOC5569428	XM_021841872.1	myosin light chain kinase 2, skeletal/cardiac muscle, transcript variant X4	mRNA	-0.460824	0.829904
LOC5568968	LOC5568968	XM_021837317.1	protein kibra, transcript variant X3	mRNA	1.27206	0.828595
LOC5568504	LOC5568504	XM_021850157.1	calmodulin, transcript variant X4	mRNA	1.25213	0.828541
LOC5578546	LOC5578546	XM_001663887.2	acyl-coenzyme A thioesterase 9, mitochondrial, transcript variant X1	mRNA	-2.03211	0.828463
LOC5568669	LOC5568669	XM_001652454.2	DNA replication licensing factor Mcm2	mRNA	-0.817177	0.828458
LOC5566448	LOC5566448	XM_021844852.1	nuclear receptor subfamily 2 group E member 1	mRNA	2.08339	0.828216
LOC5572048	LOC5572048	XM_021844253.1	F-actin-uncapping protein LRRC16A, transcript variant X1	mRNA	-2.66004	0.827409
LOC5568695	LOC5568695	XM_001652468.2	transcription initiation factor TFIID subunit 5	mRNA	-0.269185	0.826944
LOC5575744	LOC5575744	XM_021840021.1	oxysterol-binding protein-related protein 2, transcript variant X1	mRNA	0.530335	0.826821
LOC5575245	LOC5575245	XM_021841849.1	zinc finger protein 235, transcript variant X3	mRNA	-1.35474	0.826811
LOC5567265	LOC5567265	XM_021849479.1	uncharacterized LOC5567265, transcript variant X2	mRNA	-1.66575	0.826264
LOC23687685	LOC23687685	XR_002500164.1	uncharacterized LOC23687685	ncRNA	-1.08881	0.825827
LOC5572787	LOC5572787	XM_021838613.1	type I inositol 3,4-bisphosphate 4-phosphatase, transcript variant X2	mRNA	-2.16133	0.824899
LOC5571255	LOC5571255	XM_021840247.1	potassium voltage-gated channel subfamily H member 6, transcript variant X3	mRNA	1.69072	0.82479
LOC5569727	LOC5569727	XM_021852971.1	uncharacterized LOC5569727, transcript variant X2	mRNA	-1.73559	0.824714
LOC5571574	LOC5571574	XM_021845641.1	rho GTPase-activating protein 190, transcript variant X2	mRNA	-1.63874	0.824539
LOC5579825	LOC5579825	XM_021838866.1	uncharacterized LOC5579825, transcript variant X2	mRNA	3.32909	0.824524
LOC23687671	LOC23687671	XM_011494700.2	protein argonaute-2	mRNA	-0.330287	0.824304
LOC5573291	LOC5573291	XM_021843369.1	CTD nuclear envelope phosphatase 1 homolog, transcript variant X11	mRNA	-5.31416	0.824229
LOC5575364	LOC5575364	XM_001655981.2	protein HGH1 homolog, transcript variant X4	mRNA	-1.50284	0.82388
LOC110680630	LOC110680630	XM_021856426.1	probable cytochrome P450 301a1, mitochondrial	mRNA	1.3968	0.823698
LOC5566875	LOC5566875	XM_021854619.1	phosphatidylinositol 4,5-bisphosphate 5-phosphatase A, transcript variant X1	mRNA	-2.70793	0.822814
LOC5568477	LOC5568477	XM_001652260.2	growth arrest and DNA damage-inducible protein GADD45 alpha	mRNA	0.60697	0.822599
LOC23687935	LOC23687935	XM_021838979.1	cyclic AMP response element-binding protein B, transcript variant X9	mRNA	2.26927	0.822382
LOC110677090	LOC110677090	XM_021847757.1	zinc finger protein 90-like	mRNA	0.418937	0.822195
LOC5575809	LOC5575809	XM_021849646.1	tyrosine-protein phosphatase 10D, transcript variant X11	mRNA	-0.497903	0.821261
LOC5566289	LOC5566289	XM_021840869.1	ribosomal protein S6 kinase beta-2, transcript variant X2	mRNA	4.18808	0.821129
LOC110675582	LOC110675582	XM_021840943.1	serine/arginine repetitive matrix protein 5, transcript variant X5	mRNA	2.62621	0.821032
LOC23687811	LOC23687811	XM_021839213.1	CREB-binding protein, transcript variant X3	mRNA	-1.6317	0.820978
LOC110678289	LOC110678289	XR_002501483.1	uncharacterized LOC110678289	ncRNA	-3.03349	0.82079
LOC5565097	LOC5565097	XM_021840467.1	contactin-associated protein-like 4, transcript variant X3	mRNA	-1.41685	0.820737
LOC5563558	LOC5563558	XR_002501289.1	adenylate cyclase type 8, transcript variant X2	misc_RNA	-1.08544	0.820415
LOC5570317	LOC5570317	XM_001653093.2	DNA polymerase alpha catalytic subunit	mRNA	-0.462225	0.820116
LOC5568472	LOC5568472	XM_021840315.1	ATP-dependent 6-phosphofructokinase, transcript variant X3	mRNA	0.78489	0.819781
LOC5572795	LOC5572795	XM_021846987.1	uncharacterized LOC5572795, transcript variant X5	mRNA	-2.48626	0.81978
LOC110678029	LOC110678029	XM_021850400.1	uncharacterized LOC110678029	mRNA	0.957114	0.819492
LOC5565202	LOC5565202	XM_021851243.1	uncharacterized protein C6orf106 homolog, transcript variant X2	mRNA	-0.275369	0.818426
LOC5564115	LOC5564115	XM_001648400.2	uncharacterized LOC5564115	mRNA	0.304421	0.818055
LOC110681172	LOC110681172	XM_021856944.1	uncharacterized LOC110681172	mRNA	0.96517	0.817761
LOC5576136	LOC5576136	XM_021838427.1	DNA-binding protein RFX2, transcript variant X7	mRNA	-1.47458	0.817665
LOC5574086	LOC5574086	XM_021840459.1	collagen alpha-1(XVIII) chain, transcript variant X16	mRNA	2.88217	0.817534
LOC5574462	LOC5574462	XM_021843334.1	protein suppressor 2 of zeste, transcript variant X2	mRNA	-1.79006	0.816347
LOC5573538	LOC5573538	XM_001654624.3	glutathione S-transferase 1-1	mRNA	0.784464	0.816151
LOC110676760	LOC110676760	XR_002500697.1	uncharacterized LOC110676760	ncRNA	-2.27336	0.815866
LOC5576788	LOC5576788	XM_001662825.2	leucine-rich repeats and immunoglobulin-like domains protein sma-10, transcript variant X2	mRNA	-0.931516	0.815468
LOC5577947	LOC5577947	XM_021848715.1	proline dehydrogenase 1, mitochondrial, transcript variant X3	mRNA	1.62533	0.814985
LOC5564796	LOC5564796	XM_021850340.1	RNA/RNP complex-1-interacting phosphatase	mRNA	0.32095	0.814903
LOC5573296	LOC5573296	XM_021843371.1	xanthine dehydrogenase/oxidase, transcript variant X1	mRNA	-0.324338	0.814719
LOC5570371	LOC5570371	XM_021851600.1	uncharacterized LOC5570371, transcript variant X1	mRNA	-1.40832	0.814097
LOC5577466	LOC5577466	XM_001663344.2	histone-lysine N-methyltransferase E(z), transcript variant X2	mRNA	-0.388494	0.813978
LOC5573727	LOC5573727	XM_021839245.1	gamma-aminobutyric acid receptor subunit beta-like, transcript variant X2	mRNA	1.0165	0.813925
LOC5574641	LOC5574641	XM_001661506.2	zinc finger Ran-binding domain-containing protein 2	mRNA	0.327503	0.813864
LOC5576419	LOC5576419	XM_021841270.1	calcium-binding protein E63-1, transcript variant X8	mRNA	-2.63459	0.813827
LOC5569515	LOC5569515	XM_021848319.1	ubiquitin thioesterase otubain-like	mRNA	-0.181579	0.813724
LOC110674558	LOC110674558	XR_002498984.1	uncharacterized LOC110674558	ncRNA	2.80726	0.813672
LOC5578606	LOC5578606	XM_021842250.1	kinesin-like protein KIN-7O, transcript variant X3	mRNA	-0.288783	0.813633
LOC110675632	LOC110675632	XM_021841145.1	cuticle protein CP14.6-like	mRNA	2.82837	0.812556
LOC5574445	LOC5574445	XM_021850016.1	cell wall integrity transcriptional regulator CAS5, transcript variant X3	mRNA	2.90233	0.812547
LOC23687749	LOC23687749	XM_021856123.1	B-box type zinc finger protein ncl-1, transcript variant X2	mRNA	-1.15016	0.812204
LOC5575838	LOC5575838	XM_021838745.1	acetylcholine receptor subunit alpha-like, transcript variant X7	mRNA	1.27523	0.811636
LOC5575827	LOC5575827	XM_001655804.2	uncharacterized LOC5575827	mRNA	-0.339711	0.81133
LOC5564358	LOC5564358	XM_021837788.1	serine/threonine-protein kinase 32A, transcript variant X8	mRNA	-1.51235	0.810915
LOC5572391	LOC5572391	XM_001653995.2	chitinase-like protein 3, transcript variant X1	mRNA	-0.949878	0.810755
LOC5570686	LOC5570686	XM_021847019.1	putative ATP-dependent RNA helicase me31b, transcript variant X2	mRNA	-0.422829	0.810351
LOC110675614	LOC110675614	XM_021841113.1	chromobox protein homolog 1-like	mRNA	-1.01308	0.810081
LOC5570041	LOC5570041	XM_021854972.1	uncharacterized LOC5570041, transcript variant X3	mRNA	1.87342	0.809818
LOC5563911	LOC5563911	XM_001648175.2	myeloid leukemia factor, transcript variant X1	mRNA	-0.332203	0.809792
LOC5572191	LOC5572191	XM_021843109.1	protein lingerer, transcript variant X1	mRNA	0.360672	0.809783
LOC5572932	LOC5572932	XM_021845002.1	ADAMTS-like protein 1, transcript variant X2	mRNA	2.82028	0.809494
LOC5578331	LOC5578331	XM_001656850.2	mini-chromosome maintenance complex-binding protein	mRNA	-0.308037	0.809151
LOC5571246	LOC5571246	XM_001653493.2	zinc finger and SCAN domain-containing protein 12, transcript variant X1	mRNA	0.37319	0.808977
LOC5571725	LOC5571725	XM_021841453.1	salivary glue protein Sgs-3, transcript variant X3	mRNA	-1.51837	0.807514
LOC5572710	LOC5572710	XM_021856375.1	uncharacterized LOC5572710, transcript variant X2	mRNA	-1.44874	0.807343
LOC5575678	LOC5575678	XM_021845527.1	venom protease, transcript variant X1	mRNA	1.46353	0.807328
LOC110676944	LOC110676944	XR_002500841.1	uncharacterized LOC110676944	ncRNA	2.73138	0.807204
LOC5568717	LOC5568717	XM_021852658.1	protein DEK, transcript variant X2	mRNA	-0.172916	0.806993
LOC5566349	LOC5566349	XM_021845082.1	E3 ubiquitin-protein ligase MIB2, transcript variant X2	mRNA	-0.919125	0.806744
LOC5571448	LOC5571448	XM_021839785.1	membrane-bound alkaline phosphatase	mRNA	-0.195212	0.806599
LOC5567592	LOC5567592	XM_001651767.2	histone acetyltransferase type B catalytic subunit	mRNA	-0.262554	0.80592
LOC110680334	LOC110680334	XM_021856156.1	neuralized-like protein 4	mRNA	0.390859	0.805846
LOC5572817	LOC5572817	XM_001654172.3	protein bark beetle, transcript variant X3	mRNA	-0.421226	0.805413
LOC5570596	LOC5570596	XM_021842905.1	serine protease 42	mRNA	-1.17075	0.805101
LOC5568968	LOC5568968	XM_021837303.1	protein kibra, transcript variant X1	mRNA	-5.33156	0.803717
LOC5566555	LOC5566555	XM_021857294.1	cation-independent mannose-6-phosphate receptor, transcript variant X7	mRNA	-2.789	0.80314
LOC5574041	LOC5574041	XM_021845793.1	probable methyltransferase BMT2 homolog	mRNA	0.534163	0.802957
LOC5571963	LOC5571963	XM_021841971.1	uncharacterized LOC5571963	mRNA	0.521954	0.802651
LOC5565623	LOC5565623	XM_001649928.2	probable ATP-dependent RNA helicase Dbp45A	mRNA	0.536282	0.802555
LOC5574739	LOC5574739	XM_021845008.1	endothelin-converting enzyme homolog, transcript variant X2	mRNA	0.910862	0.802506
LOC5571896	LOC5571896	XM_021855394.1	uncharacterized LOC5571896, transcript variant X2	mRNA	-1.50035	0.802212
LOC5579660	LOC5579660	XM_021849382.1	dehydrogenase/reductase SDR family member 7, transcript variant X4	mRNA	-1.38367	0.802204
LOC5576200	LOC5576200	XM_001662487.2	uncharacterized LOC5576200, transcript variant X1	mRNA	0.595967	0.80191
LOC5571555	LOC5571555	XM_001659726.2	beclin-1-like protein B	mRNA	0.367002	0.801898
LOC110678522	LOC110678522	XM_021851495.1	uncharacterized LOC110678522	mRNA	-3.16929	0.801729
LOC5574481	LOC5574481	XM_001655091.2	ankyrin repeat, PH and SEC7 domain containing protein secG	mRNA	-2.14493	0.801526
LOC5567768	LOC5567768	XM_021856730.1	protein Skeletor, isoforms B/C, transcript variant X2	mRNA	-3.1941	0.801303
LOC110678917	LOC110678917	XR_002502045.1	uncharacterized LOC110678917, transcript variant X1	ncRNA	1.70475	0.800563
LOC5573894	LOC5573894	XM_001654879.2	F-actin-capping protein subunit beta	mRNA	-0.2447	0.800456
LOC5574928	LOC5574928	XM_021839821.1	uncharacterized LOC5574928	mRNA	-0.552611	0.800039
LOC5575809	LOC5575809	XM_021849636.1	tyrosine-protein phosphatase 10D, transcript variant X1	mRNA	2.88921	0.799697
LOC110679264	LOC110679264	XR_002502344.1	uncharacterized LOC110679264, transcript variant X2	ncRNA	-3.23859	0.799384
LOC5576069	LOC5576069	XM_021843427.1	uncharacterized LOC5576069, transcript variant X5	mRNA	0.858615	0.799309
LOC5577233	LOC5577233	XM_001656289.2	retinol dehydrogenase 14, transcript variant X5	mRNA	3.16469	0.798637
LOC5574213	LOC5574213	XM_021843384.1	probable G-protein coupled receptor Mth-like 10, transcript variant X2	mRNA	-0.980201	0.798461
LOC5579293	LOC5579293	XM_021855879.1	uncharacterized LOC5579293, transcript variant X6	mRNA	2.80167	0.798403
LOC5574875	LOC5574875	XM_021849398.1	titin, transcript variant X6	mRNA	-0.510229	0.798046
LOC5578622	LOC5578622	XM_001656993.2	multifunctional protein ADE2	mRNA	-0.357225	0.797294
LOC5566353	LOC5566353	XM_001650663.2	D-3-phosphoglycerate dehydrogenase	mRNA	1.0337	0.797105
LOC5566270	LOC5566270	XM_001650614.2	3 beta-hydroxysteroid dehydrogenase/Delta 5-->4-isomerase	mRNA	1.21993	0.797033
LOC5567793	LOC5567793	XM_021856445.1	NADH dehydrogenase [ubiquinone] 1 alpha subcomplex subunit 6	mRNA	0.202228	0.795971
LOC5573660	LOC5573660	XM_021841650.1	protein dead ringer, transcript variant X4	mRNA	-0.763023	0.795608
LOC5565269	LOC5565269	XM_001649543.2	DNA primase large subunit	mRNA	-0.409091	0.794906
LOC5577272	LOC5577272	XM_011495401.2	coatomer subunit zeta-1, transcript variant X2	mRNA	-0.349624	0.794601
LOC5564567	LOC5564567	XM_001648865.2	seminal metalloprotease 1	mRNA	2.71413	0.794005
LOC5574541	LOC5574541	XM_001655144.2	protein ABHD16A, transcript variant X2	mRNA	0.199214	0.793929
LOC5578326	LOC5578326	XM_001663784.2	fatty acyl-CoA reductase wat, transcript variant X1	mRNA	-0.886084	0.793821
LOC5567355	LOC5567355	XM_021852348.1	sodium channel protein para, transcript variant X8	mRNA	-3.34429	0.793587
LOC5564517	LOC5564517	XM_001648807.2	translin	mRNA	-0.416799	0.793526
LOC110680286	LOC110680286	XM_021856115.1	galactosylgalactosylxylosylprotein 3-beta-glucuronosyltransferase S-like, transcript variant X9	mRNA	-2.29216	0.793498
LOC5563935	LOC5563935	XM_021840544.1	UDP-glucuronosyltransferase 2B1	mRNA	-1.46452	0.792676
LOC5565847	LOC5565847	XM_001650149.2	uncharacterized LOC5565847	mRNA	0.570397	0.792567
LOC5565220	LOC5565220	XM_001649526.2	peroxisomal (S)-2-hydroxy-acid oxidase GLO3	mRNA	0.383022	0.792543
LOC5572347	LOC5572347	XM_021841127.1	ras-related protein Rac1, transcript variant X2	mRNA	0.84906	0.792367
LOC110675717	LOC110675717	XR_002499737.1	uncharacterized LOC110675717	ncRNA	1.96826	0.791717
LOC5577019	LOC5577019	XM_001656254.2	neuferricin homolog, transcript variant X2	mRNA	-2.04432	0.791446
LOC5572855	LOC5572855	XM_001660565.2	farnesol dehydrogenase-like	mRNA	-0.576048	0.79066
LOC110680302	LOC110680302	XM_021856138.1	farnesol dehydrogenase-like	mRNA	-0.576048	0.79066
LOC5569078	LOC5569078	XM_021847354.1	threonine--tRNA ligase, cytoplasmic, transcript variant X3	mRNA	-0.948908	0.790154
LOC5572391	LOC5572391	XM_021838658.1	chitinase-like protein 3, transcript variant X3	mRNA	0.568882	0.790122
LOC5567317	LOC5567317	XM_021843062.1	ion transport peptide-like, transcript variant X2	mRNA	0.789177	0.789606
LOC5577463	LOC5577463	XM_021843411.1	uncharacterized LOC5577463, transcript variant X3	mRNA	-2.4946	0.78946
LOC5573621	LOC5573621	XM_021855053.1	DNA-directed RNA polymerase III subunit RPC1	mRNA	-0.454607	0.789258
LOC5574400	LOC5574400	XM_021850943.1	sorbitol dehydrogenase, transcript variant X1	mRNA	-3.04424	0.788797
LOC5571066	LOC5571066	XM_021851473.1	RAC serine/threonine-protein kinase, transcript variant X3	mRNA	-0.404099	0.787925
LOC5574070	LOC5574070	XM_021838582.1	putative lysozyme-like protein	mRNA	1.39306	0.787475
LOC5579466	LOC5579466	XM_021837834.1	nucleosomal histone kinase 1, transcript variant X4	mRNA	1.12178	0.787143
LOC5572048	LOC5572048	XM_021844262.1	F-actin-uncapping protein LRRC16A, transcript variant X9	mRNA	-2.4917	0.787105
LOC5574866	LOC5574866	XM_021853790.1	60S ribosomal protein L17, transcript variant X3	mRNA	1.5566	0.786929
LOC5572655	LOC5572655	XM_021845132.1	pancreatic lipase-related protein 2	mRNA	1.83099	0.786303
LOC5571247	LOC5571247	XM_021851152.1	zinc finger protein 99	mRNA	-0.422853	0.786042
LOC5569700	LOC5569700	XM_021848165.1	ras-related protein Rab-5B, transcript variant X2	mRNA	0.412985	0.785974
LOC5572759	LOC5572759	XM_001660530.2	cytochrome b5	mRNA	0.149129	0.785861
LOC110676200	LOC110676200	XR_002500159.1	uncharacterized LOC110676200	ncRNA	-2.85385	0.785333
LOC5568788	LOC5568788	XM_021853564.1	dynein heavy chain, cytoplasmic, transcript variant X8	mRNA	-0.750046	0.785288
LOC5570531	LOC5570531	XM_021840742.1	coronin-1C, transcript variant X5	mRNA	0.408839	0.785271
LOC110674209	LOC110674209	XM_021838322.1	uncharacterized LOC110674209, transcript variant X2	mRNA	1.76641	0.784181
LOC5566633	LOC5566633	XM_001650920.2	BSD domain-containing protein 1-A, transcript variant X1	mRNA	-0.574814	0.784123
LOC5567249	LOC5567249	XM_001651552.2	protein unzipped, transcript variant X1	mRNA	-0.31936	0.784109
LOC5578270	LOC5578270	XM_021843974.1	calsyntenin-1, transcript variant X2	mRNA	1.42819	0.784012
LOC110680828	LOC110680828	XM_021856616.1	diphthine--ammonia ligase-like, transcript variant X2	mRNA	-1.63162	0.783724
LOC5570850	LOC5570850	XM_021848104.1	ATP-binding cassette sub-family G member 4, transcript variant X2	mRNA	3.20939	0.783364
LOC5570551	LOC5570551	XM_021854660.1	extracellular sulfatase SULF-1 homolog, transcript variant X10	mRNA	2.69499	0.783312
LOC5565704	LOC5565704	XM_021857510.1	CDP-diacylglycerol--glycerol-3-phosphate 3-phosphatidyltransferase, mitochondrial, transcript variant X8	mRNA	-2.52313	0.782452
LOC5566803	LOC5566803	XM_021846870.1	rap guanine nucleotide exchange factor 2, transcript variant X7	mRNA	-1.71451	0.782377
LOC5575667	LOC5575667	XM_021848256.1	dachshund homolog 2, transcript variant X1	mRNA	-3.15644	0.78195
LOC5573467	LOC5573467	XM_021841505.1	guanine nucleotide-binding protein G(q) subunit alpha, transcript variant X11	mRNA	-1.57297	0.781947
LOC5568897	LOC5568897	XM_021837741.1	acyl-CoA Delta(11) desaturase, transcript variant X1	mRNA	2.51937	0.781669
LOC5571186	LOC5571186	XM_001653454.2	cytochrome c oxidase subunit 6B1, transcript variant X3	mRNA	0.246848	0.781379
LOC5570370	LOC5570370	XM_001659031.2	alpha-tocopherol transfer protein-like, transcript variant X1	mRNA	0.894887	0.781375
LOC5571268	LOC5571268	XM_021840224.1	uncharacterized LOC5571268, transcript variant X3	mRNA	1.85767	0.781163
LOC5566803	LOC5566803	XM_021846868.1	rap guanine nucleotide exchange factor 2, transcript variant X5	mRNA	-0.995612	0.780967
LOC5564254	LOC5564254	XM_001648540.2	selenocysteine-specific elongation factor	mRNA	0.382486	0.780508
LOC5573562	LOC5573562	XM_001654645.2	histone H1, gonadal	mRNA	-0.44738	0.780487
LOC5578943	LOC5578943	XM_001657182.2	V-type proton ATPase 116 kDa subunit a, transcript variant X3	mRNA	0.780119	0.780424
LOC5576381	LOC5576381	XM_021844033.1	mannosyl-oligosaccharide glucosidase GCS1	mRNA	-0.216905	0.779449
LOC5564725	LOC5564725	XR_002501697.1	serine/threonine-protein kinase 10, transcript variant X3	misc_RNA	1.29332	0.779292
LOC110674160	LOC110674160	XM_021838009.1	RNA-binding protein cabeza-like, transcript variant X5	mRNA	-0.560515	0.779233
LOC110674707	LOC110674707	XR_002499118.1	uncharacterized LOC110674707	ncRNA	2.80174	0.77921
LOC5563856	LOC5563856	XM_021846358.1	receptor-type tyrosine-protein phosphatase kappa, transcript variant X3	mRNA	-1.82196	0.779071
LOC5565328	LOC5565328	XM_001649622.2	inositol-pentakisphosphate 2-kinase, transcript variant X2	mRNA	-0.691577	0.778771
LOC5572313	LOC5572313	XM_021856548.1	cell cycle checkpoint protein RAD1, transcript variant X2	mRNA	-3.31965	0.778473
LOC5575816	LOC5575816	XM_021842593.1	folate transporter 1, transcript variant X3	mRNA	3.09488	0.777493
LOC5564323	LOC5564323	XM_021854361.1	long-chain fatty acid transport protein 4, transcript variant X1	mRNA	-2.67083	0.777269
LOC5566535	LOC5566535	XM_001650877.2	peroxisome biogenesis factor 2	mRNA	-0.508329	0.777151
LOC5575285	LOC5575285	XM_021857036.1	putative aldehyde dehydrogenase family 7 member A1 homolog, transcript variant X1	mRNA	1.23992	0.776947
LOC5569430	LOC5569430	XM_001658474.2	dihydropyrimidinase, transcript variant X2	mRNA	3.17393	0.775806
LOC5574993	LOC5574993	XM_001655416.2	60S ribosomal protein L10	mRNA	0.50793	0.775694
LOC110680461	LOC110680461	XM_021856265.1	uncharacterized LOC110680461	mRNA	1.4223	0.775244
LOC5568897	LOC5568897	XM_021837743.1	acyl-CoA Delta(11) desaturase, transcript variant X3	mRNA	-2.91875	0.774604
LOC5568694	LOC5568694	XM_001652466.2	mitochondrial uncoupling protein 2	mRNA	-0.549273	0.774221
LOC5576759	LOC5576759	XM_021839433.1	uncharacterized LOC5576759, transcript variant X3	mRNA	3.12388	0.773882
LOC5571822	LOC5571822	XM_001659904.2	tetracycline resistance protein, class D, transcript variant X1	mRNA	-0.914206	0.773821
LOC5577930	LOC5577930	XM_021839039.1	NADPH--cytochrome P450 reductase, transcript variant X2	mRNA	0.751915	0.773284
LOC5572044	LOC5572044	XM_021844250.1	scavenger receptor class B member 1, transcript variant X3	mRNA	-1.48821	0.772079
LOC5566955	LOC5566955	XM_021852709.1	diphthine methyltransferase, transcript variant X1	mRNA	-2.49329	0.7717
LOC5568519	LOC5568519	XM_021854372.1	AF4/FMR2 family member 4, transcript variant X2	mRNA	3.03204	0.771237
LOC5573101	LOC5573101	XM_021846115.1	uncharacterized LOC5573101, transcript variant X3	mRNA	2.6649	0.771156
LOC5579992	LOC5579992	XM_021840592.1	protein bric-a-brac 1, transcript variant X2	mRNA	1.06628	0.770976
LOC5563687	LOC5563687	XM_021853912.1	sarcolemmal membrane-associated protein, transcript variant X2	mRNA	3.0583	0.770556
LOC5566611	LOC5566611	XM_001650958.2	PRKR-interacting protein 1 homolog	mRNA	0.466056	0.77009
LOC5567164	LOC5567164	XM_021853066.1	protein TANC2, transcript variant X3	mRNA	-0.909191	0.769636
LOC110679163	LOC110679163	XM_021853246.1	glycerol-3-phosphate acyltransferase 3, transcript variant X1	mRNA	1.45661	0.76949
LOC5575776	LOC5575776	XM_021849206.1	uncharacterized LOC5575776, transcript variant X7	mRNA	1.86398	0.769426
LOC5568580	LOC5568580	XM_021855853.1	protein kinase C, brain isozyme, transcript variant X6	mRNA	5.37633	0.769403
LOC5567216	LOC5567216	XM_001651595.2	SOX domain-containing protein dichaete	mRNA	0.579451	0.768679
LOC5565778	LOC5565778	XM_021845192.1	proline-rich extensin-like protein EPR1, transcript variant X2	mRNA	1.00681	0.768073
LOC5568734	LOC5568734	XM_021842326.1	large proline-rich protein BAG6, transcript variant X2	mRNA	0.91593	0.76789
LOC5572533	LOC5572533	XR_002500139.1	uncharacterized LOC5572533, transcript variant X3	misc_RNA	1.16307	0.76765
LOC5573678	LOC5573678	XM_001660950.2	phospholipid scramblase 1, transcript variant X4	mRNA	0.431867	0.767631
LOC5568279	LOC5568279	XM_001657926.2	splicing factor U2af 38 kDa subunit	mRNA	-0.398985	0.767419
LOC5564357	LOC5564357	XM_021855000.1	PDZ domain-containing protein 8, transcript variant X2	mRNA	2.54231	0.767109
LOC5563971	LOC5563971	XM_001648244.2	uncharacterized LOC5563971, transcript variant X2	mRNA	0.45803	0.766961
LOC5576444	LOC5576444	XM_021841348.1	bifunctional heparan sulfate N-deacetylase/N-sulfotransferase, transcript variant X3	mRNA	-1.17435	0.766829
LOC5573453	LOC5573453	XM_021847974.1	gastrula zinc finger protein XlCGF26.1, transcript variant X3	mRNA	-0.417172	0.766814
LOC5569877	LOC5569877	XM_001658719.2	zinc finger protein 34	mRNA	0.365847	0.766065
LOC5576251	LOC5576251	XM_021849839.1	pantothenate kinase 3, transcript variant X7	mRNA	2.18652	0.766061
LOC5566184	LOC5566184	XM_021852391.1	mitochondrial tRNA-specific 2-thiouridylase 1, transcript variant X2	mRNA	-1.26452	0.765479
LOC5577563	LOC5577563	XM_021846252.1	polypeptide N-acetylgalactosaminyltransferase 5, transcript variant X6	mRNA	-1.03178	0.76524
LOC5569121	LOC5569121	XM_021844466.1	mucin-17, transcript variant X7	mRNA	-0.724606	0.765238
LOC5571655	LOC5571655	XM_021845503.1	uncharacterized LOC5571655, transcript variant X2	mRNA	0.300889	0.764948
LOC5571402	LOC5571402	XM_001653602.2	rRNA methyltransferase 3, mitochondrial	mRNA	0.328557	0.764793
LOC5572504	LOC5572504	XM_001660394.2	39S ribosomal protein L46, mitochondrial	mRNA	0.4363	0.76413
LOC5578822	LOC5578822	XM_021852621.1	phosphatidylinositol-binding clathrin assembly protein LAP, transcript variant X7	mRNA	-0.491427	0.764016
LOC5570210	LOC5570210	XM_001658929.2	aminopeptidase N, transcript variant X1	mRNA	1.22725	0.763756
LOC5569240	LOC5569240	XM_021857577.1	cadherin-23, transcript variant X1	mRNA	-0.640091	0.76341
LOC5580059	LOC5580059	XM_021843593.1	zinc finger protein 62	mRNA	-0.277879	0.763145
LOC5567771	LOC5567771	XR_002503029.1	omega-amidase NIT2	misc_RNA	-0.617682	0.762723
LOC5574905	LOC5574905	XM_021841590.1	multiple inositol polyphosphate phosphatase 1, transcript variant X2	mRNA	1.8907	0.762632
LOC110681084	LOC110681084	XM_021856860.1	protein wech-like, transcript variant X2	mRNA	-1.49505	0.761535
LOC5567424	LOC5567424	XM_001657348.2	probable methyltransferase-like protein 15 homolog, transcript variant X1	mRNA	0.325897	0.760813
LOC5576163	LOC5576163	XM_021841963.1	UDP-N-acetylglucosamine--peptide N-acetylglucosaminyltransferase 110 kDa subunit, transcript variant X4	mRNA	-0.470802	0.760202
LOC5572063	LOC5572063	XM_021847875.1	dual specificity tyrosine-phosphorylation-regulated kinase 2, transcript variant X1	mRNA	-0.824172	0.759955
LOC5571929	LOC5571929	XM_001659976.2	coiled-coil domain-containing protein 22 homolog, transcript variant X1	mRNA	-0.524628	0.759759
LOC5564275	LOC5564275	XM_021849536.1	dopamine D2-like receptor	mRNA	-0.384211	0.759165
LOC5579856	LOC5579856	XM_021854648.1	synaptic vesicle glycoprotein 2C, transcript variant X3	mRNA	0.749964	0.758999
LOC5574744	LOC5574744	XM_001655261.2	protein shifted, transcript variant X1	mRNA	0.444262	0.758984
LOC5565704	LOC5565704	XM_021857504.1	CDP-diacylglycerol--glycerol-3-phosphate 3-phosphatidyltransferase, mitochondrial, transcript variant X2	mRNA	1.72862	0.758109
LOC5576791	LOC5576791	XM_021856676.1	puromycin-sensitive aminopeptidase-like protein	mRNA	1.21716	0.757699
LOC5565211	LOC5565211	XM_021855191.1	uncharacterized LOC5565211, transcript variant X1	mRNA	-2.35113	0.757693
LOC5580065	LOC5580065	XM_001654760.2	UPF0184 protein AAEL002161	mRNA	0.347583	0.756876
LOC5575189	LOC5575189	XM_001655522.2	uncharacterized LOC5575189	mRNA	-0.981541	0.75675
LOC5567835	LOC5567835	XM_001657694.2	AP-1 complex subunit sigma-2, transcript variant X6	mRNA	0.834762	0.756702
LOC5579066	LOC5579066	XM_001664173.2	GATOR complex protein MIOS	mRNA	-0.35538	0.75641
LOC5579847	LOC5579847	XM_021854126.1	probable Ras GTPase-activating protein, transcript variant X8	mRNA	0.902773	0.756361
LOC5576785	LOC5576785	XM_021848887.1	uncharacterized LOC5576785	mRNA	-1.44566	0.755729
LOC5573884	LOC5573884	XM_021851189.1	protein claret segregational	mRNA	-0.336797	0.755706
LOC23687794	LOC23687794	XM_021848075.1	probable G-protein coupled receptor Mth-like 1, transcript variant X4	mRNA	-1.22018	0.755562
LOC5574246	LOC5574246	XM_021839876.1	protein single-minded, transcript variant X1	mRNA	-1.15897	0.755005
LOC5572795	LOC5572795	XM_021846983.1	uncharacterized LOC5572795, transcript variant X1	mRNA	-0.748695	0.754849
LOC5569529	LOC5569529	XM_001652777.2	60S ribosomal protein L9, transcript variant X2	mRNA	0.322948	0.75443
LOC5574671	LOC5574671	XM_021853811.1	zinc finger protein 708	mRNA	0.532852	0.75422
LOC5571218	LOC5571218	XM_001659549.2	PHD finger protein 7	mRNA	-0.609098	0.754206
LOC110677682	LOC110677682	XR_002501129.1	uncharacterized LOC110677682, transcript variant X3	ncRNA	-1.39377	0.754072
LOC110680223	LOC110680223	XM_021856038.1	heat shock 70 kDa protein cognate 3, transcript variant X2	mRNA	-0.199401	0.75381
LOC5566871	LOC5566871	XM_021854768.1	phosphatidylinositol phosphatase PTPRQ, transcript variant X5	mRNA	-3.12644	0.75369
LOC110678524	LOC110678524	XR_002501686.1	uncharacterized LOC110678524	ncRNA	2.97632	0.753637
LOC5565946	LOC5565946	XM_001650273.2	S-phase kinase-associated protein 2, transcript variant X1	mRNA	-0.507647	0.753558
LOC5567070	LOC5567070	XM_001651406.2	60S ribosomal protein L26	mRNA	0.376132	0.753444
LOC110677659	LOC110677659	XM_021848593.1	high affinity cGMP-specific 3',5'-cyclic phosphodiesterase 9A-like	mRNA	0.452346	0.753348
LOC5578934	LOC5578934	XM_021837485.1	calcium-activated potassium channel slowpoke, transcript variant X33	mRNA	-2.52261	0.752963
LOC5571955	LOC5571955	XM_021845854.1	mediator of RNA polymerase II transcription subunit 13, transcript variant X2	mRNA	-2.51761	0.752301
LOC5573425	LOC5573425	XM_021842127.1	nuclear hormone receptor FTZ-F1, transcript variant X7	mRNA	3.09527	0.751959
LOC5573295	LOC5573295	XM_001654461.2	xanthine dehydrogenase/oxidase	mRNA	0.362498	0.751955
LOC5577045	LOC5577045	XM_001663091.2	probable ATP-dependent RNA helicase DDX52	mRNA	-0.245664	0.751357
LOC5575365	LOC5575365	XM_021843080.1	integumentary mucin C.1, transcript variant X1	mRNA	2.79235	0.750971
LOC5568965	LOC5568965	XM_001652568.2	uncharacterized LOC5568965, transcript variant X1	mRNA	2.74593	0.750963
LOC5570522	LOC5570522	XM_021840772.1	WD repeat and HMG-box DNA-binding protein 1	mRNA	-0.659586	0.750933
LOC5567935	LOC5567935	XM_021855085.1	reversion-inducing cysteine-rich protein with Kazal motifs, transcript variant X2	mRNA	1.66934	0.750932
LOC5564242	LOC5564242	XM_021842633.1	uncharacterized LOC5564242	mRNA	-0.418484	0.750893
LOC5580024	LOC5580024	XM_001653857.2	putative lipoyltransferase 2, mitochondrial	mRNA	0.433271	0.750889
LOC5570699	LOC5570699	XM_021845376.1	lysoplasmalogenase-like protein TMEM86A, transcript variant X1	mRNA	2.55636	0.750018
LOC5578897	LOC5578897	XM_021838124.1	aminopeptidase N	mRNA	1.20893	0.749904
LOC5569817	LOC5569817	XM_021847996.1	alpha-tocopherol transfer protein-like	mRNA	-2.07347	0.7498
LOC5575180	LOC5575180	XM_001655511.2	lamin Dm0	mRNA	-0.301298	0.749704
LOC110678640	LOC110678640	XM_021851769.1	uncharacterized LOC110678640, transcript variant X2	mRNA	0.974075	0.749526
LOC5579996	LOC5579996	XM_021840598.1	aryl hydrocarbon receptor nuclear translocator-like protein 1, transcript variant X3	mRNA	2.28873	0.749061
LOC5579826	LOC5579826	XM_001651007.2	uncharacterized LOC5579826, transcript variant X5	mRNA	-0.464997	0.748847
LOC5573730	LOC5573730	XM_021849293.1	periodic tryptophan protein 2 homolog	mRNA	0.273564	0.747956
LOC5566548	LOC5566548	XM_001650893.2	transmembrane protein 234 homolog	mRNA	0.677377	0.747947
LOC5569475	LOC5569475	XM_021838984.1	partitioning defective 3 homolog, transcript variant X4	mRNA	2.76278	0.747195
LOC110680806	LOC110680806	XM_021856581.1	origin recognition complex subunit 5-like	mRNA	0.657023	0.747108
LOC5567141	LOC5567141	XM_021841095.1	uncharacterized LOC5567141, transcript variant X2	mRNA	-1.59041	0.746996
LOC5571706	LOC5571706	XM_021853667.1	long-chain-fatty-acid--CoA ligase 6, transcript variant X3	mRNA	1.60591	0.746782
LOC5571232	LOC5571232	XM_021838381.1	uncharacterized LOC5571232, transcript variant X1	mRNA	0.462212	0.746642
LOC5566802	LOC5566802	XM_001651160.2	insulin receptor	mRNA	-0.902572	0.746356
LOC5579891	LOC5579891	XM_021851984.1	putative elongator complex protein 1, transcript variant X2	mRNA	2.74214	0.74633
LOC5569980	LOC5569980	XM_021844330.1	myosin light chain kinase, smooth muscle, transcript variant X2	mRNA	-1.83158	0.745748
LOC5574642	LOC5574642	XM_021844207.1	cytoplasmic tRNA 2-thiolation protein 1, transcript variant X2	mRNA	1.85332	0.745237
LOC5566701	LOC5566701	XM_021855673.1	uncharacterized LOC5566701, transcript variant X1	mRNA	0.326416	0.744897
LOC5567112	LOC5567112	XM_001651438.2	uncharacterized LOC5567112	mRNA	0.931096	0.744737
LOC110678453	LOC110678453	XM_021851368.1	uncharacterized LOC110678453	mRNA	-1.11381	0.74464
LOC5565387	LOC5565387	XM_021845310.1	multidrug resistance-associated protein 1, transcript variant X7	mRNA	-1.70776	0.74455
LOC5567850	LOC5567850	XM_001657664.2	DNA replication licensing factor Mcm7	mRNA	-0.858296	0.744547
LOC5570090	LOC5570090	XM_021840891.1	RNA-binding protein 1, transcript variant X2	mRNA	0.655321	0.743747
LOC5569999	LOC5569999	XM_021853630.1	protein polybromo-1, transcript variant X8	mRNA	0.5191	0.743541
LOC5565509	LOC5565509	XM_021850278.1	sodium/potassium/calcium exchanger 5, transcript variant X1	mRNA	-1.22198	0.743283
LOC5575417	LOC5575417	XM_001661888.2	DNA replication licensing factor Mcm3	mRNA	-1.01835	0.74328
LOC5564334	LOC5564334	XM_021855813.1	putative epidermal cell surface receptor, transcript variant X5	mRNA	-2.38364	0.74307
LOC5569681	LOC5569681	XM_001652894.2	trypsin 3A1, transcript variant X2	mRNA	2.28913	0.742823
LOC5574647	LOC5574647	XM_001661521.2	von Willebrand factor A domain-containing protein 8	mRNA	0.207144	0.742337
LOC5574311	LOC5574311	XM_021845167.1	protein gustavus, transcript variant X2	mRNA	-1.28692	0.74228
LOC5565282	LOC5565282	XM_001649572.2	glutaryl-CoA dehydrogenase, mitochondrial	mRNA	0.370964	0.741816
LOC5568960	LOC5568960	XM_001652566.2	histone deacetylase complex subunit SAP130	mRNA	-0.496831	0.741561
LOC5577917	LOC5577917	XM_021847124.1	protein phosphatase 1B, transcript variant X3	mRNA	0.637766	0.741408
LOC5572534	LOC5572534	XM_001654011.2	nucleolar GTP-binding protein 1	mRNA	0.475277	0.740812
LOC5564278	LOC5564278	XM_001648580.2	adrenodoxin	mRNA	0.252539	0.740215
LOC5567785	LOC5567785	XM_001657638.2	claspin	mRNA	-0.521141	0.740096
LOC5567272	LOC5567272	XM_021850251.1	uncharacterized LOC5567272, transcript variant X5	mRNA	1.68677	0.739648
LOC5572918	LOC5572918	XM_001654202.2	putative defense protein 1	mRNA	-3.82416	0.739537
LOC5566033	LOC5566033	XM_021843191.1	esterase B1, transcript variant X1	mRNA	-0.561415	0.739046
LOC110681137	LOC110681137	XM_021856910.1	HBS1-like protein	mRNA	-0.37085	0.738376
LOC5575377	LOC5575377	XM_001661857.2	actin-interacting protein 1	mRNA	-0.240997	0.737705
LOC5579058	LOC5579058	XM_001657208.2	WD repeat domain phosphoinositide-interacting protein 2, transcript variant X1	mRNA	-0.197071	0.737683
LOC110673991	LOC110673991	XR_002499820.1	vacuolar protein sorting-associated protein 4B-like, transcript variant X2	misc_RNA	1.1128	0.737649
LOC5577779	LOC5577779	XM_021854633.1	serrate RNA effector molecule homolog, transcript variant X2	mRNA	-0.4755	0.737554
LOC5576406	LOC5576406	XM_001662574.2	histone H2A-beta, sperm	mRNA	-0.836543	0.737414
LOC5579944	LOC5579944	XM_001652183.2	probable RNA methyltransferase bin3	mRNA	-0.265806	0.737167
LOC5574084	LOC5574084	XM_001661106.2	transcription factor grauzone	mRNA	-0.247844	0.737146
LOC5576268	LOC5576268	XM_001662511.2	uncharacterized LOC5576268, transcript variant X1	mRNA	-0.440724	0.736871
LOC5564018	LOC5564018	XM_021839328.1	probable Dol-P-Man:Man(7)GlcNAc(2)-PP-Dol alpha-1,6-mannosyltransferase, transcript variant X4	mRNA	1.88995	0.736718
LOC5576570	LOC5576570	XM_021837946.1	serine-arginine protein 55, transcript variant X1	mRNA	-0.496476	0.736552
LOC110679018	LOC110679018	XR_002502139.1	uncharacterized LOC110679018	ncRNA	-1.76437	0.736472
LOC5569977	LOC5569977	XM_021844342.1	potassium/sodium hyperpolarization-activated cyclic nucleotide-gated channel 2, transcript variant X3	mRNA	3.1546	0.736386
LOC5565748	LOC5565748	XM_001650058.2	GDP-mannose 4,6 dehydratase	mRNA	-0.475869	0.736237
LOC5569069	LOC5569069	XM_021847340.1	diacylglycerol O-acyltransferase 1, transcript variant X1	mRNA	0.183595	0.736052
LOC5574214	LOC5574214	XM_021843377.1	G-protein coupled receptor Mth2, transcript variant X1	mRNA	-0.531777	0.735811
LOC5576477	LOC5576477	XM_021844832.1	armadillo segment polarity protein, transcript variant X3	mRNA	2.7138	0.735803
LOC110679400	LOC110679400	XR_002502456.1	uncharacterized LOC110679400	ncRNA	-2.43127	0.735467
LOC5574615	LOC5574615	XM_021857675.1	dedicator of cytokinesis protein 3, transcript variant X8	mRNA	1.84922	0.735302
LOC5572461	LOC5572461	XM_021846788.1	uncharacterized LOC5572461, transcript variant X1	mRNA	-0.591814	0.735092
LOC5571788	LOC5571788	XM_021856943.1	angiotensin-converting enzyme, transcript variant X3	mRNA	5.32295	0.734251
LOC5566699	LOC5566699	XM_021855708.1	plasma membrane calcium-transporting ATPase 1, transcript variant X8	mRNA	2.62052	0.733514
LOC5574714	LOC5574714	XM_021839023.1	nuclear factor of activated T-cells 5, transcript variant X5	mRNA	2.50911	0.733296
LOC5575615	LOC5575615	XM_021853785.1	uncharacterized LOC5575615, transcript variant X1	mRNA	-1.36259	0.733222
LOC5579875	LOC5579875	XM_021839840.1	uncharacterized LOC5579875, transcript variant X1	mRNA	0.407044	0.733057
LOC5575796	LOC5575796	XM_001662170.2	uncharacterized LOC5575796	mRNA	-3.16136	0.732405
LOC5574190	LOC5574190	XM_021851792.1	protein TIS11, transcript variant X3	mRNA	1.80521	0.732041
LOC5579094	LOC5579094	XM_001657238.3	defensin-C	mRNA	-2.97802	0.730458
LOC5574032	LOC5574032	XM_001661071.2	protein lethal(2)denticleless	mRNA	-0.845095	0.729987
LOC5577345	LOC5577345	XM_001656372.2	SRR1-like protein	mRNA	0.223287	0.729697
LOC5572940	LOC5572940	XM_001660610.2	protein bicaudal C, transcript variant X1	mRNA	-0.857877	0.729564
LOC5572067	LOC5572067	XM_001653784.2	gamma-butyrobetaine dioxygenase	mRNA	0.390053	0.729355
LOC5569585	LOC5569585	XM_021842862.1	anion exchange protein 3, transcript variant X3	mRNA	-2.41054	0.72909
LOC5577369	LOC5577369	XM_001656401.2	probable isocitrate dehydrogenase [NAD] subunit alpha, mitochondrial, transcript variant X1	mRNA	0.567132	0.729032
LOC5578101	LOC5578101	XM_001656747.2	signal peptidase complex subunit 2	mRNA	-0.209357	0.728707
LOC5566863	LOC5566863	XM_021854690.1	sterol regulatory element-binding protein cleavage-activating protein, transcript variant X4	mRNA	-0.543668	0.728599
LOC5577309	LOC5577309	XM_001663294.2	40S ribosomal protein S3a	mRNA	0.365511	0.728225
LOC5571651	LOC5571651	XM_021845514.1	kinesin-like protein KIF21B, transcript variant X6	mRNA	-0.258379	0.72694
LOC23687388	LOC23687388	XM_021838489.1	adenylosuccinate lyase	mRNA	0.220257	0.726295
LOC5569519	LOC5569519	XM_021848328.1	putative E3 ubiquitin-protein ligase UBR7	mRNA	-0.230603	0.726181
LOC5572904	LOC5572904	XM_021847041.1	carbohydrate sulfotransferase 11, transcript variant X1	mRNA	3.22603	0.72609
LOC110674833	LOC110674833	XR_002499232.1	uncharacterized LOC110674833	ncRNA	0.440928	0.725655
LOC5565778	LOC5565778	XM_021845205.1	proline-rich extensin-like protein EPR1, transcript variant X14	mRNA	-2.84747	0.724743
LOC110677818	LOC110677818	XM_021849374.1	putative nuclease HARBI1	mRNA	2.1737	0.724621
LOC5575776	LOC5575776	XM_021849201.1	uncharacterized LOC5575776, transcript variant X3	mRNA	-2.72015	0.723906
LOC5571463	LOC5571463	XM_021855806.1	autophagy-related protein 9A, transcript variant X5	mRNA	0.983799	0.723773
LOC5575288	LOC5575288	XM_021850559.1	uncharacterized LOC5575288, transcript variant X1	mRNA	-2.93771	0.723348
LOC5567577	LOC5567577	XM_021848518.1	exocyst complex component 4, transcript variant X1	mRNA	-0.290663	0.723214
LOC5574723	LOC5574723	XM_001655255.2	protein MAK16 homolog A	mRNA	0.230627	0.722684
LOC5574628	LOC5574628	XM_021857541.1	yemanuclein, transcript variant X4	mRNA	2.00919	0.722619
LOC5580175	LOC5580175	XM_021857731.1	sodium-coupled monocarboxylate transporter 1, transcript variant X5	mRNA	-2.03249	0.722616
LOC5571304	LOC5571304	XM_021840861.1	transcription factor kayak, transcript variant X1	mRNA	-0.316019	0.721858
LOC5574624	LOC5574624	XM_001661489.2	protein D3	mRNA	-3.0321	0.721774
LOC5579527	LOC5579527	XM_021854506.1	uncharacterized LOC5579527, transcript variant X3	mRNA	0.743938	0.72174
LOC5572088	LOC5572088	XM_001660118.2	40S ribosomal protein S20	mRNA	0.359	0.720867
LOC110680475	LOC110680475	XM_021856282.1	40S ribosomal protein S20	mRNA	0.359	0.720867
LOC5576330	LOC5576330	XM_021855329.1	mucin-5AC, transcript variant X3	mRNA	0.714264	0.720802
LOC5575998	LOC5575998	XM_021854107.1	centrosome-associated zinc finger protein CP190, transcript variant X4	mRNA	-1.85945	0.720341
LOC5569294	LOC5569294	XM_021849409.1	uncharacterized LOC5569294, transcript variant X4	mRNA	1.7764	0.719653
LOC5569200	LOC5569200	XM_021843672.1	zinc finger protein 250	mRNA	0.371239	0.719106
LOC5567991	LOC5567991	XM_021847853.1	piezo-type mechanosensitive ion channel component, transcript variant X8	mRNA	0.848896	0.71761
LOC5567511	LOC5567511	XM_021849434.1	uncharacterized LOC5567511	mRNA	-0.546691	0.717541
LOC5577673	LOC5577673	XR_002501807.1	UNC93-like protein MFSD11, transcript variant X2	misc_RNA	-1.21281	0.717524
LOC5572560	LOC5572560	XM_001654024.2	pre-mRNA 3' end processing protein WDR33	mRNA	-0.278726	0.7173
LOC5577645	LOC5577645	XM_021838139.1	rho GTPase-activating protein 7, transcript variant X3	mRNA	-0.516926	0.716672
LOC5576683	LOC5576683	XM_001662770.3	clotting factor B	mRNA	0.397229	0.716442
LOC5575687	LOC5575687	XM_021852270.1	beta-arrestin-1, transcript variant X12	mRNA	3.01263	0.716388
LOC5564358	LOC5564358	XM_021837799.1	serine/threonine-protein kinase 32A, transcript variant X9	mRNA	2.12461	0.716383
LOC5574197	LOC5574197	XM_001661204.2	trifunctional enzyme subunit beta, mitochondrial	mRNA	-0.400441	0.716074
LOC110673999	LOC110673999	XM_021851220.1	synapse-associated protein of 47 kDa, transcript variant X3	mRNA	0.786729	0.715855
LOC5566662	LOC5566662	XM_001651020.2	NADH dehydrogenase [ubiquinone] 1 alpha subcomplex subunit 13	mRNA	0.273253	0.715394
LOC5566909	LOC5566909	XM_001651268.2	NADH dehydrogenase [ubiquinone] 1 alpha subcomplex subunit 13	mRNA	0.273253	0.715394
LOC5568470	LOC5568470	XM_001652249.2	uncharacterized LOC5568470	mRNA	0.604537	0.714897
LOC5577382	LOC5577382	XM_021850580.1	uncharacterized LOC5577382, transcript variant X3	mRNA	2.37395	0.714407
LOC5569985	LOC5569985	XM_001658822.2	liprin-alpha-1, transcript variant X6	mRNA	-0.19446	0.714128
LOC23687505	LOC23687505	XM_011494791.2	pyrimidodiazepine synthase	mRNA	-0.164856	0.713943
LOC5572983	LOC5572983	XM_021843594.1	tyrosine-protein phosphatase non-receptor type 61F, transcript variant X3	mRNA	-1.69452	0.713736
LOC5567571	LOC5567571	XM_021847217.1	putative uncharacterized protein DDB_G0282129, transcript variant X2	mRNA	-2.05438	0.713732
LOC5570813	LOC5570813	XM_021849849.1	zinc finger protein 629, transcript variant X1	mRNA	2.79492	0.713281
LOC5578258	LOC5578258	XM_021841793.1	GDNF-inducible zinc finger protein 1, transcript variant X2	mRNA	2.6742	0.713125
LOC5569462	LOC5569462	XM_021855223.1	tubulin polyglutamylase TTLL5, transcript variant X4	mRNA	1.45228	0.712802
LOC5578387	LOC5578387	XM_021839159.1	mannosyl-oligosaccharide alpha-1,2-mannosidase IA, transcript variant X1	mRNA	0.392528	0.712763
LOC110676402	LOC110676402	XR_002500346.1	uncharacterized LOC110676402	ncRNA	2.90933	0.712548
LOC5570227	LOC5570227	XM_021852704.1	jmjC domain-containing histone demethylation protein 1, transcript variant X1	mRNA	-0.824708	0.711911
LOC5565257	LOC5565257	XM_021850034.1	protein unc-13 homolog 4B, transcript variant X7	mRNA	-2.29425	0.711676
LOC5568174	LOC5568174	XM_021848211.1	uncharacterized LOC5568174, transcript variant X1	mRNA	0.467651	0.711628
LOC5573310	LOC5573310	XM_001654480.2	ADP-ribosylation factor-related protein 1	mRNA	0.411069	0.711538
LOC5580264	LOC5580264	XM_021855788.1	nicotinamidase, transcript variant X1	mRNA	-1.35495	0.711518
LOC5577947	LOC5577947	XM_021848725.1	proline dehydrogenase 1, mitochondrial, transcript variant X13	mRNA	1.91175	0.710902
LOC110676186	LOC110676186	XR_002500146.1	uncharacterized LOC110676186	ncRNA	-1.00776	0.710661
LOC110680825	LOC110680825	XM_021856613.1	catenin alpha, transcript variant X5	mRNA	-3.03395	0.710158
LOC5579949	LOC5579949	XM_021854388.1	histone-arginine methyltransferase CARMER, transcript variant X2	mRNA	2.27847	0.710083
LOC5577286	LOC5577286	XM_021851033.1	uncharacterized LOC5577286, transcript variant X8	mRNA	0.452596	0.709942
LOC5565318	LOC5565318	XM_001649594.2	26S proteasome non-ATPase regulatory subunit 14	mRNA	-0.157494	0.70955
LOC5572559	LOC5572559	XM_001654022.2	endothelin-converting enzyme homolog, transcript variant X4	mRNA	-1.02802	0.709373
[truncated: 31,949 more rows]

## Sheet: 7dpi
gene_id	gene	transcript_id	product	biotype	logFC	PPDE
LOC5576362	LOC5576362	XM_021837593.1	heterogeneous nuclear ribonucleoprotein R, transcript variant X19	mRNA	9.81809	1
LOC23687678	LOC23687678	XM_021856074.1	integumentary mucin C.1, transcript variant X2	mRNA	9.43381	1
LOC5577246	LOC5577246	XM_021854758.1	tyrosine-protein phosphatase 99A, transcript variant X10	mRNA	8.64902	1
LOC5579155	LOC5579155	XM_021842951.1	roquin-1, transcript variant X4	mRNA	8.12419	1
LOC5566966	LOC5566966	XM_021845409.1	BUB3-interacting and GLEBS motif-containing protein ZNF207, transcript variant X1	mRNA	7.8256	1
LOC5575778	LOC5575778	XM_021850062.1	TLD domain-containing protein 2, transcript variant X19	mRNA	7.35756	1
LOC5575174	LOC5575174	XM_001655505.2	A-agglutinin anchorage subunit, transcript variant X3	mRNA	7.33214	1
LOC110680215	LOC110680215	XM_021856029.1	uncharacterized LOC110680215	mRNA	7.32144	1
LOC5575995	LOC5575995	XM_021851692.1	tropomyosin-2, transcript variant X35	mRNA	7.29434	1
LOC5565097	LOC5565097	XM_021840471.1	contactin-associated protein-like 4, transcript variant X7	mRNA	7.28713	1
LOC5574982	LOC5574982	XM_021842027.1	uncharacterized LOC5574982, transcript variant X2	mRNA	7.26698	1
LOC5578220	LOC5578220	XM_021839971.1	arf-GAP with SH3 domain, ANK repeat and PH domain-containing protein 2, transcript variant X6	mRNA	7.16154	1
LOC5578928	LOC5578928	XM_021837511.1	serine/arginine repetitive matrix protein 2, transcript variant X1	mRNA	7.04983	1
LOC5569928	LOC5569928	XM_021848510.1	carbonic anhydrase-related protein 10, transcript variant X3	mRNA	7.01997	1
LOC5572842	LOC5572842	XM_021850130.1	uncharacterized LOC5572842, transcript variant X5	mRNA	7.00929	1
LOC5577368	LOC5577368	XM_021851582.1	GRAM domain-containing protein 2B, transcript variant X9	mRNA	6.95603	1
LOC5569390	LOC5569390	XM_001658413.2	small integral membrane protein 4	mRNA	6.93611	1
LOC110681134	LOC110681134	XM_021856908.1	peptidyl-prolyl cis-trans isomerase NIMA-interacting 4-like	mRNA	6.87599	1
LOC5571521	LOC5571521	XM_021837266.1	protein doublesex, transcript variant X1	mRNA	6.84826	1
LOC5571436	LOC5571436	XM_021838196.1	nucleolysin TIA-1, transcript variant X1	mRNA	6.83307	1
LOC5574767	LOC5574767	XM_001655274.2	possible lysine-specific histone demethylase 1, transcript variant X2	mRNA	6.75861	1
LOC5572103	LOC5572103	XM_021849037.1	proton-coupled folate transporter, transcript variant X2	mRNA	6.73833	1
LOC5577684	LOC5577684	XM_021849756.1	uncharacterized LOC5577684, transcript variant X18	mRNA	6.71609	1
LOC5575506	LOC5575506	XM_021847032.1	monocarboxylate transporter 8, transcript variant X2	mRNA	6.71299	1
LOC5571874	LOC5571874	XM_021840720.1	unconventional myosin-Va, transcript variant X5	mRNA	6.69466	1
LOC5576362	LOC5576362	XM_021837586.1	heterogeneous nuclear ribonucleoprotein R, transcript variant X13	mRNA	6.66029	1
LOC5568986	LOC5568986	XM_021852777.1	alpha-actinin, sarcomeric, transcript variant X1	mRNA	6.65844	1
LOC110681455	LOC110681455	XM_021857216.1	venom allergen 5-like	mRNA	6.63649	1
LOC5568968	LOC5568968	XM_021837303.1	protein kibra, transcript variant X1	mRNA	6.61127	1
LOC5565763	LOC5565763	XM_021845209.1	uncharacterized LOC5565763, transcript variant X2	mRNA	6.60607	1
LOC5567461	LOC5567461	XM_021852846.1	transcription factor GAGA, transcript variant X5	mRNA	6.58247	1
LOC5575522	LOC5575522	XM_021848033.1	1-acyl-sn-glycerol-3-phosphate acyltransferase alpha, transcript variant X6	mRNA	6.57651	1
LOC5564085	LOC5564085	XM_021844382.1	uncharacterized LOC5564085, transcript variant X5	mRNA	6.55078	1
LOC110674038	LOC110674038	XM_021837335.1	cadherin-87A, transcript variant X5	mRNA	6.53245	1
LOC5566116	LOC5566116	XM_021839717.1	uncharacterized LOC5566116, transcript variant X4	mRNA	6.51471	1
LOC110678613	LOC110678613	XM_021851728.1	uncharacterized LOC110678613, transcript variant X1	mRNA	6.48212	1
LOC5574316	LOC5574316	XM_021838878.1	protein unc-13 homolog B, transcript variant X9	mRNA	6.45484	1
LOC5576237	LOC5576237	XM_021853531.1	dystonin, transcript variant X35	mRNA	6.43354	1
LOC110678810	LOC110678810	XM_021852218.1	mitogen-activated protein kinase kinase kinase 7-interacting protein 3 homolog, transcript variant X8	mRNA	6.42635	1
LOC5564160	LOC5564160	XM_001648452.2	N-acetylglucosaminyl-phosphatidylinositol de-N-acetylase, transcript variant X2	mRNA	6.41766	1
LOC5577147	LOC5577147	XM_021843536.1	uncharacterized LOC5577147, transcript variant X1	mRNA	6.40299	1
LOC5573031	LOC5573031	XM_021838616.1	uncharacterized LOC5573031, transcript variant X2	mRNA	6.39345	1
LOC5575737	LOC5575737	XM_021840026.1	SPARC-related modular calcium-binding protein 2, transcript variant X1	mRNA	6.36361	1
LOC5564744	LOC5564744	XM_021852410.1	huntingtin-interacting protein 1, transcript variant X5	mRNA	6.3634	1
LOC5580013	LOC5580013	XM_021857647.1	leucine zipper putative tumor suppressor 3, transcript variant X5	mRNA	6.36181	1
LOC5572437	LOC5572437	XM_021846738.1	chondroitin sulfate proteoglycan 4, transcript variant X2	mRNA	6.36058	1
LOC5567988	LOC5567988	XM_021847857.1	probable phosphorylase b kinase regulatory subunit beta, transcript variant X4	mRNA	6.35207	1
LOC5572391	LOC5572391	XM_021838674.1	chitinase-like protein 3, transcript variant X10	mRNA	6.32523	1
LOC5572228	LOC5572228	XM_021851706.1	heterogeneous nuclear ribonucleoprotein L, transcript variant X4	mRNA	6.29966	1
LOC5577399	LOC5577399	XM_021856169.1	Werner syndrome ATP-dependent helicase, transcript variant X2	mRNA	6.29836	1
LOC5569595	LOC5569595	XM_021842850.1	poly(rC)-binding protein 3, transcript variant X18	mRNA	6.29008	1
LOC5574537	LOC5574537	XM_021843577.1	NF-X1-type zinc finger protein NFXL1, transcript variant X2	mRNA	6.27214	1
LOC5580035	LOC5580035	XM_021847201.1	tyrosine-protein phosphatase non-receptor type 21, transcript variant X10	mRNA	6.23186	1
LOC5568724	LOC5568724	XM_001658057.2	glycerol-3-phosphate acyltransferase 1, mitochondrial, transcript variant X1	mRNA	6.21934	1
LOC5573728	LOC5573728	XM_021839241.1	low-density lipoprotein receptor-related protein 4, transcript variant X2	mRNA	6.21577	1
LOC5577947	LOC5577947	XM_021848726.1	proline dehydrogenase 1, mitochondrial, transcript variant X14	mRNA	6.20098	1
LOC5565097	LOC5565097	XM_021840468.1	contactin-associated protein-like 4, transcript variant X4	mRNA	6.18372	1
LOC5568531	LOC5568531	XM_021852100.1	cadherin-23, transcript variant X2	mRNA	6.16489	1
LOC5578361	LOC5578361	XM_021844836.1	aquaporin AQPcic, transcript variant X1	mRNA	6.16177	1
LOC5575585	LOC5575585	XM_021847791.1	disintegrin and metalloproteinase domain-containing protein 10, transcript variant X2	mRNA	6.15993	1
LOC5569750	LOC5569750	XM_021837933.1	moesin/ezrin/radixin homolog 1, transcript variant X10	mRNA	6.15701	1
LOC5570887	LOC5570887	XM_021852646.1	uncharacterized LOC5570887, transcript variant X13	mRNA	6.15424	1
LOC5571981	LOC5571981	XM_021856010.1	titin, transcript variant X2	mRNA	6.13415	1
LOC5569245	LOC5569245	XM_021839229.1	protein retinal degeneration B, transcript variant X7	mRNA	6.12212	1
LOC5571955	LOC5571955	XM_021845864.1	mediator of RNA polymerase II transcription subunit 13, transcript variant X12	mRNA	6.10926	1
LOC5567190	LOC5567190	XM_021854392.1	ral guanine nucleotide dissociation stimulator-like 1, transcript variant X1	mRNA	6.09782	1
LOC5574062	LOC5574062	XM_021841899.1	zinc transporter foi, transcript variant X9	mRNA	6.06673	1
LOC5570859	LOC5570859	XM_021848093.1	ATP-binding cassette sub-family G member 1, transcript variant X2	mRNA	6.06574	1
LOC5577506	LOC5577506	XM_021856067.1	solute carrier family 22 member 5, transcript variant X1	mRNA	6.06078	1
LOC5568400	LOC5568400	XM_021849518.1	A disintegrin and metalloproteinase with thrombospondin motifs 4, transcript variant X4	mRNA	6.01611	1
LOC5571731	LOC5571731	XM_021845042.1	serine-rich adhesin for platelets, transcript variant X1	mRNA	5.99905	1
LOC5578281	LOC5578281	XM_021839218.1	integrin alpha-PS2, transcript variant X1	mRNA	5.99728	1
LOC5578458	LOC5578458	XM_021854263.1	RING finger protein 44, transcript variant X7	mRNA	5.96386	1
LOC110680286	LOC110680286	XM_021856120.1	galactosylgalactosylxylosylprotein 3-beta-glucuronosyltransferase S-like, transcript variant X14	mRNA	5.94219	1
LOC23687720	LOC23687720	XM_021840760.1	mucin-5AC, transcript variant X2	mRNA	5.93137	1
LOC5579939	LOC5579939	XM_001652178.2	atrial natriuretic peptide receptor 1, transcript variant X8	mRNA	5.9307	1
LOC5571296	LOC5571296	XM_021840135.1	serine/threonine-protein kinase N, transcript variant X5	mRNA	5.86617	1
LOC5576845	LOC5576845	XM_021841816.1	PTB domain-containing adapter protein ced-6, transcript variant X13	mRNA	5.86444	1
LOC5570781	LOC5570781	XM_021850146.1	endothelin-converting enzyme 2, transcript variant X6	mRNA	5.84217	1
LOC5574157	LOC5574157	XM_021842741.1	serine-rich adhesin for platelets, transcript variant X4	mRNA	5.83059	1
LOC110673984	LOC110673984	XM_021856894.1	sphingosine-1-phosphate lyase-like, transcript variant X4	mRNA	5.82251	1
LOC5570551	LOC5570551	XM_021854654.1	extracellular sulfatase SULF-1 homolog, transcript variant X4	mRNA	5.76117	1
LOC5568091	LOC5568091	XM_021848280.1	protein turtle, transcript variant X5	mRNA	5.74816	1
LOC5565838	LOC5565838	XM_021847932.1	uncharacterized LOC5565838, transcript variant X3	mRNA	5.66835	1
LOC5567355	LOC5567355	XM_021852353.1	sodium channel protein para, transcript variant X13	mRNA	5.64491	1
LOC5565778	LOC5565778	XM_001650088.2	proline-rich extensin-like protein EPR1, transcript variant X15	mRNA	5.63691	1
LOC110681031	LOC110681031	XM_021856798.1	serine hydroxymethyltransferase, mitochondrial-like, transcript variant X2	mRNA	5.18182	1
LOC5577895	LOC5577895	XM_021842945.1	Down syndrome cell adhesion molecule-like protein Dscam2, transcript variant X8	mRNA	5.16219	1
LOC5566514	LOC5566514	XM_021845467.1	alpha-N-acetylgalactosaminidase, transcript variant X3	mRNA	4.96587	1
LOC110680286	LOC110680286	XM_021856111.1	galactosylgalactosylxylosylprotein 3-beta-glucuronosyltransferase S-like, transcript variant X6	mRNA	4.76278	1
LOC5580270	LOC5580270	XM_021848585.1	glutamate-gated chloride channel, transcript variant X14	mRNA	4.54582	1
LOC5566826	LOC5566826	XM_021842411.1	adenosine deaminase 2, transcript variant X1	mRNA	4.1374	1
LOC5565107	LOC5565107	XR_002499492.1	uncharacterized LOC5565107	ncRNA	4.04538	1
LOC5564988	LOC5564988	XM_021838271.1	serine protease persephone, transcript variant X2	mRNA	3.94888	1
LOC5572577	LOC5572577	XM_021857342.1	rootletin, transcript variant X1	mRNA	3.93398	1
LOC5568226	LOC5568226	XR_002499656.1	uncharacterized LOC5568226	ncRNA	3.92111	1
LOC5570859	LOC5570859	XM_021848096.1	ATP-binding cassette sub-family G member 1, transcript variant X5	mRNA	3.82678	1
LOC5563780	LOC5563780	XM_021850966.1	protein tramtrack, beta isoform, transcript variant X2	mRNA	3.82588	1
LOC5564509	LOC5564509	XM_021845400.1	ATP-citrate synthase, transcript variant X10	mRNA	3.80201	1
LOC5568574	LOC5568574	XM_021855832.1	putative polypeptide N-acetylgalactosaminyltransferase 9, transcript variant X9	mRNA	3.79833	1
LOC5568044	LOC5568044	XM_001651929.2	probable uridine nucleosidase 1, transcript variant X2	mRNA	3.62752	1
LOC5570039	LOC5570039	XM_001658878.2	uncharacterized LOC5570039, transcript variant X1	mRNA	3.58949	1
LOC5564925	LOC5564925	XM_021848068.1	S-adenosylmethionine synthase, transcript variant X3	mRNA	3.56764	1
LOC5572916	LOC5572916	XM_001660604.2	leucine-rich repeat transmembrane neuronal protein 4	mRNA	3.56424	1
LOC5575755	LOC5575755	XM_021839916.1	BAI1-associated protein 3, transcript variant X2	mRNA	3.54029	1
LOC5568510	LOC5568510	XM_001652284.2	leucine-rich repeat-containing G-protein coupled receptor 6	mRNA	3.50923	1
LOC5566582	LOC5566582	XM_001650927.2	basement membrane-specific heparan sulfate proteoglycan core protein	mRNA	3.50093	1
LOC5576237	LOC5576237	XM_021853532.1	dystonin, transcript variant X36	mRNA	3.49654	1
LOC5576151	LOC5576151	XM_001662450.2	lipase 3, transcript variant X2	mRNA	3.474	1
LOC5567620	LOC5567620	XM_021840808.1	glycogen-binding subunit 76A, transcript variant X11	mRNA	3.46481	1
LOC5564225	LOC5564225	XM_001648521.2	ribose-phosphate pyrophosphokinase 1, transcript variant X4	mRNA	3.45757	1
LOC5573649	LOC5573649	XM_001660925.2	uncharacterized LOC5573649	mRNA	3.42909	1
LOC5575549	LOC5575549	XM_021847796.1	matrix metalloproteinase-19	mRNA	3.41353	1
LOC5570819	LOC5570819	XM_021846502.1	CD109 antigen, transcript variant X3	mRNA	3.39079	1
LOC5565997	LOC5565997	XM_021846407.1	probable nuclear hormone receptor HR3, transcript variant X9	mRNA	3.38079	1
LOC5564986	LOC5564986	XM_021845665.1	dual 3',5'-cyclic-AMP and -GMP phosphodiesterase 11, transcript variant X3	mRNA	3.36045	1
LOC5575768	LOC5575768	XM_001662139.3	leukocyte elastase inhibitor	mRNA	3.32505	1
LOC110675699	LOC110675699	XM_021841350.1	uncharacterized LOC110675699	mRNA	3.31189	1
LOC5571242	LOC5571242	XM_021852420.1	hornerin	mRNA	3.30268	1
LOC110679200	LOC110679200	XM_021853309.1	perlucin-like protein	mRNA	3.30083	1
LOC5570482	LOC5570482	XM_001659114.2	leucine-rich repeat transmembrane neuronal protein 3	mRNA	3.28861	1
LOC5564141	LOC5564141	XM_001648386.2	MD-2-related lipid-recognition protein	mRNA	3.25588	1
LOC5570480	LOC5570480	XM_001659116.2	uncharacterized LOC5570480	mRNA	3.25123	1
LOC5579047	LOC5579047	XM_021852532.1	hexamerin-1.1	mRNA	3.23157	1
LOC5568251	LOC5568251	XM_001657895.3	melanization protease 1	mRNA	3.23137	1
LOC110675548	LOC110675548	XM_021840845.1	ficolin-3-like	mRNA	3.20807	1
LOC5575171	LOC5575171	XM_021846587.1	uncharacterized LOC5575171	mRNA	3.20682	1
LOC5566725	LOC5566725	XM_001651087.2	UTP--glucose-1-phosphate uridylyltransferase, transcript variant X2	mRNA	3.20262	1
LOC5579527	LOC5579527	XM_021854506.1	uncharacterized LOC5579527, transcript variant X3	mRNA	3.19971	1
LOC5563672	LOC5563672	XM_001647904.2	C-type lectin 37Da	mRNA	3.19298	1
LOC23687449	LOC23687449	XM_011495372.2	protein henna, transcript variant X2	mRNA	3.1732	1
LOC5578336	LOC5578336	XM_021852430.1	calcium-transporting ATPase type 2C member 1, transcript variant X5	mRNA	3.17109	1
LOC5571447	LOC5571447	XM_021839777.1	epsin-1, transcript variant X9	mRNA	3.14178	1
LOC5567877	LOC5567877	XM_001651860.2	apyrase	mRNA	3.14066	1
LOC23687956	LOC23687956	XM_021843799.1	holotricin-3, transcript variant X1	mRNA	3.09597	1
LOC5570531	LOC5570531	XM_021840743.1	coronin-1C, transcript variant X6	mRNA	3.09246	1
LOC5565969	LOC5565969	XM_021843022.1	protein artichoke	mRNA	3.08666	1
LOC5570039	LOC5570039	XM_001658879.2	uncharacterized LOC5570039, transcript variant X2	mRNA	3.08621	1
LOC5575931	LOC5575931	XM_021843747.1	aldehyde dehydrogenase, dimeric NADP-preferring, transcript variant X17	mRNA	3.07512	1
LOC5563550	LOC5563550	XM_001647814.3	serine protease easter	mRNA	3.03385	1
LOC5570692	LOC5570692	XM_001659229.2	mitochondrial basic amino acids transporter	mRNA	3.02114	1
LOC5567956	LOC5567956	XM_001657728.2	37 kDa salivary gland allergen Aed a 2-like	mRNA	2.99745	1
LOC5577495	LOC5577495	XM_001656462.3	uncharacterized LOC5577495	mRNA	2.99623	1
LOC5565274	LOC5565274	XM_001649550.2	argininosuccinate synthase	mRNA	2.97312	1
LOC5576905	LOC5576905	XM_001662957.2	uncharacterized LOC5576905	mRNA	2.96441	1
LOC5569606	LOC5569606	XM_001652837.2	uncharacterized LOC5569606	mRNA	2.94697	1
LOC110679648	LOC110679648	XR_002502678.1	uncharacterized LOC110679648	ncRNA	2.92689	1
LOC5572523	LOC5572523	XM_001660412.2	uncharacterized LOC5572523	mRNA	2.92553	1
LOC5575674	LOC5575674	XM_001662075.2	testisin	mRNA	2.92451	1
LOC110673980	LOC110673980	XM_021845585.1	cytosolic 10-formyltetrahydrofolate dehydrogenase-like	mRNA	2.92415	1
LOC5567561	LOC5567561	XM_001657501.3	melanization protease 1	mRNA	2.91552	1
LOC5570819	LOC5570819	XM_021846503.1	CD109 antigen, transcript variant X4	mRNA	2.90873	1
LOC5571788	LOC5571788	XM_021856938.1	angiotensin-converting enzyme, transcript variant X2	mRNA	2.9048	1
LOC5566275	LOC5566275	XM_001650617.2	uncharacterized LOC5566275	mRNA	2.88781	1
LOC5577955	LOC5577955	XM_021847958.1	uncharacterized LOC5577955, transcript variant X1	mRNA	2.82946	1
LOC5567872	LOC5567872	XM_001651853.2	apyrase	mRNA	2.8258	1
LOC5564415	LOC5564415	XM_001648711.2	glycine dehydrogenase (decarboxylating), mitochondrial	mRNA	2.79977	1
LOC5572681	LOC5572681	XM_021851458.1	apolipophorins	mRNA	2.77427	1
LOC5568755	LOC5568755	XM_001658083.2	toll-like receptor Tollo	mRNA	2.76663	1
LOC5578293	LOC5578293	XM_021854424.1	clathrin heavy chain, transcript variant X2	mRNA	2.76588	1
LOC5572910	LOC5572910	XM_001660601.2	protein artichoke	mRNA	2.7396	1
LOC5578336	LOC5578336	XM_021852427.1	calcium-transporting ATPase type 2C member 1, transcript variant X2	mRNA	2.72838	1
LOC5566287	LOC5566287	XM_001650619.2	fibrinogen-like protein A	mRNA	2.72696	1
LOC5566624	LOC5566624	XM_001650950.2	venom allergen 3	mRNA	2.71618	1
LOC5580038	LOC5580038	XM_001660640.2	30 kDa salivary gland allergen Aed a 3-like	mRNA	2.71611	1
LOC5572917	LOC5572917	XM_001660603.2	leucine-rich repeat-containing protein 15	mRNA	2.70315	1
LOC110676173	LOC110676173	XM_021842988.1	uncharacterized LOC110676173	mRNA	2.68866	1
LOC5574111	LOC5574111	XM_001661133.2	coagulation factor XI	mRNA	2.68745	1
LOC5565675	LOC5565675	XR_002499329.1	uncharacterized LOC5565675, transcript variant X1	ncRNA	2.68536	1
LOC5565675	LOC5565675	XR_002499330.1	uncharacterized LOC5565675, transcript variant X2	ncRNA	2.68536	1
LOC5568133	LOC5568133	XM_001652025.2	venom protease	mRNA	2.68178	1
LOC5578083	LOC5578083	XM_001656727.2	spondin-1	mRNA	2.6735	1
LOC5570483	LOC5570483	XM_001659113.2	acidic leucine-rich nuclear phosphoprotein 32 family member A	mRNA	2.67098	1
LOC5574858	LOC5574858	XM_001661632.3	perlucin	mRNA	2.66727	1
LOC5576909	LOC5576909	XM_001662958.2	uncharacterized LOC5576909	mRNA	2.66278	1
LOC5571775	LOC5571775	XM_001659856.2	venom serine carboxypeptidase	mRNA	2.65526	1
LOC5572020	LOC5572020	XM_001660075.2	prosialokinin	mRNA	2.64027	1
LOC5572108	LOC5572108	XM_021843330.1	uncharacterized LOC5572108, transcript variant X2	mRNA	2.63617	1
LOC5567663	LOC5567663	XM_001657558.2	chaoptin	mRNA	2.63129	1
LOC110674343	LOC110674343	XM_021838639.1	lipase 3-like	mRNA	2.60405	1
LOC5575765	LOC5575765	XM_001662135.3	antichymotrypsin-2	mRNA	2.59416	1
LOC5568426	LOC5568426	XM_001652204.2	delta-1-pyrroline-5-carboxylate synthase	mRNA	2.59209	1
LOC5568044	LOC5568044	XM_001651927.2	probable uridine nucleosidase 1, transcript variant X1	mRNA	2.58129	1
LOC5564510	LOC5564510	XM_001648802.2	cytochrome b5-related protein	mRNA	2.57053	1
LOC110679664	LOC110679664	XM_021855094.1	uncharacterized LOC110679664	mRNA	2.56297	1
LOC5578631	LOC5578631	XM_001657005.2	uncharacterized LOC5578631	mRNA	2.54906	1
LOC5574096	LOC5574096	XM_001661117.2	purine nucleoside phosphorylase, transcript variant X2	mRNA	2.54653	1
LOC5570557	LOC5570557	XM_001653158.2	leucine-rich repeat-containing protein 23	mRNA	2.52664	1
LOC5578556	LOC5578556	XM_001663898.2	L-threonine ammonia-lyase	mRNA	2.52333	1
LOC5564672	LOC5564672	XM_001648967.2	2-oxo-4-hydroxy-4-carboxy-5-ureidoimidazoline decarboxylase	mRNA	2.50982	1
LOC5573084	LOC5573084	XM_001660666.2	aminomethyltransferase, mitochondrial	mRNA	2.50124	1
LOC5567884	LOC5567884	XM_001651866.2	sulfotransferase family cytosolic 1B member 1	mRNA	2.49782	1
LOC110681080	LOC110681080	XM_021856853.1	coronin-1C-like, transcript variant X2	mRNA	2.49683	1
LOC5570481	LOC5570481	XM_001659115.2	protein phosphatase 1 regulatory subunit pprA	mRNA	2.49319	1
LOC110673989	LOC110673989	XM_021847026.1	mitochondrial basic amino acids transporter-like, transcript variant X1	mRNA	2.4817	1
LOC5575574	LOC5575574	XM_001662004.2	72 kDa type IV collagenase	mRNA	2.45873	1
LOC5571390	LOC5571390	XM_021841718.1	putative serine protease F56F10.1	mRNA	2.45336	1
LOC5566143	LOC5566143	XM_021839681.1	proton-coupled amino acid transporter-like protein pathetic, transcript variant X2	mRNA	2.43631	1
LOC5565763	LOC5565763	XM_021845208.1	uncharacterized LOC5565763, transcript variant X1	mRNA	2.43428	1
LOC5568756	LOC5568756	XM_001658086.2	uncharacterized LOC5568756	mRNA	2.43038	1
LOC5578630	LOC5578630	XM_001657004.2	uncharacterized LOC5578630	mRNA	2.42371	1
LOC5564925	LOC5564925	XR_002501005.1	S-adenosylmethionine synthase, transcript variant X4	misc_RNA	2.40734	1
LOC5567446	LOC5567446	XM_001657383.2	gelsolin	mRNA	2.39967	1
LOC5574171	LOC5574171	XM_001661176.2	trypsin-3	mRNA	2.39918	1
LOC5570040	LOC5570040	XM_001658880.2	uncharacterized LOC5570040	mRNA	2.39578	1
LOC5571541	LOC5571541	XM_001653638.3	cytochrome P450 6d3	mRNA	2.39474	1
LOC5578208	LOC5578208	XM_001656802.2	27 kDa hemolymph protein	mRNA	2.38812	1
LOC5576724	LOC5576724	XM_001656182.2	endochitinase	mRNA	2.38504	1
LOC5574845	LOC5574845	XM_001661619.2	clavesin-1	mRNA	2.38247	1
LOC5568681	LOC5568681	XM_001658034.2	pyrroline-5-carboxylate reductase	mRNA	2.37547	1
LOC5566558	LOC5566558	XM_001650901.3	macrophage mannose receptor 1	mRNA	2.34927	1
LOC5565434	LOC5565434	XM_001649759.2	leucine-rich repeat-containing protein 15	mRNA	2.34823	1
LOC5576362	LOC5576362	XM_021837600.1	heterogeneous nuclear ribonucleoprotein R, transcript variant X26	mRNA	2.34421	1
LOC5579042	LOC5579042	XM_001657184.2	uncharacterized LOC5579042	mRNA	2.34288	1
LOC110680285	LOC110680285	XM_021856105.1	uncharacterized LOC110680285	mRNA	2.34174	1
LOC5572760	LOC5572760	XM_021841940.1	sarcosine dehydrogenase, mitochondrial	mRNA	2.31445	1
LOC5575043	LOC5575043	XM_021849443.1	basement membrane-specific heparan sulfate proteoglycan core protein, transcript variant X6	mRNA	2.31398	1
LOC5576908	LOC5576908	XM_001662959.2	uncharacterized LOC5576908	mRNA	2.30846	1
LOC5567907	LOC5567907	XM_001651895.2	uncharacterized LOC5567907	mRNA	2.30698	1
LOC5579531	LOC5579531	XM_001647787.2	serine protease Hayan, transcript variant X2	mRNA	2.29724	1
LOC5570404	LOC5570404	XM_001659062.2	uncharacterized LOC5570404	mRNA	2.29606	1
LOC5568557	LOC5568557	XM_001652333.2	probable 4-coumarate--CoA ligase 1	mRNA	2.28687	1
LOC5563674	LOC5563674	XM_001647923.3	perlucin	mRNA	2.28623	1
LOC5574185	LOC5574185	XR_002501405.1	uncharacterized LOC5574185, transcript variant X1	ncRNA	2.26854	1
LOC5576161	LOC5576161	XM_021854114.1	transmembrane protein 19, transcript variant X1	mRNA	2.26643	1
LOC5567953	LOC5567953	XM_001657721.2	uncharacterized LOC5567953	mRNA	2.25557	1
LOC5568751	LOC5568751	XM_021842992.1	polyserase-2	mRNA	2.2529	1
LOC5571667	LOC5571667	XM_001653704.2	uncharacterized LOC5571667, transcript variant X2	mRNA	2.24454	1
LOC5580178	LOC5580178	XM_021857726.1	sodium-coupled monocarboxylate transporter 1, transcript variant X2	mRNA	2.23728	1
LOC110677777	LOC110677777	XM_021849175.1	uncharacterized LOC110677777	mRNA	2.23009	1
LOC5572815	LOC5572815	XM_001654166.2	uncharacterized LOC5572815	mRNA	2.22831	1
LOC5565753	LOC5565753	XM_001650062.2	uncharacterized LOC5565753	mRNA	2.21743	1
LOC5573896	LOC5573896	XM_001654880.2	uricase	mRNA	2.18697	1
LOC5571667	LOC5571667	XM_021845490.1	uncharacterized LOC5571667, transcript variant X1	mRNA	2.1767	1
LOC5579856	LOC5579856	XM_001651483.2	synaptic vesicle glycoprotein 2C, transcript variant X1	mRNA	2.16653	1
LOC5580040	LOC5580040	XM_001660641.2	30 kDa salivary gland allergen Aed a 3	mRNA	2.15885	1
LOC5572213	LOC5572213	XM_001660232.2	poly(U)-specific endoribonuclease homolog, transcript variant X1	mRNA	2.15386	1
LOC5566701	LOC5566701	XM_001651059.2	uncharacterized LOC5566701, transcript variant X3	mRNA	2.13401	1
LOC5568624	LOC5568624	XM_001652408.2	uncharacterized LOC5568624	mRNA	2.13086	1
LOC5568893	LOC5568893	XM_001658168.2	protein anachronism	mRNA	2.1267	1
LOC5570920	LOC5570920	XM_001653349.2	lysozyme 2	mRNA	2.12527	1
LOC5572722	LOC5572722	XM_001660488.2	uncharacterized LOC5572722	mRNA	2.1242	1
LOC5570086	LOC5570086	XM_001653023.2	uncharacterized LOC5570086, transcript variant X1	mRNA	2.1162	1
LOC5573204	LOC5573204	XM_001660695.2	chitinase-like protein Idgf4	mRNA	2.11351	1
LOC5574847	LOC5574847	XM_001661617.2	clavesin-2	mRNA	2.11319	1
LOC5579410	LOC5579410	XM_021855378.1	serine protease easter	mRNA	2.10621	1
LOC5576697	LOC5576697	XM_001662785.2	uncharacterized LOC5576697, transcript variant X1	mRNA	2.09521	1
LOC5571025	LOC5571025	XM_001659409.2	dynein assembly factor 1, axonemal homolog	mRNA	2.09391	1
LOC5579144	LOC5579144	XM_011495469.2	probable cytochrome P450 4ac1, transcript variant X1	mRNA	2.09366	1
LOC5574108	LOC5574108	XM_001661128.2	ovochymase-2	mRNA	2.09015	1
LOC5564668	LOC5564668	XM_021839182.1	pancreatic lipase-related protein 2	mRNA	2.08712	1
LOC5567859	LOC5567859	XM_021851300.1	glutamyl aminopeptidase	mRNA	2.08638	1
LOC5576095	LOC5576095	XM_001662391.2	extracellular serine/threonine protein CG31145	mRNA	2.07789	1
LOC5568497	LOC5568497	XM_001658026.2	uncharacterized LOC5568497	mRNA	2.07737	1
LOC5578050	LOC5578050	XM_001663622.2	uncharacterized LOC5578050	mRNA	2.06432	1
LOC5563675	LOC5563675	XM_001647924.3	C-type lectin 37Db	mRNA	2.06042	1
LOC5576723	LOC5576723	XM_001656181.2	endochitinase	mRNA	2.05135	1
LOC5577658	LOC5577658	XM_001656606.2	melanization protease 1	mRNA	2.0406	1
LOC5576683	LOC5576683	XM_001662770.3	clotting factor B	mRNA	2.03113	1
LOC5570982	LOC5570982	XM_021850940.1	inositol oxygenase	mRNA	2.02959	1
LOC5567111	LOC5567111	XM_021839125.1	cytosolic purine 5'-nucleotidase, transcript variant X1	mRNA	2.02892	1
LOC5580097	LOC5580097	XM_021837390.1	TRAF3-interacting protein 1	mRNA	2.02767	1
LOC5571932	LOC5571932	XM_001659981.2	hexokinase type 2, transcript variant X5	mRNA	2.02719	1
LOC5575557	LOC5575557	XM_021847804.1	uncharacterized LOC5575557	mRNA	2.02018	1
LOC5575163	LOC5575163	XM_021846594.1	cytokine receptor, transcript variant X1	mRNA	2.00747	1
LOC5577934	LOC5577934	XM_001663554.2	uncharacterized LOC5577934	mRNA	2.00639	1
LOC5568757	LOC5568757	XM_021842991.1	transmembrane protease serine 9	mRNA	1.97316	1
LOC5577347	LOC5577347	XM_001656375.2	epoxide hydrolase 4, transcript variant X1	mRNA	1.95097	1
LOC5567515	LOC5567515	XM_021855017.1	putative sodium-dependent multivitamin transporter, transcript variant X4	mRNA	1.93435	1
LOC110679081	LOC110679081	XM_021853030.1	neurofilament light polypeptide-like	mRNA	1.92647	1
LOC5578236	LOC5578236	XR_002502535.1	apolipoprotein D, transcript variant X2	misc_RNA	1.90925	1
LOC5563679	LOC5563679	XM_021853686.1	esterase B1	mRNA	1.90646	1
LOC110676540	LOC110676540	XM_021844813.1	uncharacterized LOC110676540, transcript variant X2	mRNA	1.90239	1
LOC23687573	LOC23687573	XM_021838463.1	uncharacterized LOC23687573, transcript variant X2	mRNA	1.88988	1
LOC5565037	LOC5565037	XM_001649340.2	bombyxin B-1 homolog, transcript variant X1	mRNA	1.87574	1
LOC5578864	LOC5578864	XM_001664023.2	rutC family protein UK114	mRNA	1.86182	1
LOC5575017	LOC5575017	XM_021849733.1	hemicentin-1	mRNA	1.86181	1
LOC5579032	LOC5579032	XM_021840278.1	syndecan, transcript variant X1	mRNA	1.84267	1
LOC5564925	LOC5564925	XM_021848067.1	S-adenosylmethionine synthase, transcript variant X2	mRNA	1.83639	1
LOC5572942	LOC5572942	XM_001660607.3	cytochrome P450 4d2	mRNA	1.83328	1
LOC5568175	LOC5568175	XM_001652061.2	uncharacterized LOC5568175	mRNA	1.82372	1
LOC5576787	LOC5576787	XM_001662824.2	uncharacterized LOC5576787	mRNA	1.81459	1
LOC5575936	LOC5575936	XM_021843465.1	lethal(3)malignant brain tumor-like protein 3, transcript variant X1	mRNA	1.78925	1
LOC5573214	LOC5573214	XM_001654389.2	homeobox protein six1b, transcript variant X1	mRNA	1.77371	1
LOC5570687	LOC5570687	XM_021847018.1	uncharacterized LOC5570687	mRNA	1.75355	1
LOC5567294	LOC5567294	XR_002498650.1	chloride channel protein 2, transcript variant X14	misc_RNA	1.73671	1
LOC5576084	LOC5576084	XM_001662356.2	2-amino-3-ketobutyrate coenzyme A ligase, mitochondrial	mRNA	1.72728	1
LOC5572103	LOC5572103	XM_001660128.2	proton-coupled folate transporter, transcript variant X1	mRNA	1.72238	1
LOC5579360	LOC5579360	XM_001647616.2	polyserase-2	mRNA	1.71261	1
LOC5578921	LOC5578921	XM_001657157.2	uncharacterized LOC5578921	mRNA	1.71113	1
LOC5576642	LOC5576642	XM_021845928.1	activating transcription factor of chaperone, transcript variant X2	mRNA	1.70757	1
LOC5575671	LOC5575671	XM_001662081.2	xanthine dehydrogenase	mRNA	1.70509	1
LOC5571916	LOC5571916	XM_021852916.1	putative helicase MOV-10	mRNA	1.70324	1
LOC5573692	LOC5573692	XM_001660965.2	putative alpha-L-fucosidase	mRNA	1.68251	1
LOC5571086	LOC5571086	XR_002501524.1	uncharacterized LOC5571086	ncRNA	1.68046	1
LOC5570922	LOC5570922	XM_021844930.1	sodium/hydrogen exchanger 3, transcript variant X18	mRNA	1.67652	1
LOC5569509	LOC5569509	XM_001658544.2	transcription factor MafB	mRNA	1.67182	1
LOC5570134	LOC5570134	XM_021850636.1	procollagen-lysine,2-oxoglutarate 5-dioxygenase 3	mRNA	1.6258	1
LOC110677835	LOC110677835	XM_021849458.1	extracellular serine/threonine protein CG31145-like, transcript variant X3	mRNA	1.62059	1
LOC5567015	LOC5567015	XM_001651360.2	lysosomal alpha-mannosidase	mRNA	1.61483	1
LOC5570664	LOC5570664	XM_001659207.2	27 kDa hemolymph protein	mRNA	1.60528	1
LOC5576416	LOC5576416	XM_001656069.3	venom carboxylesterase-6	mRNA	1.58371	1
LOC5567560	LOC5567560	XM_001657502.3	melanization protease 1	mRNA	1.5708	1
LOC5570471	LOC5570471	XM_021845787.1	nocturnin, transcript variant X7	mRNA	1.56584	1
LOC5566176	LOC5566176	XM_001650474.2	uncharacterized LOC5566176, transcript variant X1	mRNA	1.56409	1
LOC5568562	LOC5568562	XM_021855119.1	uncharacterized LOC5568562	mRNA	1.56279	1
LOC5580168	LOC5580168	XM_001655540.2	twitchin, transcript variant X5	mRNA	1.55752	1
LOC5566047	LOC5566047	XM_021854902.1	DNA-binding protein D-ETS-4, transcript variant X2	mRNA	1.54518	1
LOC5572580	LOC5572580	XM_001654052.2	uncharacterized LOC5572580	mRNA	1.53748	1
LOC23687459	LOC23687459	XM_011495397.2	alcohol dehydrogenase 2	mRNA	1.52802	1
LOC5578011	LOC5578011	XM_001656700.2	phospholipid phosphatase 5	mRNA	1.51762	1
LOC23687582	LOC23687582	XM_021849917.1	muscarinic acetylcholine receptor M3, transcript variant X1	mRNA	1.51041	1
LOC5577357	LOC5577357	XM_001656385.2	monocarboxylate transporter 5	mRNA	1.5087	1
LOC5569682	LOC5569682	XM_021845097.1	cGMP-dependent protein kinase, isozyme 2 forms cD4/T1/T3A/T3B, transcript variant X1	mRNA	1.50586	1
LOC5577524	LOC5577524	XM_021855504.1	acyl-CoA Delta(11) desaturase, transcript variant X4	mRNA	1.50502	1
LOC5571044	LOC5571044	XM_001659431.2	laminin subunit alpha	mRNA	1.50401	1
LOC5570643	LOC5570643	XM_001653229.2	isochorismatase domain-containing protein 1, transcript variant X1	mRNA	1.49023	1
LOC5566024	LOC5566024	XM_001650322.3	esterase B1	mRNA	1.49022	1
LOC5565708	LOC5565708	XM_021846515.1	protein spaetzle 3, transcript variant X1	mRNA	1.48496	1
LOC5577290	LOC5577290	XM_001656341.2	serine protease 53	mRNA	1.48217	1
LOC5568782	LOC5568782	XM_001658097.2	facilitated trehalose transporter Tret1	mRNA	1.47239	1
LOC5564748	LOC5564748	XM_001649051.2	probable cytochrome P450 9f2	mRNA	1.46034	1
LOC5566982	LOC5566982	XM_001651342.2	forkhead box protein E3, transcript variant X3	mRNA	1.45869	1
LOC5565955	LOC5565955	XM_001650282.2	tubulin beta chain, transcript variant X1	mRNA	1.45291	1
LOC5578618	LOC5578618	XR_002499987.1	uncharacterized LOC5578618, transcript variant X2	ncRNA	1.44561	1
LOC5564409	LOC5564409	XM_021844371.1	pheromone-processing carboxypeptidase KEX1, transcript variant X2	mRNA	1.43007	1
LOC5566684	LOC5566684	XM_001651037.2	nucleosome assembly protein 1-like 4, transcript variant X1	mRNA	1.4152	1
LOC5579192	LOC5579192	XM_001664239.3	beta-1,3-glucan-binding protein	mRNA	1.4057	1
LOC5579827	LOC5579827	XM_001651008.2	uncharacterized LOC5579827	mRNA	1.39752	1
LOC5577235	LOC5577235	XM_001656291.2	alpha-N-acetylglucosaminidase	mRNA	1.37878	1
LOC5577490	LOC5577490	XM_021851614.1	protein aubergine	mRNA	1.36485	1
LOC5564509	LOC5564509	XM_001648798.2	ATP-citrate synthase, transcript variant X8	mRNA	1.35702	1
LOC5574470	LOC5574470	XM_001655076.3	esterase B1	mRNA	1.34972	1
LOC5564321	LOC5564321	XM_001648629.2	apyrase	mRNA	1.34699	1
LOC5569083	LOC5569083	XM_021847357.1	putative inorganic phosphate cotransporter, transcript variant X1	mRNA	1.33697	1
LOC5569753	LOC5569753	XM_021837836.1	branched-chain-amino-acid aminotransferase, cytosolic	mRNA	1.3127	1
LOC5565408	LOC5565408	XM_001649704.2	innexin inx1, transcript variant X1	mRNA	1.31086	1
LOC5573033	LOC5573033	XM_001654299.2	xylulose kinase	mRNA	1.30334	1
LOC5569427	LOC5569427	XM_001658467.3	nuclear factor NF-kappa-B p110 subunit, transcript variant X2	mRNA	1.27013	1
LOC5578303	LOC5578303	XM_021850285.1	pyruvate dehydrogenase E1 component subunit alpha, mitochondrial	mRNA	1.26802	1
LOC5564694	LOC5564694	XM_021837302.1	chorion peroxidase	mRNA	1.26794	1
LOC5567363	LOC5567363	XM_021851203.1	lipase member H-A, transcript variant X2	mRNA	1.26482	1
LOC5566878	LOC5566878	XM_021853111.1	uncharacterized LOC5566878	mRNA	1.26473	1
LOC5569984	LOC5569984	XM_001658819.2	plasminogen activator inhibitor 1 RNA-binding protein	mRNA	1.26327	1
LOC5573469	LOC5573469	XM_021837354.1	transcription factor cwo, transcript variant X1	mRNA	1.25516	1
LOC5565436	LOC5565436	XM_021850905.1	alanine--glyoxylate aminotransferase 2, mitochondrial	mRNA	1.25386	1
LOC5567779	LOC5567779	XM_001657630.2	luciferin 4-monooxygenase	mRNA	1.24509	1
LOC5563566	LOC5563566	XM_001647822.3	serine protease easter	mRNA	1.24275	1
LOC110673985	LOC110673985	XM_001652954.2	probable metabolite transport protein CsbC, transcript variant X1	mRNA	1.23775	1
LOC5576758	LOC5576758	XM_021839430.1	60S ribosomal protein L15, transcript variant X2	mRNA	1.22603	1
LOC5569408	LOC5569408	XM_021847946.1	protein toll, transcript variant X2	mRNA	1.22474	1
LOC5575931	LOC5575931	XM_021843738.1	aldehyde dehydrogenase, dimeric NADP-preferring, transcript variant X6	mRNA	1.22291	1
LOC5567253	LOC5567253	XM_001651645.2	ER lumen protein-retaining receptor 3	mRNA	1.22271	1
LOC23687956	LOC23687956	XM_021843801.1	holotricin-3, transcript variant X3	mRNA	1.2165	1
LOC5569180	LOC5569180	XM_001652710.2	cAMP-responsive element-binding protein-like 2, transcript variant X1	mRNA	1.20937	1
LOC5568765	LOC5568765	XM_001652507.2	selenide, water dikinase 2, transcript variant X1	mRNA	1.19298	1
LOC5574750	LOC5574750	XM_021839143.1	protein halfway, transcript variant X2	mRNA	1.19091	1
LOC5578155	LOC5578155	XR_002500472.1	ribosome biogenesis protein NSA2 homolog, transcript variant X1	misc_RNA	1.18566	1
LOC5565409	LOC5565409	XM_001649705.2	innexin inx2, transcript variant X1	mRNA	1.15519	1
LOC5571135	LOC5571135	XM_001659527.2	uncharacterized LOC5571135	mRNA	1.14801	1
LOC23687765	LOC23687765	XM_011494847.2	hyphally-regulated protein	mRNA	1.14705	1
LOC5567040	LOC5567040	XM_001651389.2	uncharacterized LOC5567040	mRNA	1.14342	1
LOC5563614	LOC5563614	XM_021848750.1	transmembrane protease serine 9	mRNA	1.13322	1
LOC5568594	LOC5568594	XM_001652376.2	uncharacterized serine-rich protein C215.13	mRNA	1.13175	1
LOC110678777	LOC110678777	XM_021852123.1	uncharacterized LOC110678777	mRNA	1.12886	1
LOC5574499	LOC5574499	XM_021845557.1	Krueppel homolog 1, transcript variant X2	mRNA	1.12757	1
LOC5565208	LOC5565208	XM_021849629.1	serine-rich adhesin for platelets, transcript variant X9	mRNA	1.12344	1
LOC5566496	LOC5566496	XM_001650831.2	TBC domain-containing protein kinase-like protein	mRNA	1.12108	1
LOC5567565	LOC5567565	XM_001657506.2	lysosomal aspartic protease	mRNA	1.11738	1
LOC5568079	LOC5568079	XM_001651966.2	cytidine deaminase	mRNA	1.117	1
LOC5574864	LOC5574864	XM_001661636.2	major facilitator superfamily domain-containing protein 6, transcript variant X3	mRNA	1.11108	1
LOC5576337	LOC5576337	XM_001656028.3	protein ultraspiracle, transcript variant X1	mRNA	1.10979	1
LOC5565208	LOC5565208	XM_021849627.1	serine-rich adhesin for platelets, transcript variant X7	mRNA	1.10842	1
LOC5575982	LOC5575982	XR_002500734.1	uncharacterized LOC5575982, transcript variant X3	misc_RNA	1.10772	1
LOC5574683	LOC5574683	XM_021844369.1	hepatocyte nuclear factor 4-gamma, transcript variant X1	mRNA	1.10056	1
LOC5569297	LOC5569297	XM_001658373.2	uncharacterized LOC5569297	mRNA	1.09911	1
LOC5567373	LOC5567373	XM_021848802.1	vitellogenin-3	mRNA	1.08477	1
LOC5568890	LOC5568890	XM_001658166.2	proton-coupled amino acid transporter-like protein pathetic, transcript variant X2	mRNA	1.081	1
LOC5572534	LOC5572534	XM_001654011.2	nucleolar GTP-binding protein 1	mRNA	1.07607	1
LOC5570689	LOC5570689	XM_001659228.2	alpha-amylase 3	mRNA	1.06401	1
LOC5574703	LOC5574703	XM_021841539.1	uncharacterized LOC5574703, transcript variant X2	mRNA	1.05875	1
LOC5570423	LOC5570423	XM_001659085.2	ubiquinone biosynthesis O-methyltransferase, mitochondrial	mRNA	1.05844	1
LOC5572218	LOC5572218	XM_001660235.2	estradiol 17-beta-dehydrogenase 11	mRNA	1.04327	1
LOC5568675	LOC5568675	XM_001658041.2	prolyl 4-hydroxylase subunit alpha-1	mRNA	1.0425	1
LOC5568820	LOC5568820	XM_001658136.2	S-adenosylmethionine decarboxylase proenzyme, transcript variant X2	mRNA	1.03275	1
LOC5569529	LOC5569529	XM_001652777.2	60S ribosomal protein L9, transcript variant X2	mRNA	1.02756	1
LOC5574469	LOC5574469	XM_021843920.1	esterase B1	mRNA	1.02323	1
LOC5569692	LOC5569692	XM_021838121.1	uncharacterized LOC5569692, transcript variant X1	mRNA	1.01921	1
LOC5565265	LOC5565265	XM_001649557.2	E3 ubiquitin-protein ligase HRD1, transcript variant X2	mRNA	1.00669	1
LOC5564606	LOC5564606	XM_021857688.1	sideroflexin-1	mRNA	0.993968	1
LOC110678949	LOC110678949	XM_021852670.1	60S ribosomal protein L3	mRNA	0.993012	1
LOC5576274	LOC5576274	XM_021843103.1	titin, transcript variant X3	mRNA	0.988465	1
LOC110681328	LOC110681328	XM_021857083.1	uncharacterized LOC110681328	mRNA	0.985144	1
LOC5572295	LOC5572295	XM_001653931.2	transcription factor CP2, transcript variant X4	mRNA	0.984366	1
LOC23687573	LOC23687573	XM_021838466.1	uncharacterized LOC23687573, transcript variant X4	mRNA	0.984014	1
LOC5576684	LOC5576684	XM_001662769.3	serine protease Hayan	mRNA	0.9819	1
LOC5567273	LOC5567273	XM_021851844.1	uncharacterized LOC5567273, transcript variant X8	mRNA	0.97771	1
LOC5575633	LOC5575633	XM_001655728.2	cryptochrome-1	mRNA	0.975696	1
LOC5567854	LOC5567854	XM_021842565.1	acetyl-CoA carboxylase, transcript variant X1	mRNA	0.972743	1
LOC5568820	LOC5568820	XM_021845642.1	S-adenosylmethionine decarboxylase proenzyme, transcript variant X1	mRNA	0.967027	1
LOC23687516	LOC23687516	XM_011495133.2	elongation factor 1-alpha	mRNA	0.964721	1
LOC5574607	LOC5574607	XM_001655158.2	monocarboxylate transporter 12	mRNA	0.958373	1
LOC23687495	LOC23687495	XM_011495404.2	nucleolar and coiled-body phosphoprotein 1, transcript variant X2	mRNA	0.94774	1
LOC5575733	LOC5575733	XM_021840031.1	sulfhydryl oxidase 1	mRNA	0.943475	1
LOC5574593	LOC5574593	XM_021854010.1	cytoplasmic polyadenylation element-binding protein 1, transcript variant X5	mRNA	0.935822	1
LOC5564921	LOC5564921	XM_001649234.2	elongation factor 2, transcript variant X1	mRNA	0.933689	1
LOC5568147	LOC5568147	XM_021848622.1	mucin-5AC, transcript variant X4	mRNA	0.931238	1
LOC5580174	LOC5580174	XM_001655529.2	uncharacterized LOC5580174	mRNA	0.920103	1
LOC5568981	LOC5568981	XM_021845704.1	carbohydrate-responsive element-binding protein, transcript variant X6	mRNA	0.906135	1
LOC5570930	LOC5570930	XM_001659356.2	ATP-binding cassette sub-family G member 1, transcript variant X2	mRNA	0.900004	1
LOC23687936	LOC23687936	XM_011495042.2	transcriptional regulatory protein AlgP	mRNA	0.8891	1
LOC5572365	LOC5572365	XM_001660270.2	40S ribosomal protein S18	mRNA	0.887796	1
LOC5570220	LOC5570220	XM_001658949.2	arrestin domain-containing protein 2	mRNA	0.88712	1
LOC5579186	LOC5579186	XM_001664232.2	translationally-controlled tumor protein homolog	mRNA	0.886938	1
LOC5574648	LOC5574648	XM_001661520.2	elongation factor 1-gamma	mRNA	0.880912	1
LOC5565979	LOC5565979	XM_021849852.1	60S ribosomal protein L13	mRNA	0.878311	1
LOC5568090	LOC5568090	XM_001651978.2	ubiquitin-60S ribosomal protein L40	mRNA	0.876135	1
LOC5573217	LOC5573217	XM_001654385.2	40S ribosomal protein S12, transcript variant X1	mRNA	0.874899	1
LOC5580329	LOC5580329	XM_001663232.2	guanine nucleotide-binding protein subunit beta-like protein	mRNA	0.87407	1
LOC5563590	LOC5563590	XM_001647881.2	40S ribosomal protein S6	mRNA	0.873278	1
LOC5569529	LOC5569529	XM_001652779.2	60S ribosomal protein L9, transcript variant X1	mRNA	0.867261	1
LOC5574844	LOC5574844	XM_021840567.1	60S ribosomal protein L14	mRNA	0.854105	1
LOC5575453	LOC5575453	XM_001661919.3	probable cytochrome P450 9f2	mRNA	0.851712	1
LOC5570139	LOC5570139	XM_001653071.2	40S ribosomal protein S8	mRNA	0.840763	1
LOC5574282	LOC5574282	XM_001661283.2	protein tumorous imaginal discs, mitochondrial, transcript variant X2	mRNA	0.832776	1
LOC5574612	LOC5574612	XM_001661479.2	guanine nucleotide-binding protein-like 3 homolog	mRNA	0.830043	1
LOC110680404	LOC110680404	XM_021856206.1	elongation factor G, mitochondrial-like	mRNA	0.827464	1
LOC5578155	LOC5578155	XM_021844709.1	ribosome biogenesis protein NSA2 homolog, transcript variant X2	mRNA	0.825689	1
LOC5578156	LOC5578156	XM_001663679.2	ubiquitin-40S ribosomal protein S27a, transcript variant X1	mRNA	0.823126	1
LOC5568155	LOC5568155	XM_021854418.1	protein TRC8 homolog, transcript variant X3	mRNA	0.820723	1
LOC5570244	LOC5570244	XM_021849255.1	60S ribosomal protein L6	mRNA	0.819235	1
LOC5572090	LOC5572090	XM_001660119.2	40S ribosomal protein S7	mRNA	0.818177	1
LOC5570675	LOC5570675	XM_011494753.2	60S ribosomal protein L18, transcript variant X1	mRNA	0.81799	1
LOC110676232	LOC110676232	XM_021843280.1	40S ribosomal protein S4	mRNA	0.817989	1
LOC5566522	LOC5566522	XM_001650865.2	60S ribosomal protein L38	mRNA	0.808654	1
LOC5563646	LOC5563646	XM_021849903.1	40S ribosomal protein S25	mRNA	0.805916	1
LOC5577566	LOC5577566	XM_001663386.2	60S ribosomal protein L37a	mRNA	0.803699	1
LOC5570913	LOC5570913	XM_021844937.1	exportin-1, transcript variant X2	mRNA	0.803535	1
LOC5566699	LOC5566699	XM_021855717.1	plasma membrane calcium-transporting ATPase 1, transcript variant X17	mRNA	0.797869	1
LOC5564509	LOC5564509	XM_021845399.1	ATP-citrate synthase, transcript variant X9	mRNA	0.794333	1
LOC110677764	LOC110677764	XM_021849118.1	60S ribosomal protein L13a-like	mRNA	0.792102	1
LOC5576744	LOC5576744	XM_021840016.1	60S ribosomal protein L19	mRNA	0.785066	1
LOC5567070	LOC5567070	XM_001651406.2	60S ribosomal protein L26	mRNA	0.782949	1
LOC5568558	LOC5568558	XM_001652336.2	probable methylmalonate-semialdehyde dehydrogenase [acylating], mitochondrial	mRNA	0.781137	1
LOC5566843	LOC5566843	XM_001651206.2	60S ribosomal protein L35a	mRNA	0.779032	1
LOC5569692	LOC5569692	XM_011494644.2	uncharacterized LOC5569692, transcript variant X2	mRNA	0.770155	1
LOC5564931	LOC5564931	XM_001649222.2	40S ribosomal protein S21	mRNA	0.769215	1
LOC23687632	LOC23687632	XM_011494841.2	acidic leucine-rich nuclear phosphoprotein 32 family member B	mRNA	0.767038	1
LOC5568007	LOC5568007	XM_001657763.2	alpha,alpha-trehalose-phosphate synthase [UDP-forming]	mRNA	0.763482	1
LOC5578368	LOC5578368	XM_001656889.2	60S acidic ribosomal protein P1	mRNA	0.76348	1
LOC5571274	LOC5571274	XM_021840212.1	uncharacterized LOC5571274, transcript variant X2	mRNA	0.762728	1
LOC110676045	LOC110676045	XM_021842506.1	40S ribosomal protein S27	mRNA	0.757889	1
LOC5569531	LOC5569531	XM_001652795.2	60S ribosomal protein L21, transcript variant X1	mRNA	0.756877	1
LOC5574614	LOC5574614	XM_001661481.2	innexin inx3, transcript variant X1	mRNA	0.752798	1
LOC5578031	LOC5578031	XM_021846273.1	ankyrin-2, transcript variant X3	mRNA	0.751575	1
LOC5566775	LOC5566775	XM_001651134.2	60S ribosomal protein L7	mRNA	0.750331	1
LOC5579525	LOC5579525	XM_001647784.2	60S ribosomal protein L12	mRNA	0.741026	1
LOC5564713	LOC5564713	XM_001649009.2	60S acidic ribosomal protein P2, transcript variant X1	mRNA	0.73956	1
LOC5571564	LOC5571564	XM_001653646.2	40S ribosomal protein S15Aa	mRNA	0.737365	1
LOC5575105	LOC5575105	XM_001661777.2	40S ribosomal protein S15	mRNA	0.731791	1
LOC5578243	LOC5578243	XM_001663715.2	60S ribosomal protein L23	mRNA	0.73039	1
LOC5565624	LOC5565624	XM_001649929.2	40S ribosomal protein S24	mRNA	0.729848	1
LOC5573763	LOC5573763	XM_001654740.2	uncharacterized protein C12orf31 homolog	mRNA	0.729164	1
LOC5568260	LOC5568260	XM_001657905.2	60S ribosomal protein L31	mRNA	0.721673	1
LOC5577723	LOC5577723	XR_002500447.1	eukaryotic initiation factor 4A, transcript variant X1	misc_RNA	0.719834	1
LOC5570243	LOC5570243	XM_001658972.2	40S ribosomal protein S3	mRNA	0.718047	1
LOC5576215	LOC5576215	XM_001655942.2	40S ribosomal protein S26	mRNA	0.710097	1
LOC5578139	LOC5578139	XM_001663660.2	tissue inhibitor of metalloproteases	mRNA	0.709032	1
LOC5564713	LOC5564713	XM_001649008.2	60S acidic ribosomal protein P2, transcript variant X2	mRNA	0.706959	1
LOC5579822	LOC5579822	XM_001651003.2	lysosomal Pro-X carboxypeptidase	mRNA	0.700096	1
LOC110677919	LOC110677919	XM_021849934.1	60S ribosomal protein L27a	mRNA	0.698793	1
LOC5573413	LOC5573413	XM_001654537.2	40S ribosomal protein S10b	mRNA	0.698617	1
LOC5569582	LOC5569582	XM_011494642.2	60S ribosomal protein L22	mRNA	0.698315	1
LOC5572284	LOC5572284	XM_001653919.2	40S ribosomal protein S9	mRNA	0.697468	1
LOC5570741	LOC5570741	XM_021841669.1	ubiquitin-conjugating enzyme E2 W, transcript variant X5	mRNA	0.678464	1
LOC5569739	LOC5569739	XM_001652915.2	lipoyltransferase 1, mitochondrial	mRNA	0.66416	1
LOC5567491	LOC5567491	XM_001657449.2	probable elongation factor 1-beta	mRNA	0.662472	1
LOC5572967	LOC5572967	XM_001654246.2	importin-5	mRNA	0.662187	1
LOC5571253	LOC5571253	XM_001653501.2	tolloid-like protein 1	mRNA	0.659398	1
LOC5566772	LOC5566772	XM_001651130.2	60S ribosomal protein L35	mRNA	0.657887	1
LOC5569487	LOC5569487	XM_021855980.1	uncharacterized LOC5569487, transcript variant X5	mRNA	0.642925	1
LOC5565962	LOC5565962	XM_001650241.2	60S ribosomal protein L30, transcript variant X1	mRNA	0.641837	1
LOC5574665	LOC5574665	XM_001655189.2	uridine 5'-monophosphate synthase	mRNA	0.640206	1
LOC5576906	LOC5576906	XM_001662955.2	periodic tryptophan protein 1 homolog	mRNA	0.612556	1
LOC5579902	LOC5579902	XM_001657832.2	tyrosine--tRNA ligase, cytoplasmic	mRNA	0.605387	1
LOC5576360	LOC5576360	XM_001656048.2	mitochondrial pyruvate carrier 1	mRNA	0.605048	1
LOC5572256	LOC5572256	XM_021839336.1	signal transducer and transcription activator, transcript variant X2	mRNA	0.602556	1
LOC5572929	LOC5572929	XM_001654214.2	sodium/potassium-transporting ATPase subunit beta-2	mRNA	0.600911	1
LOC5573872	LOC5573872	XM_001654847.2	ATP-dependent RNA helicase dbp2	mRNA	0.5997	1
LOC5567287	LOC5567287	XM_021837642.1	lipid storage droplets surface-binding protein 1, transcript variant X2	mRNA	0.598907	1
LOC5576896	LOC5576896	XM_001662946.2	60S ribosomal export protein NMD3	mRNA	0.59746	1
LOC110676126	LOC110676126	XM_021842779.1	protein FAM13A	mRNA	0.594131	1
LOC5573951	LOC5573951	XM_001654939.2	uncharacterized LOC5573951	mRNA	0.582781	1
LOC5577080	LOC5577080	XM_001656268.2	pescadillo homolog	mRNA	0.582707	1
LOC5576894	LOC5576894	XM_021847593.1	uncharacterized LOC5576894	mRNA	0.566621	1
LOC5566236	LOC5566236	XM_021841149.1	cytochrome b-c1 complex subunit 2, mitochondrial, transcript variant X2	mRNA	0.564477	1
LOC5572843	LOC5572843	XM_001660555.2	ATP-binding cassette sub-family E member 1	mRNA	0.562008	1
LOC5576121	LOC5576121	XM_001662417.2	dolichyl-diphosphooligosaccharide--protein glycosyltransferase subunit STT3B	mRNA	0.561695	1
LOC5569078	LOC5569078	XM_001658259.2	threonine--tRNA ligase, cytoplasmic, transcript variant X1	mRNA	0.555034	1
LOC5567351	LOC5567351	XM_021849513.1	leucine-rich repeat-containing protein 47, transcript variant X2	mRNA	0.552814	1
LOC5566976	LOC5566976	XM_001651346.2	probable ATP-dependent RNA helicase pitchoune	mRNA	0.532206	1
LOC5570313	LOC5570313	XM_001653085.2	eukaryotic translation initiation factor 2A	mRNA	0.528611	1
LOC5577777	LOC5577777	XM_001663502.2	translocating chain-associated membrane protein 1	mRNA	0.526586	1
LOC5570276	LOC5570276	XM_001658982.2	cytoplasmic aconitate hydratase	mRNA	0.52113	1
LOC5569067	LOC5569067	XM_001658246.2	alanine--tRNA ligase, cytoplasmic	mRNA	0.516205	1
LOC110674164	LOC110674164	XM_021838046.1	src substrate cortactin-like, transcript variant X1	mRNA	-0.518961	1
LOC5579871	LOC5579871	XM_001664283.2	autophagy-related protein 13 homolog, transcript variant X2	mRNA	-0.52417	1
LOC5573230	LOC5573230	XM_001654396.2	zinc finger and BTB domain-containing protein 41	mRNA	-0.542837	1
LOC5564392	LOC5564392	XM_001648695.2	CDGSH iron-sulfur domain-containing protein 2 homolog	mRNA	-0.544458	1
LOC5572175	LOC5572175	XM_021846391.1	uncharacterized LOC5572175, transcript variant X1	mRNA	-0.574936	1
LOC5566445	LOC5566445	XM_001650766.2	glycosyltransferase-like domain-containing protein 1-like	mRNA	-0.580923	1
LOC5564918	LOC5564918	XM_001649236.2	cyclin-dependent kinases regulatory subunit	mRNA	-0.58536	1
LOC5568312	LOC5568312	XM_001652139.2	UPF0489 protein C5orf22 homolog	mRNA	-0.604258	1
LOC5564776	LOC5564776	XM_001649074.2	DNA replication complex GINS protein PSF3	mRNA	-0.610165	1
LOC5574074	LOC5574074	XM_021853328.1	venom dipeptidyl peptidase 4, transcript variant X3	mRNA	-0.613052	1
LOC5579269	LOC5579269	XM_001647527.2	transcription factor IIIA	mRNA	-0.617851	1
LOC110675371	LOC110675371	XR_002499420.1	uncharacterized LOC110675371	ncRNA	-0.625208	1
LOC5571011	LOC5571011	XM_001653391.2	RNA polymerase II transcriptional coactivator	mRNA	-0.632313	1
LOC110678895	LOC110678895	XM_021852479.1	zinc finger CCHC domain-containing protein 10	mRNA	-0.638929	1
LOC5580166	LOC5580166	XM_001655536.2	triosephosphate isomerase	mRNA	-0.65277	1
LOC5570110	LOC5570110	XM_021837568.1	caldesmon	mRNA	-0.662036	1
LOC5569793	LOC5569793	XM_021848015.1	nuclear hormone receptor FTZ-F1 beta, transcript variant X8	mRNA	-0.676385	1
LOC5577124	LOC5577124	XM_021845993.1	zinc finger protein 2	mRNA	-0.684151	1
LOC5568281	LOC5568281	XM_001657927.2	leishmanolysin-like peptidase	mRNA	-0.693347	1
LOC5573573	LOC5573573	XM_001654656.2	uncharacterized LOC5573573, transcript variant X2	mRNA	-0.699405	1
LOC5574656	LOC5574656	XM_001661526.2	uncharacterized LOC5574656	mRNA	-0.705232	1
LOC5578384	LOC5578384	XM_021851701.1	protein ovarian tumor locus, transcript variant X2	mRNA	-0.708182	1
LOC5571900	LOC5571900	XR_002502058.1	ras-like protein 3, transcript variant X2	misc_RNA	-0.712784	1
LOC5567139	LOC5567139	XM_001651494.2	heat shock protein 67B2	mRNA	-0.713822	1
LOC5576311	LOC5576311	XM_001656002.2	prostaglandin reductase 1, transcript variant X2	mRNA	-0.717828	1
LOC5566385	LOC5566385	XM_021846666.1	zinc finger protein 420, transcript variant X48	mRNA	-0.750451	1
LOC5565304	LOC5565304	XM_001649614.2	uncharacterized LOC5565304	mRNA	-0.761005	1
LOC5564021	LOC5564021	XM_001648293.2	ribonuclease H2 subunit B	mRNA	-0.779227	1
LOC5564022	LOC5564022	XM_001648295.3	deoxycytidylate deaminase	mRNA	-0.78768	1
LOC5573325	LOC5573325	XM_001654495.2	uncharacterized LOC5573325	mRNA	-0.790142	1
LOC5565848	LOC5565848	XM_021847919.1	ubiquitin-conjugating enzyme E2 E1, transcript variant X3	mRNA	-0.803252	1
LOC5563944	LOC5563944	XM_001648216.2	baculoviral IAP repeat-containing protein 5.2	mRNA	-0.804571	1
LOC5570415	LOC5570415	XM_021843091.1	mitotic spindle assembly checkpoint protein MAD2A	mRNA	-0.806254	1
LOC5573249	LOC5573249	XM_001654409.2	serine/arginine-rich splicing factor 2, transcript variant X1	mRNA	-0.806451	1
LOC5578378	LOC5578378	XM_021839446.1	uncharacterized LOC5578378, transcript variant X8	mRNA	-0.82736	1
LOC5572871	LOC5572871	XM_001660581.2	DNA polymerase epsilon subunit 4	mRNA	-0.828308	1
LOC5578648	LOC5578648	XM_021845736.1	zinc finger protein 14	mRNA	-0.837734	1
LOC5576571	LOC5576571	XM_001662707.2	deoxyuridine 5'-triphosphate nucleotidohydrolase	mRNA	-0.843966	1
LOC5564117	LOC5564117	XM_001648402.3	peroxiredoxin 1	mRNA	-0.860799	1
LOC5563800	LOC5563800	XM_021842022.1	uncharacterized LOC5563800	mRNA	-0.867952	1
LOC5565228	LOC5565228	XM_021841294.1	solute carrier family 28 member 3, transcript variant X2	mRNA	-0.891252	1
LOC5580265	LOC5580265	XR_002502639.1	chromatin target of PRMT1 protein, transcript variant X2	misc_RNA	-0.899292	1
LOC5578795	LOC5578795	XM_001657117.2	protein TIPIN homolog, transcript variant X1	mRNA	-0.905506	1
LOC5577813	LOC5577813	XM_021855013.1	DCN1-like protein, transcript variant X3	mRNA	-0.909431	1
LOC5576570	LOC5576570	XM_021837946.1	serine-arginine protein 55, transcript variant X1	mRNA	-0.91067	1
LOC5573446	LOC5573446	XM_021847962.1	zinc finger protein 431, transcript variant X2	mRNA	-0.92775	1
LOC110677148	LOC110677148	XM_021847957.1	cell division cycle protein 20 homolog	mRNA	-0.958718	1
LOC5566202	LOC5566202	XM_021854546.1	lateral signaling target protein 2 homolog, transcript variant X3	mRNA	-0.969601	1
LOC5574772	LOC5574772	XM_001655282.2	histone H3.3	mRNA	-0.993786	1
LOC5577906	LOC5577906	XM_001656636.2	probable RNA polymerase II nuclear localization protein SLC7A6OS	mRNA	-1.00578	1
LOC5569133	LOC5569133	XM_021855989.1	uncharacterized LOC5569133, transcript variant X3	mRNA	-1.00797	1
LOC5579855	LOC5579855	XM_021852529.1	oxysterol-binding protein 1, transcript variant X2	mRNA	-1.14576	1
LOC5565767	LOC5565767	XM_001650066.2	uncharacterized LOC5565767	mRNA	-1.1652	1
LOC110681492	LOC110681492	XM_021857292.1	uncharacterized LOC110681492	mRNA	-1.16653	1
LOC5578979	LOC5578979	XM_001664113.2	uncharacterized LOC5578979	mRNA	-1.16653	1
LOC5567942	LOC5567942	XM_021855090.1	digestive cysteine proteinase 1, transcript variant X1	mRNA	-1.17304	1
LOC5578080	LOC5578080	XM_001656723.2	uncharacterized LOC5578080	mRNA	-1.17782	1
LOC5569622	LOC5569622	XM_001652854.2	thymidylate kinase	mRNA	-1.19232	1
LOC5574670	LOC5574670	XM_001655197.2	DNA repair protein RAD51 homolog 3	mRNA	-1.2025	1
LOC5574386	LOC5574386	XM_021844420.1	homer protein homolog 2, transcript variant X2	mRNA	-1.21066	1
LOC5573062	LOC5573062	XM_001654335.2	origin recognition complex subunit 6	mRNA	-1.30999	1
LOC5572863	LOC5572863	XM_021843705.1	GPI ethanolamine phosphate transferase 2, transcript variant X3	mRNA	-1.32031	1
LOC5563711	LOC5563711	XM_021837547.1	mitochondrial inner membrane protease subunit 1, transcript variant X3	mRNA	-1.3444	1
LOC23687805	LOC23687805	XR_002501540.1	spidroin-2, transcript variant X5	misc_RNA	-1.35358	1
LOC5576264	LOC5576264	XM_001655980.2	plancitoxin-1	mRNA	-1.38805	1
LOC5576141	LOC5576141	XM_001662440.2	cyclin-dependent kinase 2	mRNA	-1.39648	1
LOC5578529	LOC5578529	XR_002498592.1	uncharacterized LOC5578529	ncRNA	-1.43414	1
LOC5565322	LOC5565322	XM_001649600.2	homocysteine S-methyltransferase, transcript variant X1	mRNA	-1.53057	1
LOC5569887	LOC5569887	XM_021837999.1	elongation of very long chain fatty acids protein AAEL008004, transcript variant X3	mRNA	-1.54266	1
LOC5565690	LOC5565690	XM_021844891.1	brain tumor protein, transcript variant X5	mRNA	-1.60124	1
LOC5568388	LOC5568388	XM_021855391.1	palmitoyltransferase Hip14, transcript variant X1	mRNA	-1.71941	1
LOC5575322	LOC5575322	XM_021848671.1	equilibrative nucleoside transporter 4, transcript variant X3	mRNA	-1.89087	1
LOC5578784	LOC5578784	XM_001657104.2	histone H4	mRNA	-2.24605	1
LOC5563780	LOC5563780	XM_021850964.1	protein tramtrack, beta isoform, transcript variant X1	mRNA	-3.22011	1
LOC5570978	LOC5570978	XM_021849673.1	putative mediator of RNA polymerase II transcription subunit 26, transcript variant X3	mRNA	-4.93721	1
LOC5568091	LOC5568091	XM_021848277.1	protein turtle, transcript variant X2	mRNA	-5.63904	1
LOC5570737	LOC5570737	XM_021841685.1	sphingosine kinase 2, transcript variant X6	mRNA	-5.64488	1
LOC5565160	LOC5565160	XM_021838446.1	ankyrin repeat and KH domain-containing protein mask, transcript variant X6	mRNA	-5.66758	1
LOC5566251	LOC5566251	XM_021846005.1	venom dipeptidyl peptidase 4, transcript variant X1	mRNA	-5.70089	1
LOC5566057	LOC5566057	XM_021853477.1	protein kinase C-binding protein NELL2, transcript variant X3	mRNA	-5.78926	1
LOC5569750	LOC5569750	XM_021837899.1	moesin/ezrin/radixin homolog 1, transcript variant X6	mRNA	-5.80371	1
LOC5571458	LOC5571458	XM_021851102.1	protein crumbs, transcript variant X2	mRNA	-5.87938	1
LOC5572766	LOC5572766	XM_021841947.1	mitochondrial thiamine pyrophosphate carrier, transcript variant X3	mRNA	-5.98795	1
LOC5575931	LOC5575931	XM_021843740.1	aldehyde dehydrogenase, dimeric NADP-preferring, transcript variant X8	mRNA	-5.99209	1
LOC5565368	LOC5565368	XM_021845325.1	metallo-beta-lactamase domain-containing protein 1, transcript variant X3	mRNA	-6.01913	1
LOC5577288	LOC5577288	XM_021843480.1	polynucleotide 5'-hydroxyl-kinase NOL9, transcript variant X2	mRNA	-6.0374	1
LOC5569793	LOC5569793	XM_021848011.1	nuclear hormone receptor FTZ-F1 beta, transcript variant X3	mRNA	-6.05171	1
LOC5571981	LOC5571981	XM_021856094.1	titin, transcript variant X4	mRNA	-6.05288	1
LOC5576646	LOC5576646	XM_021841661.1	uncharacterized LOC5576646, transcript variant X7	mRNA	-6.05351	1
LOC5569384	LOC5569384	XR_002500086.1	uncharacterized LOC5569384	ncRNA	-6.1139	1
LOC110673997	LOC110673997	XM_021856396.1	sorbitol dehydrogenase-like, transcript variant X4	mRNA	-6.20461	1
LOC5571158	LOC5571158	XM_021844617.1	myb-like protein AA, transcript variant X8	mRNA	-6.2713	1
LOC5572842	LOC5572842	XM_021850129.1	uncharacterized LOC5572842, transcript variant X4	mRNA	-6.27871	1
LOC5569986	LOC5569986	XM_021844320.1	transmembrane and coiled-coil domains protein 2, transcript variant X1	mRNA	-6.29659	1
LOC5568302	LOC5568302	XM_021841402.1	putative uncharacterized protein DDB_G0290989, transcript variant X3	mRNA	-6.30102	1
LOC5566048	LOC5566048	XM_021849969.1	uncharacterized LOC5566048, transcript variant X7	mRNA	-6.30224	1
LOC5575117	LOC5575117	XM_021842197.1	peroxidasin, transcript variant X5	mRNA	-6.30454	1
LOC5576251	LOC5576251	XM_021849839.1	pantothenate kinase 3, transcript variant X7	mRNA	-6.32815	1
LOC5577199	LOC5577199	XM_021837974.1	uncharacterized LOC5577199, transcript variant X3	mRNA	-6.34388	1
LOC5577335	LOC5577335	XM_021855107.1	MORN repeat-containing protein 4, transcript variant X2	mRNA	-6.3631	1
LOC5569928	LOC5569928	XM_021848423.1	carbonic anhydrase-related protein 10, transcript variant X1	mRNA	-6.3958	1
LOC5569985	LOC5569985	XM_001658821.2	liprin-alpha-1, transcript variant X4	mRNA	-6.45385	1
LOC5575719	LOC5575719	XM_021850171.1	phosrestin-2, transcript variant X2	mRNA	-6.48462	1
LOC5565097	LOC5565097	XM_021840472.1	contactin-associated protein-like 4, transcript variant X8	mRNA	-6.51781	1
LOC5565368	LOC5565368	XM_021845327.1	metallo-beta-lactamase domain-containing protein 1, transcript variant X5	mRNA	-6.55567	1
LOC5564375	LOC5564375	XM_021838115.1	transcription factor grauzone, transcript variant X2	mRNA	-6.58757	1
LOC5574015	LOC5574015	XM_021852174.1	troponin I, transcript variant X2	mRNA	-6.58882	1
LOC5574374	LOC5574374	XM_021844399.1	histone acetyltransferase KAT6B, transcript variant X1	mRNA	-6.68959	1
LOC5576362	LOC5576362	XM_021837599.1	heterogeneous nuclear ribonucleoprotein R, transcript variant X25	mRNA	-6.68982	1
LOC110680260	LOC110680260	XM_021856075.1	eukaryotic translation initiation factor 3 subunit A-like	mRNA	-6.73272	1
LOC110680286	LOC110680286	XM_021856110.1	galactosylgalactosylxylosylprotein 3-beta-glucuronosyltransferase S-like, transcript variant X5	mRNA	-6.80428	1
LOC5563890	LOC5563890	XM_021854696.1	sister chromatid cohesion protein PDS5 homolog B-B, transcript variant X2	mRNA	-6.89867	1
LOC5571145	LOC5571145	XM_021844586.1	uncharacterized protein KIAA1109, transcript variant X5	mRNA	-6.91217	1
LOC5578938	LOC5578938	XM_001657176.2	protoporphyrinogen oxidase, transcript variant X2	mRNA	-6.93245	1
LOC5571204	LOC5571204	XM_021850598.1	host cell factor, transcript variant X5	mRNA	-7.05227	1
LOC110680309	LOC110680309	XM_021856145.1	zinc finger protein 184-like	mRNA	-7.07851	1
LOC5574415	LOC5574415	XR_002502869.1	uncharacterized LOC5574415, transcript variant X2	ncRNA	-7.1766	1
LOC5569924	LOC5569924	XM_021840166.1	uncharacterized LOC5569924, transcript variant X4	mRNA	-7.2299	1
LOC5572191	LOC5572191	XM_021843123.1	protein lingerer, transcript variant X15	mRNA	-7.24473	1
LOC5574220	LOC5574220	XM_001661225.2	long-chain-fatty-acid--CoA ligase 4, transcript variant X3	mRNA	-7.28485	1
LOC5571132	LOC5571132	XM_021850080.1	uncharacterized LOC5571132, transcript variant X6	mRNA	-7.29721	1
LOC5576362	LOC5576362	XM_021837603.1	heterogeneous nuclear ribonucleoprotein R, transcript variant X28	mRNA	-7.30594	1
LOC23687536	LOC23687536	XM_021849590.1	hrp65 protein, transcript variant X4	mRNA	-7.31387	1
LOC5564597	LOC5564597	XM_021849065.1	ATP-binding cassette sub-family A member 5, transcript variant X2	mRNA	-7.3737	1
LOC5569520	LOC5569520	XM_021848321.1	malate dehydrogenase, cytoplasmic, transcript variant X2	mRNA	-7.75964	1
LOC5571437	LOC5571437	XM_021838194.1	la-related protein 1, transcript variant X2	mRNA	-8.66521	1
LOC5572856	LOC5572856	XM_021855441.1	serine/threonine-protein kinase ATR	mRNA	-8.81348	1
LOC5577287	LOC5577287	XM_021843493.1	uncharacterized LOC5577287, transcript variant X8	mRNA	-9.45004	1
LOC110678859	LOC110678859	XM_021852395.1	26S proteasome non-ATPase regulatory subunit 6-like	mRNA	6.04349	1
LOC5567273	LOC5567273	XM_021851840.1	uncharacterized LOC5567273, transcript variant X4	mRNA	3.57005	1
LOC5569140	LOC5569140	XM_001652701.2	uncharacterized LOC5569140	mRNA	2.83565	1
LOC5569637	LOC5569637	XM_001658604.2	leucine-rich repeat-containing G-protein coupled receptor 4	mRNA	2.8171	1
LOC5566649	LOC5566649	XM_001650982.2	pollen-specific leucine-rich repeat extensin-like protein 1	mRNA	2.47467	1
LOC5579101	LOC5579101	XM_021853013.1	uncharacterized LOC5579101, transcript variant X3	mRNA	2.29724	1
LOC5573818	LOC5573818	XM_021847297.1	sodium-driven chloride bicarbonate exchanger, transcript variant X11	mRNA	2.22642	1
LOC5575822	LOC5575822	XM_001662197.2	protein windpipe, transcript variant X1	mRNA	2.17156	1
LOC5563676	LOC5563676	XM_001647925.3	cholinesterase 2	mRNA	2.12871	1
LOC5576363	LOC5576363	XM_001656051.2	polyserase-2	mRNA	1.58367	1
LOC5579205	LOC5579205	XM_001657283.2	allantoicase	mRNA	1.28163	1
LOC5572583	LOC5572583	XM_021857368.1	PDZ and LIM domain protein Zasp, transcript variant X7	mRNA	1.27615	1
LOC5570858	LOC5570858	XM_001653314.2	ATP-binding cassette sub-family G member 4	mRNA	1.23753	1
LOC5568680	LOC5568680	XM_021847450.1	tropomodulin, transcript variant X8	mRNA	1.13037	1
LOC5570088	LOC5570088	XM_001653025.2	uncharacterized LOC5570088, transcript variant X2	mRNA	1.0925	1
LOC5567811	LOC5567811	XM_021839885.1	division abnormally delayed protein	mRNA	0.948579	1
LOC5567848	LOC5567848	XM_001657661.2	60S ribosomal protein L8	mRNA	0.785338	1
LOC5563786	LOC5563786	XM_001648014.2	60S ribosomal protein L44	mRNA	0.732836	1
LOC5573830	LOC5573830	XM_021851559.1	putative ATP synthase subunit f, mitochondrial	mRNA	0.596762	1
LOC5563946	LOC5563946	XM_001648219.2	replication protein A 32 kDa subunit	mRNA	-0.661162	1
LOC5574609	LOC5574609	XM_021845803.1	disks large-associated protein 1, transcript variant X2	mRNA	-0.850274	1
LOC5575832	LOC5575832	XM_001655807.2	aminopeptidase N, transcript variant X1	mRNA	-5.73881	1
LOC5571898	LOC5571898	XM_021850221.1	uncharacterized LOC5571898, transcript variant X7	mRNA	5.90857	1
LOC5575790	LOC5575790	XM_001662166.2	sodium/potassium-transporting ATPase subunit alpha, transcript variant X20	mRNA	2.73899	1
LOC5571297	LOC5571297	XM_021840148.1	2-hydroxyacylsphingosine 1-beta-galactosyltransferase, transcript variant X3	mRNA	2.48227	1
LOC5565728	LOC5565728	XM_001650045.3	probable cytochrome P450 6g2, transcript variant X2	mRNA	2.25066	1
LOC5565231	LOC5565231	XM_001649512.2	uncharacterized LOC5565231	mRNA	2.18643	1
LOC5567045	LOC5567045	XM_001651394.2	general odorant-binding protein 99a	mRNA	1.90664	1
LOC5563931	LOC5563931	XR_002499880.1	uncharacterized LOC5563931	ncRNA	1.62954	1
LOC5574166	LOC5574166	XM_021852247.1	ras-associated and pleckstrin homology domains-containing protein 1, transcript variant X1	mRNA	1.57499	1
LOC5565084	LOC5565084	XM_001649378.2	pyrimidine-specific ribonucleoside hydrolase RihA	mRNA	1.09368	1
LOC5574756	LOC5574756	XR_002499436.1	uncharacterized LOC5574756	ncRNA	3.02113	1
LOC5575764	LOC5575764	XM_001662133.3	leukocyte elastase inhibitor	mRNA	2.11832	1
LOC5565303	LOC5565303	XM_001649612.2	phosphatidylcholine:ceramide cholinephosphotransferase 1, transcript variant X3	mRNA	-0.902417	1
LOC5565368	LOC5565368	XM_021845326.1	metallo-beta-lactamase domain-containing protein 1, transcript variant X4	mRNA	-5.87619	1
LOC5566358	LOC5566358	XM_021841056.1	leucine-rich melanocyte differentiation-associated protein, transcript variant X5	mRNA	5.71128	1
LOC5576429	LOC5576429	XM_021845827.1	low density lipoprotein receptor adapter protein 1-A, transcript variant X3	mRNA	5.54456	1
LOC5563663	LOC5563663	XM_001647820.3	serine protease easter	mRNA	2.449	1
LOC5565788	LOC5565788	XM_021842671.1	facilitated trehalose transporter Tret1, transcript variant X3	mRNA	2.38696	1
LOC5578664	LOC5578664	XM_021851370.1	sodium-dependent nutrient amino acid transporter 1	mRNA	1.15705	1
LOC5577231	LOC5577231	XM_001656286.2	uncharacterized LOC5577231	mRNA	0.783237	1
LOC5577937	LOC5577937	XM_001663558.2	angiopoietin-related protein 1	mRNA	2.85839	1
LOC5574846	LOC5574846	XM_001661618.2	alpha-tocopherol transfer protein-like	mRNA	1.89373	1
LOC5570479	LOC5570479	XM_001659117.2	leucine-rich repeat transmembrane protein FLRT3, transcript variant X1	mRNA	3.63433	1
LOC5577014	LOC5577014	XM_021846939.1	CCR4-NOT transcription complex subunit 3, transcript variant X4	mRNA	2.78803	1
LOC5570845	LOC5570845	XM_001659323.2	kallikrein 1-related peptidase b3	mRNA	2.65627	1
LOC5575236	LOC5575236	XM_001656235.2	histone chaperone asf1, transcript variant X1	mRNA	-0.859466	1
LOC5566035	LOC5566035	XM_021857514.1	uncharacterized LOC5566035, transcript variant X2	mRNA	-0.566406	1
LOC5573171	LOC5573171	XM_021847576.1	phosphorylated adapter RNA export protein, transcript variant X1	mRNA	-0.614424	1
LOC5565497	LOC5565497	XM_021849445.1	nucleolar complex protein 2 homolog, transcript variant X2	mRNA	-5.71766	1
LOC5565228	LOC5565228	XM_021841293.1	solute carrier family 28 member 3, transcript variant X1	mRNA	0.708993	1
LOC5569389	LOC5569389	XM_001658416.2	replication factor C subunit 3	mRNA	-0.61276	1
LOC5579045	LOC5579045	XM_021854364.1	glutaredoxin-C4, transcript variant X3	mRNA	-0.810444	1
LOC5568583	LOC5568583	XM_021855872.1	putative inorganic phosphate cotransporter, transcript variant X1	mRNA	1.48863	1
LOC5569417	LOC5569417	XM_021857658.1	protein toll	mRNA	1.1585	1
LOC5566107	LOC5566107	XM_001650425.2	venom carboxylesterase-6	mRNA	2.68814	1
LOC5574485	LOC5574485	XM_001655096.2	40S ribosomal protein S11	mRNA	0.704273	1
LOC5578762	LOC5578762	XM_021845766.1	selenoprotein H	mRNA	-0.820604	1
LOC5576012	LOC5576012	XM_021850393.1	cytoplasmic dynein 1 intermediate chain, transcript variant X7	mRNA	2.98574	1
LOC110675609	LOC110675609	XM_021841072.1	uncharacterized LOC110675609	mRNA	2.37147	1
LOC5569279	LOC5569279	XR_002500318.1	transportin-1, transcript variant X2	misc_RNA	0.722385	1
LOC5573046	LOC5573046	XM_021852913.1	erythroid transcription factor, transcript variant X8	mRNA	-2.96299	1
LOC110674008	LOC110674008	XM_021842926.1	peptidoglycan-recognition protein LA-like, transcript variant X2	mRNA	1.25265	1
LOC5576021	LOC5576021	XM_021855974.1	very low-density lipoprotein receptor, transcript variant X18	mRNA	1.93819	1
LOC5565077	LOC5565077	XM_001649368.2	methionine--tRNA ligase, cytoplasmic	mRNA	0.631495	1
LOC5576168	LOC5576168	XM_001662464.2	uncharacterized LOC5576168, transcript variant X1	mRNA	2.76682	1
LOC5571227	LOC5571227	XM_021851314.1	G protein-activated inward rectifier potassium channel 3, transcript variant X4	mRNA	1.02133	1
LOC23687567	LOC23687567	XM_021853274.1	protein DDI1 homolog 2, transcript variant X2	mRNA	-0.550174	1
LOC5569899	LOC5569899	XM_021840558.1	protein starmaker, transcript variant X1	mRNA	7.2612	1
LOC5577059	LOC5577059	XM_001663109.2	uncharacterized LOC5577059	mRNA	2.1446	1
LOC5570472	LOC5570472	XM_021845777.1	proton-coupled amino acid transporter-like protein CG1139, transcript variant X4	mRNA	1.65037	1
LOC5571032	LOC5571032	XM_001659419.2	uncharacterized LOC5571032	mRNA	-0.745811	1
LOC110678573	LOC110678573	XR_002501748.1	uncharacterized LOC110678573	ncRNA	2.19944	1
LOC5564920	LOC5564920	XM_001649232.2	pre-rRNA-processing protein TSR1 homolog, transcript variant X2	mRNA	0.654524	1
LOC5565798	LOC5565798	XM_001650115.2	uncharacterized LOC5565798	mRNA	1.09858	1
LOC5572474	LOC5572474	XM_001660369.2	sideroflexin-2, transcript variant X1	mRNA	0.628336	1
LOC5564179	LOC5564179	XM_021853570.1	phosphatidylinositol transfer protein alpha isoform, transcript variant X5	mRNA	0.580835	1
LOC5567271	LOC5567271	XM_001651633.2	zinc finger protein 583, transcript variant X2	mRNA	-0.570848	1
LOC5567452	LOC5567452	XM_021852861.1	uncharacterized LOC5567452	mRNA	1.43185	1
LOC5568277	LOC5568277	XM_001657924.2	aurora kinase B	mRNA	-0.645738	1
LOC5572990	LOC5572990	XM_021849973.1	uncharacterized LOC5572990, transcript variant X1	mRNA	-0.640806	1
LOC5573760	LOC5573760	XM_021851079.1	lysozyme	mRNA	2.45828	1
LOC5570432	LOC5570432	XM_001659089.2	60S ribosomal protein L24	mRNA	0.673526	1
LOC5578447	LOC5578447	XM_021855304.1	regulating synaptic membrane exocytosis protein 1, transcript variant X2	mRNA	0.85495	1
LOC5572902	LOC5572902	XM_021847051.1	1-phosphatidylinositol 4,5-bisphosphate phosphodiesterase classes I and II, transcript variant X4	mRNA	-4.39692	1
LOC5564334	LOC5564334	XM_021855816.1	putative epidermal cell surface receptor, transcript variant X7	mRNA	1.39137	1
LOC5573211	LOC5573211	XM_001654370.2	polyadenylate-binding protein	mRNA	0.648462	1
LOC110677089	LOC110677089	XM_021847755.1	zinc finger protein 37 homolog, transcript variant X3	mRNA	5.64969	1
LOC5578105	LOC5578105	XM_001656751.2	regulator of microtubule dynamics protein 1	mRNA	2.22936	1
LOC5570883	LOC5570883	XM_021855914.1	chaoptin	mRNA	1.05877	1
LOC5570419	LOC5570419	XM_021843028.1	mitogen-activated protein kinase kinase kinase 15, transcript variant X3	mRNA	2.67277	1
LOC5564741	LOC5564741	XM_021844173.1	protein-serine O-palmitoleoyltransferase porcupine, transcript variant X2	mRNA	-1.31236	1
LOC5570645	LOC5570645	XM_001653227.2	uncharacterized LOC5570645, transcript variant X1	mRNA	4.15992	1
LOC5564164	LOC5564164	XM_021844820.1	hemicentin-1	mRNA	0.938051	1
LOC5570675	LOC5570675	XM_001659218.2	60S ribosomal protein L18, transcript variant X2	mRNA	0.719957	1
LOC110678888	LOC110678888	XM_021852469.1	uncharacterized LOC110678888	mRNA	1.45014	1
LOC5573819	LOC5573819	XM_001661014.2	elongation factor G, mitochondrial	mRNA	0.837573	1
LOC5573372	LOC5573372	XR_002503220.1	heterogeneous nuclear ribonucleoprotein 87F, transcript variant X3	misc_RNA	-0.543002	1
LOC5569499	LOC5569499	XM_021839561.1	DNA polymerase alpha subunit B	mRNA	-0.762542	1
LOC5576907	LOC5576907	XM_001662956.2	uncharacterized LOC5576907	mRNA	2.72747	1
LOC5568730	LOC5568730	XM_001658060.2	FGGY carbohydrate kinase domain-containing protein	mRNA	1.58222	1
LOC5571875	LOC5571875	XM_021853951.1	formin-like protein CG32138, transcript variant X2	mRNA	-3.16198	1
LOC5566959	LOC5566959	XM_021847131.1	60S ribosomal protein L7a	mRNA	0.693385	1
LOC5564135	LOC5564135	XM_021855432.1	hemicentin-1, transcript variant X9	mRNA	2.58738	1
LOC5578081	LOC5578081	XM_021853649.1	copper-transporting ATPase 1, transcript variant X6	mRNA	5.61997	1
LOC5568431	LOC5568431	XM_001652211.2	transient receptor potential cation channel protein painless	mRNA	0.577145	1
LOC5577524	LOC5577524	XM_021855484.1	acyl-CoA Delta(11) desaturase, transcript variant X1	mRNA	0.808047	1
LOC5564645	LOC5564645	XM_021853322.1	casein kinase I, transcript variant X5	mRNA	0.716963	1
LOC5567672	LOC5567672	XM_021850663.1	uncharacterized LOC5567672	mRNA	1.79321	1
LOC5580118	LOC5580118	XM_021843466.1	nuclear pore complex protein Nup153, transcript variant X1	mRNA	1.25703	1
LOC5568488	LOC5568488	XM_021846081.1	dnaJ protein homolog 1, transcript variant X1	mRNA	0.806322	1
LOC5577714	LOC5577714	XM_001663445.2	protein lethal(2)essential for life	mRNA	-1.74846	1
LOC5579949	LOC5579949	XM_021854387.1	histone-arginine methyltransferase CARMER, transcript variant X1	mRNA	-0.78941	1
LOC5573115	LOC5573115	XM_021847531.1	uncharacterized LOC5573115, transcript variant X17	mRNA	-0.578875	1
LOC5571227	LOC5571227	XM_021851312.1	G protein-activated inward rectifier potassium channel 3, transcript variant X1	mRNA	-4.35344	1
LOC5567597	LOC5567597	XM_021857697.1	hornerin, transcript variant X5	mRNA	-1.50448	1
LOC5569000	LOC5569000	XM_021850539.1	acyl-CoA synthetase short-chain family member 3, mitochondrial, transcript variant X2	mRNA	1.73477	1
LOC5564785	LOC5564785	XM_021851083.1	syntaxin-18, transcript variant X2	mRNA	-5.6989	1
LOC5570793	LOC5570793	XM_001653247.2	protein cueball, transcript variant X3	mRNA	0.700609	1
LOC5578193	LOC5578193	XM_001656784.2	glycosyltransferase 25 family member	mRNA	0.982949	1
LOC5567254	LOC5567254	XM_021851094.1	multidrug resistance-associated protein 4, transcript variant X2	mRNA	0.811786	1
LOC5578198	LOC5578198	XM_001656789.2	zinc finger protein 28	mRNA	-0.593739	1
LOC5571846	LOC5571846	XR_002500882.1	60S ribosomal protein L34	misc_RNA	0.613996	1
LOC5572404	LOC5572404	XM_021843756.1	zinc finger protein 2 homolog	mRNA	-0.664426	1
LOC5566181	LOC5566181	XM_021848777.1	serine/threonine-protein kinase PAK mbt, transcript variant X10	mRNA	-5.50817	1
LOC5571542	LOC5571542	XM_001653639.3	probable cytochrome P450 6d4	mRNA	1.04514	1
LOC5573849	LOC5573849	XM_021845589.1	inositol-trisphosphate 3-kinase A, transcript variant X2	mRNA	-0.615915	1
LOC5573324	LOC5573324	XM_001654494.2	histone RNA hairpin-binding protein	mRNA	-0.740041	1
LOC5566015	LOC5566015	XM_021843180.1	serine-rich adhesin for platelets, transcript variant X1	mRNA	0.848333	1
LOC5568568	LOC5568568	XM_021854993.1	protein sprint, transcript variant X4	mRNA	-5.60958	1
LOC5571454	LOC5571454	XM_021853816.1	probable uridine-cytidine kinase, transcript variant X4	mRNA	0.822234	1
LOC5575011	LOC5575011	XM_021852568.1	choline-phosphate cytidylyltransferase B, transcript variant X1	mRNA	2.0237	1
LOC5565479	LOC5565479	XM_021857197.1	uncharacterized LOC5565479	mRNA	2.17179	1
LOC5575504	LOC5575504	XM_021847034.1	uncharacterized LOC5575504, transcript variant X2	mRNA	0.992582	1
LOC5566809	LOC5566809	XM_021846883.1	myosin heavy chain, muscle, transcript variant X1	mRNA	1.41095	1
LOC5568435	LOC5568435	XM_001652217.2	polycomb group RING finger protein 3	mRNA	-0.54341	1
LOC5568973	LOC5568973	XM_021854035.1	zinc finger protein 2 homolog, transcript variant X3	mRNA	-2.06794	1
LOC5571932	LOC5571932	XM_021851191.1	hexokinase type 2, transcript variant X1	mRNA	0.737624	1
LOC5573255	LOC5573255	XM_001654416.2	alpha-tocopherol transfer protein	mRNA	1.00952	1
LOC5568637	LOC5568637	XM_001652414.2	glutathione S-transferase C-terminal domain-containing protein homolog	mRNA	-0.752589	1
LOC5571764	LOC5571764	XM_021840061.1	phosphatidylinositol 4-kinase beta, transcript variant X1	mRNA	0.530804	1
LOC5571898	LOC5571898	XM_021850220.1	uncharacterized LOC5571898, transcript variant X6	mRNA	5.73674	1
LOC5570229	LOC5570229	XM_001658958.2	fatty acid synthase	mRNA	1.99926	1
LOC5564283	LOC5564283	XM_021842421.1	serine protease easter	mRNA	3.93108	1
LOC5564723	LOC5564723	XM_001649028.2	poly(U)-binding-splicing factor half pint, transcript variant X1	mRNA	-0.736081	1
LOC5568137	LOC5568137	XM_001652028.2	serine protease easter	mRNA	2.50769	1
LOC5574379	LOC5574379	XM_001661368.2	phosducin-like protein	mRNA	-0.743607	1
LOC5578210	LOC5578210	XM_001656804.2	uncharacterized LOC5578210	mRNA	3.01697	1
LOC5574662	LOC5574662	XM_001655191.2	uncharacterized LOC5574662	mRNA	-0.558778	1
LOC5569378	LOC5569378	XM_021844763.1	dual oxidase, transcript variant X1	mRNA	2.08224	1
LOC5570918	LOC5570918	XM_021844933.1	uncharacterized LOC5570918, transcript variant X1	mRNA	1.24767	1
LOC5566276	LOC5566276	XM_001650620.2	ficolin-3	mRNA	2.56348	1
LOC5568844	LOC5568844	XM_001652520.2	E3 ubiquitin-protein ligase RNF4	mRNA	-0.559232	1
LOC5577034	LOC5577034	XM_001663079.2	60S ribosomal protein L11	mRNA	0.708635	1
LOC5564098	LOC5564098	XM_001648374.2	DNA primase small subunit	mRNA	-0.662174	1
LOC5570847	LOC5570847	XM_001659324.2	37 kDa salivary gland allergen Aed a 2-like	mRNA	3.23369	1
LOC5570479	LOC5570479	XM_021840780.1	leucine-rich repeat transmembrane protein FLRT3, transcript variant X2	mRNA	1.62926	1
LOC5579808	LOC5579808	XM_001648071.2	uncharacterized LOC5579808	mRNA	-0.920139	1
LOC110676252	LOC110676252	XR_002500209.1	uncharacterized LOC110676252	ncRNA	-5.96684	1
LOC5577106	LOC5577106	XM_021846236.1	uncharacterized LOC5577106	mRNA	1.60882	1
LOC5573705	LOC5573705	XM_001654699.2	ribonucleoside-diphosphate reductase subunit M2, transcript variant X2	mRNA	-1.58198	1
LOC5572786	LOC5572786	XM_001654135.2	glutamine synthetase 1, mitochondrial, transcript variant X2	mRNA	0.900048	1
LOC5568465	LOC5568465	XM_001652244.2	40S ribosomal protein S28	mRNA	0.653566	1
LOC5576737	LOC5576737	XM_021837686.1	putative aminopeptidase W07G4.4, transcript variant X3	mRNA	0.602935	1
LOC5578801	LOC5578801	XM_021853995.1	probable basic-leucine zipper transcription factor J, transcript variant X1	mRNA	1.10603	1
LOC5567517	LOC5567517	XM_021852717.1	A disintegrin and metalloproteinase with thrombospondin motifs 9, transcript variant X4	mRNA	5.63152	1
LOC5564875	LOC5564875	XM_001649174.2	microtubule-associated protein futsch, transcript variant X4	mRNA	-0.740334	1
LOC5577661	LOC5577661	XM_001656609.2	transmembrane protease serine 9	mRNA	2.55001	1
LOC5569036	LOC5569036	XM_021846170.1	ubiquitin-conjugating enzyme E2Q-like protein 1, transcript variant X3	mRNA	-7.24617	1
LOC5567163	LOC5567163	XM_021854419.1	40S ribosomal protein S3a	mRNA	0.743361	1
LOC5574993	LOC5574993	XM_001655416.2	60S ribosomal protein L10	mRNA	0.683084	1
LOC5574170	LOC5574170	XM_001661175.2	tryptase, transcript variant X1	mRNA	3.48324	1
LOC5563563	LOC5563563	XM_001647835.2	tctex1 domain-containing protein 2	mRNA	-0.521427	1
LOC5571252	LOC5571252	XM_001653496.2	zinc finger protein 664	mRNA	1.60622	1
LOC110679707	LOC110679707	XM_021855335.1	serine protease 7-like, transcript variant X3	mRNA	1.78814	1
LOC5574316	LOC5574316	XM_021838873.1	protein unc-13 homolog B, transcript variant X3	mRNA	5.48284	1
LOC5566353	LOC5566353	XM_001650663.2	D-3-phosphoglycerate dehydrogenase	mRNA	1.49445	1
LOC5572213	LOC5572213	XM_021849400.1	poly(U)-specific endoribonuclease homolog, transcript variant X2	mRNA	2.75144	1
LOC5576758	LOC5576758	XM_001656204.2	60S ribosomal protein L15, transcript variant X1	mRNA	0.800926	1
LOC5568405	LOC5568405	XM_021850267.1	frizzled-3	mRNA	-0.616058	1
LOC5572295	LOC5572295	XM_021843033.1	transcription factor CP2, transcript variant X6	mRNA	1.77369	1
LOC5576549	LOC5576549	XM_021842144.1	translation initiation factor IF-2, transcript variant X2	mRNA	1.42347	1
LOC5570552	LOC5570552	XM_021854038.1	protein peste, transcript variant X3	mRNA	2.25642	1
LOC5564140	LOC5564140	XM_021855599.1	echinoderm microtubule-associated protein-like 2, transcript variant X4	mRNA	4.76767	1
LOC5567113	LOC5567113	XM_021845162.1	glucoside xylosyltransferase 1	mRNA	-0.583967	1
LOC5568743	LOC5568743	XM_001658072.2	putative phospholipase B-like lamina ancestor, transcript variant X5	mRNA	0.984447	1
LOC5564010	LOC5564010	XM_021841400.1	vesicle-associated membrane protein 7, transcript variant X6	mRNA	-5.50459	1
LOC5576268	LOC5576268	XM_001662511.2	uncharacterized LOC5576268, transcript variant X1	mRNA	-0.715367	1
LOC5577014	LOC5577014	XM_021846935.1	CCR4-NOT transcription complex subunit 3, transcript variant X1	mRNA	-4.10053	1
LOC110678828	LOC110678828	XR_002501971.1	uncharacterized LOC110678828	ncRNA	3.403	1
LOC5577382	LOC5577382	XM_021850579.1	uncharacterized LOC5577382, transcript variant X2	mRNA	3.86704	1
LOC110677017	LOC110677017	XM_021847400.1	uncharacterized LOC110677017	mRNA	2.87094	1
LOC5565848	LOC5565848	XM_001650157.2	ubiquitin-conjugating enzyme E2 E1, transcript variant X1	mRNA	5.04849	1
LOC5572725	LOC5572725	XM_001660494.2	60S ribosomal protein L4	mRNA	0.758391	1
LOC5574685	LOC5574685	XM_021844359.1	gonadotropin-releasing hormone II receptor, transcript variant X8	mRNA	2.29528	1
LOC5579950	LOC5579950	XM_021854327.1	TBC1 domain family member 4, transcript variant X5	mRNA	5.51861	1
LOC5566459	LOC5566459	XM_021837440.1	uncharacterized LOC5566459	mRNA	1.53301	1
LOC5579998	LOC5579998	XM_021840608.1	fatty acyl-CoA reductase wat	mRNA	1.47277	1
LOC5576518	LOC5576518	XM_001662660.2	probable phosphoserine aminotransferase	mRNA	1.76379	1
LOC5574866	LOC5574866	XM_001655341.2	60S ribosomal protein L17, transcript variant X2	mRNA	0.774112	1
LOC5569277	LOC5569277	XM_001652760.2	ras-related protein Rab-43	mRNA	0.544262	1
LOC5569487	LOC5569487	XM_021855979.1	uncharacterized LOC5569487, transcript variant X4	mRNA	1.15739	1
LOC5572289	LOC5572289	XM_001653925.2	iduronate 2-sulfatase	mRNA	1.70738	1
LOC5571312	LOC5571312	XM_021840658.1	inositol hexakisphosphate and diphosphoinositol-pentakisphosphate kinase 2, transcript variant X10	mRNA	1.44755	1
LOC5575037	LOC5575037	XM_001661718.2	60S ribosomal protein L27	mRNA	0.731328	1
LOC5570419	LOC5570419	XM_021843023.1	mitogen-activated protein kinase kinase kinase 15, transcript variant X2	mRNA	2.33737	1
LOC5568355	LOC5568355	XM_011495050.2	glutathione S-transferase 1, transcript variant X2	mRNA	-0.623595	1
LOC5569911	LOC5569911	XM_001658758.2	clavesin-1	mRNA	1.60601	1
LOC5577461	LOC5577461	XM_021843407.1	ubiquitin carboxyl-terminal hydrolase 64E, transcript variant X3	mRNA	1.26625	1
LOC5570501	LOC5570501	XM_001659127.2	peptidylglycine alpha-hydroxylating monooxygenase	mRNA	0.7755	1
LOC5579366	LOC5579366	XM_001647622.2	polyserase-2	mRNA	2.2083	1
LOC110680298	LOC110680298	XM_021856132.1	venom allergen 5-like	mRNA	2.47253	1
LOC5578934	LOC5578934	XM_021837479.1	calcium-activated potassium channel slowpoke, transcript variant X27	mRNA	-3.31708	1
LOC5579193	LOC5579193	XM_001664240.2	probable cytochrome P450 28a5	mRNA	2.16599	1
LOC5563777	LOC5563777	XM_021846337.1	vascular endothelial growth factor receptor 1, transcript variant X3	mRNA	3.58497	1
LOC110678498	LOC110678498	XM_021851459.1	GILT-like protein 1	mRNA	-0.556712	1
LOC5565630	LOC5565630	XM_001649936.2	uncharacterized LOC5565630	mRNA	1.54915	1
LOC5577062	LOC5577062	XM_021857529.1	uncharacterized LOC5577062, transcript variant X1	mRNA	0.731998	1
LOC5574764	LOC5574764	XM_001661598.3	perlucin-like protein	mRNA	3.15417	1
LOC5574220	LOC5574220	XM_021849348.1	long-chain-fatty-acid--CoA ligase 4, transcript variant X4	mRNA	1.59828	1
LOC23687536	LOC23687536	XM_011494970.2	hrp65 protein, transcript variant X2	mRNA	1.24273	1
LOC5566871	LOC5566871	XM_021854765.1	phosphatidylinositol phosphatase PTPRQ, transcript variant X2	mRNA	2.04941	1
LOC5572301	LOC5572301	XM_021843024.1	chaoptin, transcript variant X1	mRNA	5.59027	1
LOC5564254	LOC5564254	XM_001648540.2	selenocysteine-specific elongation factor	mRNA	1.03866	1
LOC5567333	LOC5567333	XM_001651707.2	uncharacterized LOC5567333	mRNA	1.39692	1
LOC5563829	LOC5563829	XM_021849789.1	zinc transporter ZIP14	mRNA	0.565846	1
LOC110680464	LOC110680464	XM_021856269.1	uncharacterized LOC110680464	mRNA	-1.56229	1
LOC5572463	LOC5572463	XM_001660360.2	protein tyrosine phosphatase type IVA 1, transcript variant X3	mRNA	0.991991	1
LOC5569236	LOC5569236	XM_001652746.2	RNA pseudouridylate synthase domain-containing protein 1, transcript variant X3	mRNA	-0.530021	1
LOC5566546	LOC5566546	XM_021853174.1	calbindin-32, transcript variant X7	mRNA	-5.46775	1
LOC5577153	LOC5577153	XM_001663191.2	serine protease snake, transcript variant X2	mRNA	3.20726	1
LOC5570958	LOC5570958	XM_021845805.1	interferon-inducible double-stranded RNA-dependent protein kinase activator A homolog, transcript variant X1	mRNA	-0.654974	1
LOC5574527	LOC5574527	XM_001655129.2	tRNA:m(4)X modification enzyme TRM13 homolog	mRNA	0.945794	1
LOC5580128	LOC5580128	XM_001655218.2	modifier of mdg4, transcript variant X6	mRNA	-0.531227	1
LOC5578738	LOC5578738	XM_001657053.3	glia-derived nexin	mRNA	1.41818	1
LOC5577896	LOC5577896	XM_021847140.1	serine-rich adhesin for platelets, transcript variant X3	mRNA	1.61765	1
LOC5569758	LOC5569758	XM_021848380.1	uncharacterized LOC5569758	mRNA	1.12438	1
LOC110674731	LOC110674731	XM_021838838.1	serine protease snake-like, transcript variant X1	mRNA	2.54769	1
LOC5573889	LOC5573889	XM_001654871.2	rabankyrin-5	mRNA	0.723479	1
LOC5568888	LOC5568888	XM_001658162.2	m-AAA protease-interacting protein 1, mitochondrial	mRNA	-0.596611	1
LOC5575360	LOC5575360	XM_001661842.2	RAB6-interacting golgin	mRNA	-0.523895	1
LOC5567497	LOC5567497	XM_021843943.1	uncharacterized LOC5567497, transcript variant X2	mRNA	0.965809	1
LOC5579146	LOC5579146	XM_001664191.2	transcriptional coactivator yorkie, transcript variant X1	mRNA	0.696152	1
LOC5575114	LOC5575114	XM_001661786.2	pachytene checkpoint protein 2 homolog	mRNA	-0.711348	1
LOC5565301	LOC5565301	XM_021846802.1	protein BTG1	mRNA	1.13963	1
LOC5569460	LOC5569460	XM_021855272.1	protein Tube, transcript variant X2	mRNA	-2.64977	1
LOC110675519	LOC110675519	XM_021840796.1	glycogen-binding subunit 76A-like	mRNA	1.55169	1
LOC5573381	LOC5573381	XM_021857307.1	mitogen-activated protein kinase kinase kinase 4, transcript variant X1	mRNA	0.755462	1
LOC5564200	LOC5564200	XM_021844540.1	glycerophosphocholine phosphodiesterase GPCPD1, transcript variant X2	mRNA	-0.520031	1
LOC5566142	LOC5566142	XR_002499304.1	phosphatidate phosphatase LPIN3, transcript variant X2	misc_RNA	1.12933	1
LOC110675562	LOC110675562	XM_021840883.1	protein arginine N-methyltransferase 1-like, transcript variant X1	mRNA	-1.74158	1
LOC5574378	LOC5574378	XM_021844388.1	sodium/hydrogen exchanger 9B2, transcript variant X2	mRNA	1.06909	1
LOC5576642	LOC5576642	XM_021845927.1	activating transcription factor of chaperone, transcript variant X1	mRNA	0.66469	1
LOC5577498	LOC5577498	XM_001656466.2	xaa-Pro aminopeptidase ApepP	mRNA	0.703517	1
LOC23687521	LOC23687521	XM_011495149.2	ribonuclease H1	mRNA	-0.536201	1
LOC5564732	LOC5564732	XM_001649022.2	venom allergen 5	mRNA	1.75163	1
LOC5579214	LOC5579214	XM_001657291.2	deoxynucleoside kinase, transcript variant X2	mRNA	-1.16533	1
LOC5566382	LOC5566382	XM_021846686.1	breast cancer anti-estrogen resistance protein 3, transcript variant X6	mRNA	-1.37959	1
LOC5563809	LOC5563809	XM_001648041.2	melanization protease 1, transcript variant X2	mRNA	1.68754	1
LOC5575325	LOC5575325	XM_021851296.1	transmembrane protease serine 2	mRNA	2.94026	1
LOC5576484	LOC5576484	XM_021844972.1	N-alpha-acetyltransferase 40	mRNA	-0.899166	1
LOC5568338	LOC5568338	XM_001657942.2	uncharacterized LOC5568338, transcript variant X3	mRNA	2.44259	1
LOC5570366	LOC5570366	XM_001659037.2	uncharacterized LOC5570366	mRNA	0.541428	1
LOC5577425	LOC5577425	XM_001663304.3	peroxidase	mRNA	1.11872	1
LOC5578857	LOC5578857	XM_021843654.1	uncharacterized LOC5578857, transcript variant X1	mRNA	1.70646	1
LOC5564093	LOC5564093	XM_021842746.1	cubilin homolog	mRNA	2.20072	1
LOC5578625	LOC5578625	XM_001656999.2	40S ribosomal protein S13	mRNA	0.701574	1
LOC5576406	LOC5576406	XM_001662574.2	histone H2A-beta, sperm	mRNA	-1.18011	1
LOC5568640	LOC5568640	XM_001652431.3	proclotting enzyme	mRNA	1.76781	1
LOC5565892	LOC5565892	XM_001650214.2	reticulon-1-A, transcript variant X1	mRNA	-0.549493	1
LOC5576471	LOC5576471	XR_002500479.1	B-cell CLL/lymphoma 7 protein family member B-B, transcript variant X1	misc_RNA	-0.529458	1
LOC5576923	LOC5576923	XM_001662970.2	uncharacterized LOC5576923	mRNA	1.70978	1
LOC5564837	LOC5564837	XM_001649118.3	lanC-like protein 3 homolog, transcript variant X6	mRNA	-1.02279	1
LOC5572603	LOC5572603	XM_021838480.1	uncharacterized LOC5572603	mRNA	2.81735	1
LOC5571439	LOC5571439	XM_021839767.1	zinc finger protein Xfin, transcript variant X1	mRNA	-0.601971	1
LOC5569750	LOC5569750	XM_021837909.1	moesin/ezrin/radixin homolog 1, transcript variant X7	mRNA	1.14082	1
LOC5575456	LOC5575456	XM_001661924.2	histone-lysine N-methyltransferase ASHR1, transcript variant X1	mRNA	-0.819133	1
LOC5571580	LOC5571580	XM_001659738.2	protein 60A	mRNA	0.701526	1
LOC5569108	LOC5569108	XM_001652656.2	uncharacterized LOC5569108	mRNA	9.40438	1
LOC110681377	LOC110681377	XM_021857118.1	uncharacterized LOC110681377	mRNA	1.37646	1
LOC5576101	LOC5576101	XR_002502514.1	nucleolar and coiled-body phosphoprotein 1, transcript variant X1	misc_RNA	-0.569262	1
LOC5566358	LOC5566358	XM_011494720.2	leucine-rich melanocyte differentiation-associated protein, transcript variant X4	mRNA	1.87567	1
LOC5577063	LOC5577063	XM_001663110.2	uncharacterized LOC5577063, transcript variant X1	mRNA	3.42802	1
LOC5569282	LOC5569282	XM_021854297.1	dendritic arbor reduction protein 1, transcript variant X2	mRNA	0.771399	1
LOC5575349	LOC5575349	XM_001655677.2	tryptase	mRNA	2.73608	1
LOC110676794	LOC110676794	XM_021845975.1	transformer-2 protein homolog beta-like, transcript variant X1	mRNA	-0.807737	1
LOC5574396	LOC5574396	XM_001655054.2	sorbitol dehydrogenase	mRNA	2.01695	1
LOC5576092	LOC5576092	XM_021855380.1	uncharacterized LOC5576092, transcript variant X1	mRNA	-1.01089	1
LOC5569670	LOC5569670	XM_001652883.2	40S ribosomal protein S29	mRNA	0.570085	1
LOC5563836	LOC5563836	XM_001648102.2	U1 small nuclear ribonucleoprotein A	mRNA	-0.541601	1
LOC5576713	LOC5576713	XM_021856814.1	U1 small nuclear ribonucleoprotein A	mRNA	-0.541601	1
LOC110674832	LOC110674832	XM_021839301.1	uncharacterized LOC110674832	mRNA	2.34019	1
LOC5568588	LOC5568588	XM_001652368.2	phosphoserine phosphatase, transcript variant X2	mRNA	1.27423	1
LOC5564856	LOC5564856	XM_001649181.2	iron-sulfur cluster co-chaperone protein HscB, mitochondrial, transcript variant X2	mRNA	-1.08403	1
LOC5578114	LOC5578114	XM_001656762.2	L-threonine 3-dehydrogenase, mitochondrial	mRNA	1.30352	1
LOC5576676	LOC5576676	XM_021841561.1	ATP-binding cassette sub-family A member 3, transcript variant X3	mRNA	-5.45477	1
LOC5571779	LOC5571779	XM_001659861.2	lachesin	mRNA	1.29737	1
LOC5565804	LOC5565804	XM_001650120.2	aquaporin, transcript variant X1	mRNA	1.2687	1
LOC5569171	LOC5569171	XM_001658315.3	serpin B5	mRNA	2.75351	1
LOC5575799	LOC5575799	XM_001662175.2	lanC-like protein 3 homolog, transcript variant X1	mRNA	-0.987416	1
LOC5579527	LOC5579527	XM_021854503.1	uncharacterized LOC5579527, transcript variant X1	mRNA	0.818395	1
LOC5571557	LOC5571557	XM_001659729.2	prolyl endopeptidase	mRNA	-0.595914	1
LOC5567164	LOC5567164	XM_021853066.1	protein TANC2, transcript variant X3	mRNA	1.54564	1
LOC5575807	LOC5575807	XM_021849635.1	ubiquitin-associated protein 1, transcript variant X2	mRNA	-0.685551	1
LOC5577344	LOC5577344	XM_001656371.2	flap endonuclease GEN	mRNA	-1.17154	1
LOC5576856	LOC5576856	XM_021843413.1	bestrophin-2	mRNA	0.651258	1
LOC5579944	LOC5579944	XM_001652183.2	probable RNA methyltransferase bin3	mRNA	-0.73408	1
LOC23687618	LOC23687618	XM_011494916.2	probable 60S ribosomal protein L37-A	mRNA	0.626143	1
LOC5569815	LOC5569815	XM_001652983.2	clavesin-1, transcript variant X1	mRNA	2.13998	1
LOC5573849	LOC5573849	XM_021845588.1	inositol-trisphosphate 3-kinase A, transcript variant X1	mRNA	1.25278	1
LOC110674018	LOC110674018	XM_021856828.1	60S ribosomal protein L18a-like	mRNA	0.872107	1
LOC5572710	LOC5572710	XM_021856375.1	uncharacterized LOC5572710, transcript variant X2	mRNA	-0.972999	1
LOC5573391	LOC5573391	XM_021846367.1	myosin-2 heavy chain, transcript variant X3	mRNA	5.41914	1
LOC5577590	LOC5577590	XM_001656534.2	uncharacterized LOC5577590	mRNA	-0.52148	1
LOC5564556	LOC5564556	XM_001648846.2	60S ribosomal protein L5	mRNA	0.704415	1
LOC5566158	LOC5566158	XM_001650489.2	cyclin-dependent kinases regulatory subunit	mRNA	-0.96619	1
LOC5564212	LOC5564212	XM_001648544.2	60S ribosomal protein L29	mRNA	0.613211	1
LOC5565754	LOC5565754	XM_021838081.1	RNA-binding protein Nova-1, transcript variant X7	mRNA	1.01046	1
LOC5568416	LOC5568416	XM_001658018.2	cytochrome P450 4g15	mRNA	2.20196	1
LOC5578103	LOC5578103	XM_021849960.1	regulator of microtubule dynamics protein 1, transcript variant X4	mRNA	-1.42899	1
LOC5578313	LOC5578313	XM_001656839.2	40S ribosomal protein S5	mRNA	0.609848	1
LOC5565863	LOC5565863	XM_021842958.1	cyclin-dependent kinase 14, transcript variant X2	mRNA	1.4559	1
LOC5574373	LOC5574373	XM_001661375.2	centromere/kinetochore protein zw10, transcript variant X2	mRNA	0.963823	1
LOC5567757	LOC5567757	XR_002499906.1	molybdenum cofactor biosynthesis protein 1, transcript variant X3	misc_RNA	0.96851	1
LOC5573651	LOC5573651	XM_001660927.2	ribonucleoside-diphosphate reductase large subunit	mRNA	-1.4188	1
LOC5566521	LOC5566521	XM_021845452.1	carnitine O-palmitoyltransferase 1, liver isoform, transcript variant X5	mRNA	0.92564	1
LOC5566535	LOC5566535	XM_001650877.2	peroxisome biogenesis factor 2	mRNA	-0.559497	1
LOC5576653	LOC5576653	XM_001656140.2	40S ribosomal protein S23	mRNA	0.629915	1
LOC5574859	LOC5574859	XM_001661633.3	perlucin-like protein	mRNA	1.91774	1
LOC5570748	LOC5570748	XM_021838101.1	transcription factor grauzone, transcript variant X2	mRNA	-1.80581	1
LOC5567955	LOC5567955	XM_021847401.1	uncharacterized LOC5567955	mRNA	2.16161	1
LOC110679707	LOC110679707	XM_021855322.1	serine protease 7-like, transcript variant X1	mRNA	3.34416	1
LOC5570297	LOC5570297	XM_021853442.1	segment polarity protein dishevelled, transcript variant X3	mRNA	2.10393	1
LOC5571752	LOC5571752	XM_001653729.2	uncharacterized LOC5571752	mRNA	-0.762552	1
LOC5570531	LOC5570531	XM_021840744.1	coronin-1C, transcript variant X7	mRNA	4.91627	1
LOC5565257	LOC5565257	XM_021850021.1	protein unc-13 homolog 4B, transcript variant X5	mRNA	5.3963	1
LOC5564996	LOC5564996	XM_001649291.2	uncharacterized LOC5564996	mRNA	-0.58599	1
LOC5569811	LOC5569811	XM_001652979.2	protein takeout	mRNA	1.11795	1
LOC5566584	LOC5566584	XM_021853095.1	serine protease 7, transcript variant X2	mRNA	2.20655	1
LOC5573184	LOC5573184	XM_001660751.2	cAMP-dependent protein kinase catalytic subunit beta	mRNA	-0.552894	1
LOC5569470	LOC5569470	XM_021838964.1	probable phosphorylase b kinase regulatory subunit alpha, transcript variant X1	mRNA	0.608063	1
LOC5572684	LOC5572684	XM_021850082.1	uncharacterized LOC5572684, transcript variant X1	mRNA	2.53668	1
LOC5568504	LOC5568504	XM_021850155.1	calmodulin, transcript variant X2	mRNA	2.59928	1
LOC5577478	LOC5577478	XM_001656454.2	60S ribosomal protein L10a, transcript variant X1	mRNA	0.725587	1
LOC5565542	LOC5565542	XM_001649847.3	uncharacterized LOC5565542	mRNA	2.82435	1
LOC5566722	LOC5566722	XM_021840034.1	flotillin-1, transcript variant X2	mRNA	0.724328	1
LOC110680896	LOC110680896	XM_021856684.1	nucleolin-like	mRNA	-0.94138	1
LOC5575179	LOC5575179	XM_021846584.1	RNA-binding protein FUS	mRNA	0.852221	1
LOC5567755	LOC5567755	XM_021841923.1	voltage-dependent calcium channel subunit alpha-2/delta-3, transcript variant X8	mRNA	2.00821	1
LOC5570383	LOC5570383	XM_021844489.1	F-box/LRR-repeat protein 14	mRNA	0.847804	1
LOC5574515	LOC5574515	XM_021852477.1	phosphate carrier protein, mitochondrial, transcript variant X1	mRNA	0.526223	1
LOC5570335	LOC5570335	XM_021843784.1	Y-box factor homolog	mRNA	0.615288	1
LOC5567597	LOC5567597	XM_021857694.1	hornerin, transcript variant X2	mRNA	0.655311	1
LOC5571480	LOC5571480	XM_021842544.1	solute carrier organic anion transporter family member 2A1, transcript variant X2	mRNA	1.6998	1
LOC5564199	LOC5564199	XM_021844543.1	serine protease easter	mRNA	2.3444	1
LOC5567850	LOC5567850	XM_001657664.2	DNA replication licensing factor Mcm7	mRNA	-1.11001	1
LOC5571997	LOC5571997	XM_001660052.2	uncharacterized LOC5571997	mRNA	1.07134	1
LOC5575107	LOC5575107	XM_021849391.1	zinc finger and BTB domain-containing protein 24, transcript variant X3	mRNA	-0.593992	1
LOC5569508	LOC5569508	XM_001658543.2	uncharacterized LOC5569508	mRNA	1.35199	1
LOC5579043	LOC5579043	XM_001657186.2	uncharacterized LOC5579043	mRNA	0.72018	1
LOC5572046	LOC5572046	XM_001660102.3	scavenger receptor class B member 1	mRNA	1.19615	1
LOC5564682	LOC5564682	XR_002501149.1	uncharacterized LOC5564682	ncRNA	-0.793242	1
LOC23687443	LOC23687443	XR_002500650.1	CD109 antigen, transcript variant X2	misc_RNA	3.46471	1
LOC5572191	LOC5572191	XM_021843116.1	protein lingerer, transcript variant X8	mRNA	-3.81684	1
LOC5580039	LOC5580039	XM_001660639.2	uncharacterized LOC5580039	mRNA	2.16698	1
LOC5571945	LOC5571945	XM_001659999.2	peptidyl-prolyl cis-trans isomerase, rhodopsin-specific isozyme, transcript variant X1	mRNA	1.95173	1
LOC5575855	LOC5575855	XM_021847261.1	ranBP-type and C3HC4-type zinc finger-containing protein 1, transcript variant X2	mRNA	-2.78812	1
LOC5569500	LOC5569500	XM_021844784.1	F-box/WD repeat-containing protein 5, transcript variant X1	mRNA	3.37501	1
LOC5569522	LOC5569522	XM_021848326.1	E3 ubiquitin-protein ligase HECTD1, transcript variant X5	mRNA	1.05703	1
LOC5577524	LOC5577524	XM_001656496.2	acyl-CoA Delta(11) desaturase, transcript variant X2	mRNA	2.38052	1
LOC5569646	LOC5569646	XM_001658620.2	zwei Ig domain protein zig-8, transcript variant X1	mRNA	-5.80951	1
LOC5571927	LOC5571927	XM_021852950.1	60S ribosomal protein L39	mRNA	0.761592	1
LOC5567637	LOC5567637	XM_001657538.2	dehydrogenase/reductase SDR family member 4	mRNA	0.533029	1
LOC5570867	LOC5570867	XM_021843950.1	G protein alpha o subunit, transcript variant X5	mRNA	5.38697	1
LOC5577775	LOC5577775	XM_001663500.2	uncharacterized LOC5577775	mRNA	3.86456	1
LOC110680439	LOC110680439	XM_021856236.1	ribonucleoside-diphosphate reductase large subunit-like	mRNA	-1.42588	1
LOC5568287	LOC5568287	XM_001652114.2	chromo domain-containing protein cec-1	mRNA	-0.585672	1
LOC5572948	LOC5572948	XM_001654226.2	trichoplein keratin filament-binding protein	mRNA	-1.10771	1
LOC5566332	LOC5566332	XM_021841030.1	titin, transcript variant X1	mRNA	0.901132	1
LOC5572191	LOC5572191	XM_021843120.1	protein lingerer, transcript variant X12	mRNA	4.9616	1
LOC5572802	LOC5572802	XM_001654153.2	uncharacterized LOC5572802, transcript variant X2	mRNA	-1.31163	1
LOC5572782	LOC5572782	XM_021852487.1	ATP-binding cassette sub-family D member 2, transcript variant X2	mRNA	-0.563646	1
LOC5569470	LOC5569470	XM_021838965.1	probable phosphorylase b kinase regulatory subunit alpha, transcript variant X2	mRNA	1.6483	1
LOC110674164	LOC110674164	XM_021838048.1	src substrate cortactin-like, transcript variant X3	mRNA	0.687099	1
LOC5567635	LOC5567635	XM_021840797.1	tonsoku-like protein	mRNA	-0.886546	1
LOC5568364	LOC5568364	XM_001657966.2	uncharacterized LOC5568364	mRNA	0.661275	1
LOC5575470	LOC5575470	XM_001661937.3	cytochrome P450 315a1, mitochondrial	mRNA	1.0298	1
LOC5576000	LOC5576000	XM_021849024.1	nuclear receptor subfamily 2 group F member 1-B	mRNA	1.21305	1
LOC5566699	LOC5566699	XM_021855720.1	plasma membrane calcium-transporting ATPase 1, transcript variant X20	mRNA	4.41833	1
LOC5572076	LOC5572076	XM_021847902.1	serine-rich adhesin for platelets	mRNA	0.953922	1
LOC5570551	LOC5570551	XM_021854657.1	extracellular sulfatase SULF-1 homolog, transcript variant X7	mRNA	5.3845	1
LOC5564989	LOC5564989	XM_001649289.2	uncharacterized LOC5564989	mRNA	0.699192	1
LOC5570331	LOC5570331	XM_001653108.2	bifunctional endo-1,4-beta-xylanase XylA	mRNA	1.1343	1
LOC5574167	LOC5574167	XM_001661170.2	ATP-binding cassette sub-family F member 2, transcript variant X1	mRNA	0.768088	1
LOC5566705	LOC5566705	XM_001651063.2	zinc finger protein 58	mRNA	-0.969638	1
LOC5572074	LOC5572074	XM_001653792.3	spermatogenesis-associated protein 20, transcript variant X2	mRNA	0.682924	1
LOC5572931	LOC5572931	XM_021845000.1	sodium/potassium-transporting ATPase subunit beta-2, transcript variant X3	mRNA	-5.70017	1
LOC5566123	LOC5566123	XM_001650453.2	laminin subunit gamma-1, transcript variant X1	mRNA	1.30327	1
LOC5580228	LOC5580228	XM_001655886.2	E3 ubiquitin-protein ligase RING1	mRNA	-0.633222	1
LOC5577136	LOC5577136	XM_021855555.1	leucine-rich repeat neuronal protein 2, transcript variant X1	mRNA	3.36736	1
LOC5568355	LOC5568355	XM_011495049.2	glutathione S-transferase 1, transcript variant X3	mRNA	-0.831198	1
LOC5565055	LOC5565055	XR_002501286.1	synaptosomal-associated protein 25, transcript variant X8	misc_RNA	-5.48152	1
LOC5566714	LOC5566714	XM_021855646.1	zinc finger protein 184	mRNA	-0.625006	1
LOC5567037	LOC5567037	XM_001651387.2	NADP-dependent malic enzyme, transcript variant X1	mRNA	3.344	1
LOC5577673	LOC5577673	XM_001663400.2	UNC93-like protein MFSD11, transcript variant X1	mRNA	0.849783	1
LOC5573438	LOC5573438	XM_001660825.2	serine--pyruvate aminotransferase, mitochondrial	mRNA	1.23871	1
LOC5575180	LOC5575180	XM_001655511.2	lamin Dm0	mRNA	-0.554914	1
LOC5567207	LOC5567207	XM_021855007.1	organic cation transporter protein, transcript variant X1	mRNA	1.69258	1
LOC5568136	LOC5568136	XM_001652029.2	serine protease easter	mRNA	2.83569	1
LOC5572191	LOC5572191	XM_021843111.1	protein lingerer, transcript variant X3	mRNA	-5.40243	1
LOC5576477	LOC5576477	XM_001662620.2	armadillo segment polarity protein, transcript variant X1	mRNA	0.929497	1
LOC5579101	LOC5579101	XM_021853012.1	uncharacterized LOC5579101, transcript variant X2	mRNA	1.43114	1
LOC5575351	LOC5575351	XM_001655679.2	tryptase	mRNA	3.39732	1
LOC5576791	LOC5576791	XM_021856676.1	puromycin-sensitive aminopeptidase-like protein	mRNA	2.28689	1
LOC5576119	LOC5576119	XM_001662416.2	DNA replication licensing factor Mcm5	mRNA	-0.949079	1
LOC5565992	LOC5565992	XM_001650310.2	palmitoyl-protein thioesterase 1	mRNA	1.32004	1
LOC5566316	LOC5566316	XM_021851553.1	dnaJ homolog subfamily B member 6, transcript variant X6	mRNA	1.1717	1
LOC5569121	LOC5569121	XM_001652674.2	mucin-17, transcript variant X6	mRNA	-0.693121	1
LOC5580070	LOC5580070	XM_001654773.3	obg-like ATPase 1	mRNA	0.566453	1
LOC5566126	LOC5566126	XM_001650441.2	hydroxymethylglutaryl-CoA synthase 1	mRNA	0.6043	1
LOC5567620	LOC5567620	XM_021840801.1	glycogen-binding subunit 76A, transcript variant X4	mRNA	2.04175	1
LOC5575425	LOC5575425	XM_021854312.1	aryl hydrocarbon receptor, transcript variant X2	mRNA	-1.45064	1
LOC5567592	LOC5567592	XM_001651767.2	histone acetyltransferase type B catalytic subunit	mRNA	-0.633584	1
LOC5568369	LOC5568369	XM_021838238.1	synaptic vesicle glycoprotein 2B	mRNA	1.17714	1
LOC5566067	LOC5566067	XM_021849708.1	arylsulfatase B, transcript variant X3	mRNA	5.52072	1
LOC5572883	LOC5572883	XM_001654188.2	protein fem-1 homolog B, transcript variant X1	mRNA	0.529071	1
LOC5568929	LOC5568929	XM_021847496.1	uncharacterized LOC5568929, transcript variant X8	mRNA	1.53309	1
LOC5577131	LOC5577131	XM_021843730.1	uncharacterized LOC5577131	mRNA	2.08931	1
LOC5570170	LOC5570170	XM_001658925.2	uncharacterized LOC5570170	mRNA	-1.03741	1
LOC5567586	LOC5567586	XM_021853730.1	solute carrier family 12 member 1, transcript variant X1	mRNA	1.02716	1
LOC5572814	LOC5572814	XM_001654167.2	uncharacterized LOC5572814	mRNA	2.47451	1
LOC5580327	LOC5580327	XM_001663229.2	2-phosphoxylose phosphatase 1	mRNA	-0.639451	1
LOC5576409	LOC5576409	XR_002499688.1	uncharacterized LOC5576409, transcript variant X1	ncRNA	-0.576752	1
LOC5576734	LOC5576734	XM_021837667.1	myb-like protein A, transcript variant X8	mRNA	-0.85569	1
LOC5569464	LOC5569464	XM_021838946.1	ras-related protein Rab-40C, transcript variant X1	mRNA	-2.06836	1
LOC5567031	LOC5567031	XM_001651373.2	fructose-bisphosphate aldolase, transcript variant X1	mRNA	-0.714398	1
LOC5563641	LOC5563641	XM_001647845.2	uncharacterized LOC5563641	mRNA	-0.533415	1
LOC5573181	LOC5573181	XM_021847591.1	protein nessun dorma, transcript variant X2	mRNA	0.889854	1
LOC5572954	LOC5572954	XM_001654233.2	terminal uridylyltransferase Tailor	mRNA	-0.849259	1
LOC5568292	LOC5568292	XM_021841413.1	2-oxoglutarate dehydrogenase, mitochondrial, transcript variant X3	mRNA	0.758777	1
LOC5572364	LOC5572364	XM_021851421.1	sialin, transcript variant X1	mRNA	0.527579	1
LOC5575995	LOC5575995	XM_021851675.1	tropomyosin-2, transcript variant X19	mRNA	5.66161	1
LOC110674160	LOC110674160	XM_021838009.1	RNA-binding protein cabeza-like, transcript variant X5	mRNA	-1.11941	1
LOC5571247	LOC5571247	XM_021851152.1	zinc finger protein 99	mRNA	-0.654748	1
LOC5572532	LOC5572532	XM_021843008.1	protein I'm not dead yet, transcript variant X2	mRNA	1.88405	1
LOC5574214	LOC5574214	XM_021843377.1	G-protein coupled receptor Mth2, transcript variant X1	mRNA	-0.555074	1
LOC5574157	LOC5574157	XM_021842740.1	serine-rich adhesin for platelets, transcript variant X3	mRNA	1.76709	1
LOC110680648	LOC110680648	XM_021856446.1	E3 ubiquitin-protein ligase Mdm2-like	mRNA	0.780934	1
LOC5567784	LOC5567784	XM_001657636.2	histone deacetylase complex subunit SAP30 homolog	mRNA	-0.615614	1
LOC5572651	LOC5572651	XM_001654101.2	eukaryotic translation initiation factor 4E-binding protein 1	mRNA	1.48445	1
LOC5574368	LOC5574368	XM_021844502.1	dopamine N-acetyltransferase, transcript variant X2	mRNA	0.665177	1
LOC5574775	LOC5574775	XM_021851399.1	RNA-binding protein fusilli, transcript variant X2	mRNA	0.872272	1
LOC5579662	LOC5579662	XM_001648086.2	elongation of very long chain fatty acids protein 4	mRNA	0.93779	1
LOC5563725	LOC5563725	XM_021842419.1	serine protease inhibitor 27A	mRNA	0.635485	1
LOC23687564	LOC23687564	XM_011494845.2	glycine-rich protein 5	mRNA	3.69964	1
LOC5567275	LOC5567275	XM_001651634.2	zinc finger protein with KRAB and SCAN domains 5	mRNA	-0.763552	1
LOC5578211	LOC5578211	XM_001656805.2	uncharacterized LOC5578211	mRNA	3.16541	1
LOC5575093	LOC5575093	XM_001661767.2	G1/S-specific cyclin-D2	mRNA	-1.15623	1
LOC5579657	LOC5579657	XM_001648081.2	chromatin-remodeling complex ATPase chain Iswi	mRNA	-0.6188	1
LOC5574747	LOC5574747	XM_021839150.1	high mobility group protein DSP1, transcript variant X4	mRNA	-0.542887	1
LOC5576234	LOC5576234	XM_001655962.2	protein Cep89 homolog	mRNA	-0.736354	1
LOC5577147	LOC5577147	XM_021843538.1	uncharacterized LOC5577147, transcript variant X3	mRNA	5.43546	1
LOC5572209	LOC5572209	XM_001653827.2	pyridoxal kinase	mRNA	0.87729	1
LOC110677901	LOC110677901	XM_021849814.1	ecdysone 20-monooxygenase, transcript variant X5	mRNA	2.21597	1
LOC5568173	LOC5568173	XM_001652059.2	uncharacterized LOC5568173	mRNA	1.15736	1
LOC5574493	LOC5574493	XM_001655105.2	cytochrome b561 domain-containing protein 2	mRNA	-0.6409	1
LOC5575270	LOC5575270	XM_001661825.2	uncharacterized LOC5575270	mRNA	1.24654	1
LOC5575535	LOC5575535	XM_021852953.1	myosin-IB, transcript variant X3	mRNA	0.924171	1
LOC5567781	LOC5567781	XM_001657632.2	4-coumarate--CoA ligase 1	mRNA	1.27695	1
LOC5572170	LOC5572170	XM_001660197.2	protein obstructor-E, transcript variant X2	mRNA	1.02746	1
LOC5567153	LOC5567153	XM_021855121.1	protein NASP homolog, transcript variant X1	mRNA	-0.632647	1
LOC5579467	LOC5579467	XM_021837504.1	histone H2A.V	mRNA	-0.598581	1
LOC5568012	LOC5568012	XM_001657779.2	uncharacterized LOC5568012	mRNA	0.945651	1
LOC5580180	LOC5580180	XM_001655546.2	uncharacterized LOC5580180	mRNA	2.05664	1
LOC5575531	LOC5575531	XM_021849680.1	zinc finger protein 620, transcript variant X3	mRNA	-0.862314	1
LOC5566385	LOC5566385	XM_021846658.1	zinc finger protein 420, transcript variant X40	mRNA	0.62549	1
LOC5571900	LOC5571900	XM_021852588.1	ras-like protein 3, transcript variant X1	mRNA	0.830249	1
LOC5569013	LOC5569013	XM_021854400.1	putative fatty acyl-CoA reductase CG5065, transcript variant X3	mRNA	3.59916	1
LOC110676261	LOC110676261	XM_021843445.1	uncharacterized LOC110676261, transcript variant X1	mRNA	-0.836415	1
LOC23687582	LOC23687582	XM_021849921.1	muscarinic acetylcholine receptor M3, transcript variant X5	mRNA	-3.11808	1
LOC5573464	LOC5573464	XM_021841511.1	vacuolar protein sorting-associated protein 13C, transcript variant X4	mRNA	7.50885	1
LOC5571582	LOC5571582	XM_021851753.1	protein CREBRF homolog, transcript variant X2	mRNA	1.44959	1
LOC5567874	LOC5567874	XM_001651859.2	microtubule-associated serine/threonine-protein kinase 3, transcript variant X4	mRNA	0.965444	1
LOC5566268	LOC5566268	XM_021840858.1	protein rogdi, transcript variant X1	mRNA	2.05459	1
LOC5571723	LOC5571723	XM_021839389.1	uncharacterized LOC5571723, transcript variant X3	mRNA	-0.661692	1
LOC5572841	LOC5572841	XM_021848657.1	uncharacterized LOC5572841, transcript variant X2	mRNA	-2.48986	1
LOC5576237	LOC5576237	XM_021853544.1	dystonin, transcript variant X48	mRNA	0.998689	1
LOC5570231	LOC5570231	XM_001658960.2	uncharacterized LOC5570231	mRNA	-1.14506	1
LOC5579187	LOC5579187	XM_001664234.2	glycerol-3-phosphate dehydrogenase, mitochondrial, transcript variant X1	mRNA	0.745207	1
LOC110679824	LOC110679824	XM_021855584.1	glycine-rich protein DOT1-like	mRNA	2.5037	1
LOC5567063	LOC5567063	XM_001651413.2	tyrocidine synthase 3, transcript variant X1	mRNA	-0.998139	1
LOC5577588	LOC5577588	XM_001656531.2	uncharacterized LOC5577588	mRNA	-0.536083	1
LOC5564544	LOC5564544	XM_021846944.1	epidermal growth factor receptor, transcript variant X2	mRNA	1.51827	1
LOC5573629	LOC5573629	XM_021851774.1	nucleolar protein 9	mRNA	0.831821	1
LOC5577356	LOC5577356	XM_021850308.1	monocarboxylate transporter 14, transcript variant X8	mRNA	5.4584	1
LOC5573421	LOC5573421	XM_021842134.1	protein cycle, transcript variant X3	mRNA	0.773796	1
LOC5577335	LOC5577335	XM_001656362.2	MORN repeat-containing protein 4, transcript variant X1	mRNA	2.93123	1
LOC110676395	LOC110676395	XM_021844124.1	uncharacterized LOC110676395, transcript variant X2	mRNA	-0.654388	1
LOC5576661	LOC5576661	XM_001656148.2	uncharacterized LOC5576661	mRNA	1.48706	1
LOC5575673	LOC5575673	XM_001662083.2	glutamyl aminopeptidase	mRNA	3.10168	1
LOC5567041	LOC5567041	XM_001651390.2	serine protease easter	mRNA	2.97691	1
LOC5579025	LOC5579025	XM_001664156.2	probable methylcrotonoyl-CoA carboxylase beta chain, mitochondrial	mRNA	0.52849	1
LOC5567003	LOC5567003	XM_001651367.2	serine protease snake, transcript variant X1	mRNA	1.58943	1
LOC23687644	LOC23687644	XM_021845474.1	phosphatidylinositol 3,4,5-trisphosphate 3-phosphatase and dual-specificity protein phosphatase PTEN, transcript variant X3	mRNA	0.629536	1
LOC5576452	LOC5576452	XM_021841352.1	protein javelin, transcript variant X2	mRNA	2.4631	1
LOC5579390	LOC5579390	XR_002500234.1	uncharacterized LOC5579390	ncRNA	-0.61054	1
LOC5577722	LOC5577722	XM_021844558.1	rho GTPase-activating protein gacF, transcript variant X4	mRNA	-1.39454	1
LOC5569551	LOC5569551	XM_021839476.1	proto-oncogene tyrosine-protein kinase ROS, transcript variant X2	mRNA	1.92532	1
LOC5573465	LOC5573465	XM_001660837.2	LDLR chaperone boca	mRNA	-0.626935	1
LOC5567400	LOC5567400	XM_021849089.1	uncharacterized LOC5567400, transcript variant X1	mRNA	0.739644	1
LOC5568484	LOC5568484	XM_021840400.1	F-actin-methionine sulfoxide oxidase Mical, transcript variant X19	mRNA	0.66867	1
LOC5567544	LOC5567544	XM_001657489.2	proclotting enzyme	mRNA	1.71976	1
LOC5563589	LOC5563589	XM_021852375.1	secretory carrier-associated membrane protein 2, transcript variant X2	mRNA	-2.11628	1
LOC5575944	LOC5575944	XM_021839122.1	uncharacterized LOC5575944	mRNA	-0.630473	1
LOC5570135	LOC5570135	XM_001653066.2	keratin, type I cytoskeletal 9	mRNA	1.85476	1
LOC5570819	LOC5570819	XM_021846504.1	CD109 antigen, transcript variant X5	mRNA	1.10315	1
LOC5577304	LOC5577304	XM_001663284.2	cilia- and flagella-associated protein 20	mRNA	-0.545548	1
LOC5566341	LOC5566341	XM_021841053.1	uncharacterized LOC5566341	mRNA	0.793403	1
LOC5578520	LOC5578520	XM_021857609.1	polypyrimidine tract-binding protein 2, transcript variant X3	mRNA	-2.58942	1
LOC23687495	LOC23687495	XM_021843283.1	nucleolar and coiled-body phosphoprotein 1, transcript variant X3	mRNA	0.837551	1
LOC5573374	LOC5573374	XM_021857300.1	glutamate dehydrogenase, mitochondrial, transcript variant X4	mRNA	-0.749421	1
LOC5570798	LOC5570798	XM_021849826.1	uncharacterized LOC5570798, transcript variant X1	mRNA	-1.85775	1
LOC5566952	LOC5566952	XM_001651316.2	uncharacterized LOC5566952	mRNA	-0.569946	1
LOC5563629	LOC5563629	XR_002501617.1	uncharacterized LOC5563629	ncRNA	-0.539236	1
LOC5570375	LOC5570375	XR_002501480.1	uncharacterized LOC5570375	ncRNA	0.856196	1
LOC5574692	LOC5574692	XM_021857691.1	uncharacterized LOC5574692, transcript variant X1	mRNA	0.629829	1
LOC5575813	LOC5575813	XM_021849766.1	probable phospholipid hydroperoxide glutathione peroxidase, transcript variant X2	mRNA	0.541678	1
LOC5578143	LOC5578143	XM_021849519.1	uncharacterized LOC5578143, transcript variant X2	mRNA	2.52694	1
LOC5578054	LOC5578054	XM_021840268.1	retinol dehydrogenase 13, transcript variant X1	mRNA	1.90423	1
LOC5565754	LOC5565754	XM_021838077.1	RNA-binding protein Nova-1, transcript variant X4	mRNA	2.02687	1
LOC5573598	LOC5573598	XM_001654682.3	venom serine protease Bi-VSP	mRNA	0.774606	1
LOC5574813	LOC5574813	XM_021853898.1	transcription factor Ken 2, transcript variant X1	mRNA	0.688208	1
LOC110677182	LOC110677182	XM_021848057.1	40S ribosomal protein S21-like	mRNA	0.753771	1
LOC5570801	LOC5570801	XM_001653256.2	protein RCC2 homolog, transcript variant X1	mRNA	-0.950087	1
LOC5572334	LOC5572334	XM_021857428.1	serine protease 7	mRNA	1.55672	1
LOC5578713	LOC5578713	XM_021852142.1	beta-1,3-galactosyltransferase 5, transcript variant X3	mRNA	0.926003	1
LOC5571728	LOC5571728	XM_021845034.1	uncharacterized LOC5571728, transcript variant X3	mRNA	2.20945	1
LOC5568788	LOC5568788	XM_021853563.1	dynein heavy chain, cytoplasmic, transcript variant X7	mRNA	3.02029	1
LOC5578315	LOC5578315	XM_001663781.2	homogentisate 1,2-dioxygenase	mRNA	1.27416	1
LOC5570448	LOC5570448	XM_001659103.2	uncharacterized LOC5570448, transcript variant X1	mRNA	0.873516	1
LOC5571932	LOC5571932	XM_021851192.1	hexokinase type 2, transcript variant X3	mRNA	2.44027	1
LOC5566982	LOC5566982	XM_021847832.1	forkhead box protein E3, transcript variant X1	mRNA	1.55075	1
LOC5575867	LOC5575867	XM_021849092.1	acetylcholinesterase, transcript variant X3	mRNA	1.81889	1
LOC5566394	LOC5566394	XM_021851981.1	poly(A) polymerase beta, transcript variant X6	mRNA	0.820383	1
LOC5566474	LOC5566474	XM_021837428.1	C-terminal-binding protein, transcript variant X28	mRNA	3.15568	1
LOC5566219	LOC5566219	XM_021841175.1	hepatic leukemia factor, transcript variant X7	mRNA	0.574515	1
LOC5572533	LOC5572533	XR_002500139.1	uncharacterized LOC5572533, transcript variant X3	misc_RNA	2.56469	1
LOC5566546	LOC5566546	XM_021853175.1	calbindin-32, transcript variant X8	mRNA	2.45242	1
LOC5576845	LOC5576845	XM_021841812.1	PTB domain-containing adapter protein ced-6, transcript variant X9	mRNA	0.879227	1
LOC5570710	LOC5570710	XM_021845173.1	alpha-protein kinase 1, transcript variant X3	mRNA	-2.41527	1
LOC5564166	LOC5564166	XM_021850394.1	fatty acid hydroxylase domain-containing protein 2, transcript variant X2	mRNA	1.5059	1
LOC5575043	LOC5575043	XM_021849440.1	basement membrane-specific heparan sulfate proteoglycan core protein, transcript variant X3	mRNA	2.00074	1
LOC110678492	LOC110678492	XM_021851444.1	protein tincar	mRNA	0.740611	1
LOC5579800	LOC5579800	XM_021848976.1	serine/threonine-protein kinase MARK2, transcript variant X19	mRNA	1.19745	1
LOC5576933	LOC5576933	XM_001656245.2	box C/D snoRNA protein 1	mRNA	-1.0346	1
LOC5567245	LOC5567245	XM_021855193.1	IQ motif and SEC7 domain-containing protein 1, transcript variant X1	mRNA	1.79412	1
LOC5567031	LOC5567031	XM_001651374.2	fructose-bisphosphate aldolase, transcript variant X2	mRNA	0.618406	1
LOC5567653	LOC5567653	XM_021844663.1	organic cation transporter protein	mRNA	-1.78349	1
LOC110681423	LOC110681423	XM_021857167.1	37 kDa salivary gland allergen Aed a 2-like	mRNA	2.80669	1
LOC5580259	LOC5580259	XM_001656090.3	60S ribosomal protein L7	mRNA	0.741959	1
LOC5573827	LOC5573827	XM_001654806.2	40S ribosomal protein S19a, transcript variant X1	mRNA	0.692259	1
LOC5575552	LOC5575552	XM_001662007.2	arginase, hepatic	mRNA	2.09752	1
LOC5570531	LOC5570531	XM_021840747.1	coronin-1C, transcript variant X10	mRNA	1.35392	1
LOC5572533	LOC5572533	XM_001654015.2	uncharacterized LOC5572533, transcript variant X1	mRNA	4.20949	1
LOC5576070	LOC5576070	XM_001662350.2	fatty acid hydroxylase domain-containing protein 2	mRNA	1.03974	1
LOC5573974	LOC5573974	XM_001654966.2	60S acidic ribosomal protein P0	mRNA	0.684387	1
LOC5572409	LOC5572409	XM_021837873.1	papilin, transcript variant X3	mRNA	0.813837	1
LOC5568788	LOC5568788	XM_021853562.1	dynein heavy chain, cytoplasmic, transcript variant X6	mRNA	4.03421	1
LOC5572267	LOC5572267	XM_001653902.2	DNA polymerase epsilon subunit 3	mRNA	-0.606897	1
LOC5575432	LOC5575432	XM_001655700.2	probable methylthioribulose-1-phosphate dehydratase, transcript variant X1	mRNA	0.903324	1
LOC5579298	LOC5579298	XM_001647556.2	m7GpppN-mRNA hydrolase	mRNA	-0.787796	1
LOC5574043	LOC5574043	XM_021843078.1	sodium- and chloride-dependent neutral and basic amino acid transporter B(0+), transcript variant X3	mRNA	1.38034	1
LOC5575162	LOC5575162	XM_021846598.1	zinc-type alcohol dehydrogenase-like protein C1773.06c, transcript variant X3	mRNA	0.637726	1
LOC5565604	LOC5565604	XM_001649911.2	adipocyte plasma membrane-associated protein	mRNA	-0.622869	1
LOC5577229	LOC5577229	XM_001656284.2	retinoblastoma-binding protein 5 homolog	mRNA	-0.651192	1
LOC5567364	LOC5567364	XM_021852072.1	RNA polymerase II elongation factor Ell, transcript variant X2	mRNA	-2.01022	1
LOC5579306	LOC5579306	XM_021848391.1	rhythmically expressed gene 2 protein, transcript variant X2	mRNA	-1.37249	1
LOC5572081	LOC5572081	XM_001660113.2	methylglutaconyl-CoA hydratase, mitochondrial	mRNA	0.607155	1
LOC5564678	LOC5564678	XM_021837318.1	alpha-mannosidase 2	mRNA	0.653873	1
LOC5573170	LOC5573170	XM_001660736.2	ejaculatory bulb-specific protein 3, transcript variant X2	mRNA	0.996719	1
LOC5578689	LOC5578689	XM_001657037.3	serine protease easter	mRNA	1.65209	1
LOC5579971	LOC5579971	XM_021839333.1	protein AF-9	mRNA	0.597831	1
LOC5568016	LOC5568016	XM_001657787.2	serine/arginine-rich splicing factor 1A, transcript variant X1	mRNA	-0.562361	1
LOC5570893	LOC5570893	XM_021844975.1	dual specificity tyrosine-phosphorylation-regulated kinase 2, transcript variant X9	mRNA	1.19174	1
LOC5575770	LOC5575770	XM_021839937.1	uncharacterized LOC5575770, transcript variant X2	mRNA	-0.612717	1
LOC5570138	LOC5570138	XM_001653070.2	pre-mRNA 3'-end-processing factor FIP1	mRNA	-0.549652	1
LOC5568471	LOC5568471	XM_001652251.2	14-3-3 protein zeta, transcript variant X4	mRNA	-0.784019	1
LOC5565460	LOC5565460	XR_002502625.1	uncharacterized LOC5565460	ncRNA	-0.745125	1
LOC5574971	LOC5574971	XM_021842187.1	histone deacetylase 4, transcript variant X7	mRNA	5.52881	1
LOC5574253	LOC5574253	XM_021839984.1	carboxypeptidase D, transcript variant X4	mRNA	0.639117	1
LOC5578692	LOC5578692	XM_021855341.1	serine protease easter	mRNA	1.59537	1
LOC5566999	LOC5566999	XM_001651363.2	elastase-1	mRNA	4.07219	1
LOC5575840	LOC5575840	XM_021847249.1	bone morphogenetic protein receptor type-1B, transcript variant X3	mRNA	0.897119	1
LOC5577491	LOC5577491	XM_001663359.3	protein aubergine, transcript variant X2	mRNA	1.23299	1
LOC5571027	LOC5571027	XM_001659410.2	transmembrane protein 164, transcript variant X2	mRNA	1.33116	1
LOC5565233	LOC5565233	XM_021849307.1	focal adhesion kinase 1, transcript variant X3	mRNA	1.26629	1
LOC5568799	LOC5568799	XM_001658114.2	ribonuclease Oy	mRNA	0.983537	1
LOC5572782	LOC5572782	XM_001654131.2	ATP-binding cassette sub-family D member 2, transcript variant X1	mRNA	0.674715	1
LOC5576721	LOC5576721	XM_021837682.1	COX assembly mitochondrial protein 2 homolog, transcript variant X2	mRNA	1.45493	1
LOC5574400	LOC5574400	XM_021850945.1	sorbitol dehydrogenase, transcript variant X4	mRNA	5.31654	1
LOC5572256	LOC5572256	XM_021839338.1	signal transducer and transcription activator, transcript variant X4	mRNA	1.03333	1
LOC5578718	LOC5578718	XM_021838500.1	homeobox protein abdominal-A homolog, transcript variant X6	mRNA	1.00653	1
LOC5576390	LOC5576390	XM_021837816.1	sodium/calcium exchanger 1, transcript variant X5	mRNA	2.49943	1
LOC5571563	LOC5571563	XM_021842046.1	F-BAR and double SH3 domains protein 2, transcript variant X2	mRNA	1.19626	1
LOC5573750	LOC5573750	XM_021850407.1	uncharacterized LOC5573750, transcript variant X1	mRNA	1.00722	1
LOC5571177	LOC5571177	XM_001653431.2	protein regulator of cytokinesis 1	mRNA	-0.678432	1
LOC5576882	LOC5576882	XM_001662932.3	opsin-3	mRNA	0.586193	1
LOC5572298	LOC5572298	XM_001653936.2	origin recognition complex subunit 4	mRNA	-0.812007	1
LOC110679485	LOC110679485	XM_021854227.1	O-acyltransferase like protein-like	mRNA	-3.04711	1
LOC110680374	LOC110680374	XM_021856180.1	protein suppressor of sable-like, transcript variant X1	mRNA	-6.43173	1
LOC5567359	LOC5567359	XM_021851574.1	uncharacterized LOC5567359, transcript variant X1	mRNA	-1.13527	1
LOC5577497	LOC5577497	XR_002502770.1	lachesin, transcript variant X2	misc_RNA	4.11073	1
LOC5569107	LOC5569107	XM_021844475.1	uncharacterized LOC5569107	mRNA	2.70596	1
LOC5570732	LOC5570732	XM_021841673.1	DNA replication factor Cdt1	mRNA	-1.30933	1
LOC5573191	LOC5573191	XM_001660757.2	protein catecholamines up, transcript variant X1	mRNA	-0.592206	1
LOC5574042	LOC5574042	XM_001661082.2	cell death-inducing p53-target protein 1, transcript variant X1	mRNA	1.09633	1
LOC5573927	LOC5573927	XM_001654913.2	fatty acid synthase	mRNA	1.24735	1
LOC5568784	LOC5568784	XM_001658099.2	peroxiredoxin-5, mitochondrial	mRNA	0.974806	1
LOC5579911	LOC5579911	XM_001657841.2	proton-coupled folate transporter	mRNA	1.23301	1
LOC110679171	LOC110679171	XM_021853268.1	uncharacterized LOC110679171, transcript variant X6	mRNA	-8.1132	1
LOC5575814	LOC5575814	XM_001662191.2	uncharacterized LOC5575814	mRNA	3.36015	1
LOC5578837	LOC5578837	XR_002500927.1	glucosamine-6-phosphate isomerase, transcript variant X6	misc_RNA	-1.35123	1
LOC5571788	LOC5571788	XM_021856943.1	angiotensin-converting enzyme, transcript variant X3	mRNA	2.49696	1
LOC5565327	LOC5565327	XM_001649623.2	uncharacterized LOC5565327, transcript variant X1	mRNA	1.08581	1
LOC5565507	LOC5565507	XM_001649786.2	uncharacterized LOC5565507	mRNA	2.70801	1
LOC5576914	LOC5576914	XM_001662961.2	upstream activation factor subunit spp27	mRNA	-0.736458	1
LOC5575239	LOC5575239	XM_021841823.1	putative tyrosine-protein kinase Wsck	mRNA	-0.741043	1
LOC5571441	LOC5571441	XM_001659643.2	uncharacterized LOC5571441	mRNA	-0.614128	1
LOC5568172	LOC5568172	XM_001652058.2	uncharacterized LOC5568172	mRNA	1.75138	1
LOC5579122	LOC5579122	XM_021851830.1	ryanodine receptor, transcript variant X16	mRNA	-6.29708	1
LOC5571214	LOC5571214	XM_001659543.2	uncharacterized LOC5571214	mRNA	-0.872886	1
LOC5566219	LOC5566219	XM_021841176.1	hepatic leukemia factor, transcript variant X8	mRNA	0.95682	1
LOC5572611	LOC5572611	XM_001654072.2	coiled-coil domain-containing protein 12	mRNA	-0.589071	1
LOC5580194	LOC5580194	XM_021857713.1	plastin-1, transcript variant X1	mRNA	0.52696	1
LOC5570078	LOC5570078	XM_021849773.1	FERM, RhoGEF and pleckstrin domain-containing protein 2, transcript variant X1	mRNA	0.797373	1
LOC110674718	LOC110674718	XM_021838795.1	uncharacterized LOC110674718, transcript variant X6	mRNA	0.836754	1
LOC5572193	LOC5572193	XR_002500157.1	receptor expression-enhancing protein 5, transcript variant X5	misc_RNA	-0.644358	1
LOC5564858	LOC5564858	XM_021850426.1	chromobox protein homolog 1	mRNA	-0.551842	1
LOC5572541	LOC5572541	XM_001660422.2	alanine aminotransferase 1	mRNA	2.87196	1
LOC23687584	LOC23687584	XM_011494764.2	cleavage and polyadenylation specificity factor subunit CG7185, transcript variant X2	mRNA	-0.607808	1
LOC5566609	LOC5566609	XM_001650956.2	ubiquitin carboxyl-terminal hydrolase calypso	mRNA	-0.615186	1
LOC5575011	LOC5575011	XM_011494871.2	choline-phosphate cytidylyltransferase B, transcript variant X3	mRNA	1.33689	1
LOC5579999	LOC5579999	XM_001660215.2	fatty acyl-CoA reductase wat	mRNA	2.26693	1
LOC5575298	LOC5575298	XM_021847154.1	toll-like receptor Tollo, transcript variant X2	mRNA	-2.50135	1
LOC5566824	LOC5566824	XM_021842381.1	PDZ and LIM domain protein Zasp, transcript variant X6	mRNA	1.22003	1
LOC5571510	LOC5571510	XM_021848417.1	cAMP-specific 3',5'-cyclic phosphodiesterase, transcript variant X9	mRNA	5.38488	1
LOC5567355	LOC5567355	XM_021852347.1	sodium channel protein para, transcript variant X7	mRNA	-1.19583	1
LOC110675608	LOC110675608	XM_021841069.1	uncharacterized LOC110675608	mRNA	1.83112	1
LOC5565455	LOC5565455	XM_021854871.1	N-acetylgalactosaminyltransferase 6, transcript variant X1	mRNA	0.554565	1
LOC5567309	LOC5567309	XM_001651694.2	actin, indirect flight muscle	mRNA	1.15796	1
LOC110677731	LOC110677731	XM_021848940.1	uncharacterized LOC110677731	mRNA	-0.795329	1
LOC5565920	LOC5565920	XM_001650218.2	DNA replication complex GINS protein PSF1	mRNA	-0.882913	1
LOC5578088	LOC5578088	XM_021855117.1	sphingomyelin phosphodiesterase, transcript variant X9	mRNA	1.35854	1
LOC5580175	LOC5580175	XM_021857728.1	sodium-coupled monocarboxylate transporter 1, transcript variant X2	mRNA	2.83557	1
LOC5568502	LOC5568502	XM_021849240.1	ensconsin, transcript variant X19	mRNA	2.18816	1
LOC5570108	LOC5570108	XM_001653037.2	40S ribosomal protein SA	mRNA	0.849078	1
LOC5573011	LOC5573011	XM_021843558.1	phosphatidate cytidylyltransferase, photoreceptor-specific, transcript variant X1	mRNA	-0.526845	1
LOC5573314	LOC5573314	XM_021837746.1	uncharacterized LOC5573314, transcript variant X1	mRNA	-2.98599	1
LOC5574378	LOC5574378	XM_021844389.1	sodium/hydrogen exchanger 9B2, transcript variant X3	mRNA	-2.5138	1
LOC5567723	LOC5567723	XM_001657580.2	uncharacterized LOC5567723, transcript variant X1	mRNA	-0.85395	1
LOC5573648	LOC5573648	XM_021845171.1	RNA-binding protein 42, transcript variant X1	mRNA	-1.08817	1
LOC5568178	LOC5568178	XM_021848205.1	uncharacterized LOC5568178, transcript variant X2	mRNA	2.49375	1
LOC110681502	LOC110681502	XM_021857371.1	uncharacterized LOC110681502, transcript variant X2	mRNA	3.83461	1
LOC5566018	LOC5566018	XM_001650334.2	zinc finger protein GLI2	mRNA	1.10618	1
LOC5573929	LOC5573929	XM_021847676.1	fatty acid synthase	mRNA	1.68988	1
LOC5570163	LOC5570163	XM_021849026.1	long-chain fatty acid transport protein 4, transcript variant X1	mRNA	2.25245	1
LOC110677175	LOC110677175	XM_021848046.1	protein sickie-like	mRNA	0.936152	1
LOC110676862	LOC110676862	XM_021846305.1	collagen alpha-1(IV) chain	mRNA	0.979205	1
LOC5575337	LOC5575337	XM_001655665.2	uncharacterized LOC5575337	mRNA	0.538786	1
LOC5564131	LOC5564131	XM_021855364.1	uncharacterized LOC5564131, transcript variant X3	mRNA	0.74406	1
LOC5571584	LOC5571584	XM_021850681.1	extended synaptotagmin-2, transcript variant X10	mRNA	1.16474	1
LOC5566255	LOC5566255	XM_021845265.1	uncharacterized LOC5566255, transcript variant X1	mRNA	-1.29952	1
LOC110675493	LOC110675493	XM_021840629.1	60S ribosomal protein L28, transcript variant X1	mRNA	0.813517	1
LOC5576204	LOC5576204	XM_001662491.2	N(G),N(G)-dimethylarginine dimethylaminohydrolase 1	mRNA	-0.548063	1
LOC5566438	LOC5566438	XM_021844875.1	uncharacterized LOC5566438, transcript variant X7	mRNA	1.495	1
LOC5565836	LOC5565836	XM_001650164.2	translation initiation factor IF-2	mRNA	0.805112	1
LOC5570368	LOC5570368	XM_021850961.1	uncharacterized LOC5570368, transcript variant X5	mRNA	-0.875107	1
LOC5576740	LOC5576740	XM_021837556.1	leucine-rich repeat-containing protein 24, transcript variant X8	mRNA	-1.04958	1
LOC110678669	LOC110678669	XM_021851851.1	uncharacterized LOC110678669, transcript variant X1	mRNA	1.51108	1
LOC5578623	LOC5578623	XM_001656995.2	amidophosphoribosyltransferase, transcript variant X1	mRNA	1.20835	1
LOC5571261	LOC5571261	XM_001653509.2	zinc finger protein 91, transcript variant X2	mRNA	1.07128	1
LOC5577221	LOC5577221	XM_021849356.1	neuroligin-4, X-linked, transcript variant X2	mRNA	6.46224	1
LOC5572577	LOC5572577	XM_021857343.1	rootletin, transcript variant X2	mRNA	2.11451	1
LOC5565269	LOC5565269	XM_001649543.2	DNA primase large subunit	mRNA	-0.756204	1
LOC5578164	LOC5578164	XM_021857269.1	steroid hormone receptor ERR2, transcript variant X1	mRNA	0.607213	1
LOC5575831	LOC5575831	XM_021838759.1	aminopeptidase N, transcript variant X2	mRNA	0.608394	1
LOC5579118	LOC5579118	XM_021854025.1	sodium-dependent neutral amino acid transporter B(0)AT3, transcript variant X3	mRNA	0.881685	1
LOC5577977	LOC5577977	XM_021843222.1	uncharacterized LOC5577977, transcript variant X1	mRNA	2.01864	1
LOC5566335	LOC5566335	XM_021841050.1	titin, transcript variant X16	mRNA	-1.89547	1
LOC5571015	LOC5571015	XM_021853761.1	transmembrane protein 53-A, transcript variant X2	mRNA	-0.94337	1
LOC5572855	LOC5572855	XM_001660565.2	farnesol dehydrogenase-like	mRNA	2.06098	1
LOC110680302	LOC110680302	XM_021856138.1	farnesol dehydrogenase-like	mRNA	2.06098	1
LOC5574407	LOC5574407	XM_021854650.1	protein app1, transcript variant X3	mRNA	-0.925685	1
LOC5577996	LOC5577996	XM_001656684.2	60S ribosomal protein L32	mRNA	0.697214	1
LOC5576943	LOC5576943	XM_021841003.1	sorbin and SH3 domain-containing protein 1, transcript variant X14	mRNA	1.9937	1
LOC5576725	LOC5576725	XM_001656183.2	endochitinase	mRNA	0.535382	1
LOC5566497	LOC5566497	XM_021840482.1	transient receptor potential protein, transcript variant X2	mRNA	1.89548	1
LOC5572233	LOC5572233	XM_001653869.2	uncharacterized LOC5572233	mRNA	2.70447	1
LOC5570328	LOC5570328	XM_021843812.1	folliculin-interacting protein 2, transcript variant X7	mRNA	5.4263	1
LOC5565703	LOC5565703	XM_001650013.2	CAAX prenyl protease 2	mRNA	-0.636478	1
LOC5571610	LOC5571610	XM_001659756.2	feline leukemia virus subgroup C receptor-related protein 2	mRNA	1.69246	1
LOC5567646	LOC5567646	XM_001651790.2	acid phosphatase type 7	mRNA	0.929054	1
LOC5574074	LOC5574074	XM_021853334.1	venom dipeptidyl peptidase 4, transcript variant X9	mRNA	-1.16912	1
LOC110677659	LOC110677659	XM_021848593.1	high affinity cGMP-specific 3',5'-cyclic phosphodiesterase 9A-like	mRNA	1.02669	1
LOC5573115	LOC5573115	XM_021847528.1	uncharacterized LOC5573115, transcript variant X14	mRNA	3.45712	1
LOC5563592	LOC5563592	XM_001647878.2	60S ribosomal protein L36	mRNA	0.687604	1
LOC5569551	LOC5569551	XM_021839478.1	proto-oncogene tyrosine-protein kinase ROS, transcript variant X4	mRNA	1.91887	1
LOC5578236	LOC5578236	XM_021854302.1	apolipoprotein D, transcript variant X1	mRNA	1.93097	1
LOC5575188	LOC5575188	XM_021852746.1	cytochrome P450 4C1	mRNA	2.65303	1
LOC5577744	LOC5577744	XM_021850990.1	SLIT-ROBO Rho GTPase-activating protein 1, transcript variant X7	mRNA	5.54569	1
LOC5564645	LOC5564645	XM_021853318.1	casein kinase I, transcript variant X1	mRNA	1.7402	1
LOC5565612	LOC5565612	XM_021838100.1	GILT-like protein 1, transcript variant X2	mRNA	-2.14977	1
LOC5571549	LOC5571549	XM_001653621.3	probable cytochrome P450 6a14	mRNA	0.932265	1
LOC5578790	LOC5578790	XM_001657110.2	gastrula zinc finger protein XlCGF26.1	mRNA	-0.536905	1
LOC110676724	LOC110676724	XM_021845709.1	RIP-like protein, transcript variant X2	mRNA	-0.776942	0.999999
LOC5567724	LOC5567724	XR_002500815.1	UPF0565 protein C2orf69 homolog, transcript variant X2	misc_RNA	-2.45085	0.999999
LOC5570254	LOC5570254	XM_001658984.2	myb-like protein AA, transcript variant X1	mRNA	-0.656567	0.999999
LOC110678389	LOC110678389	XR_002501559.1	uncharacterized LOC110678389, transcript variant X1	ncRNA	-5.47741	0.999999
LOC5568118	LOC5568118	XM_021840959.1	uncharacterized LOC5568118, transcript variant X1	mRNA	1.03262	0.999999
LOC110678661	LOC110678661	XR_002501814.1	uncharacterized LOC110678661, transcript variant X1	misc_RNA	-8.62778	0.999999
LOC5576232	LOC5576232	XM_001655960.2	uncharacterized LOC5576232	mRNA	-1.04189	0.999999
LOC5575615	LOC5575615	XM_021853785.1	uncharacterized LOC5575615, transcript variant X1	mRNA	1.34007	0.999999
LOC5566151	LOC5566151	XM_021843522.1	PDZ and LIM domain protein 7, transcript variant X1	mRNA	1.57788	0.999999
LOC5577524	LOC5577524	XM_001656495.2	acyl-CoA Delta(11) desaturase, transcript variant X3	mRNA	0.691171	0.999999
LOC5566064	LOC5566064	XM_021855569.1	liprin-beta-2, transcript variant X3	mRNA	0.985377	0.999999
LOC5575326	LOC5575326	XM_001655652.3	proclotting enzyme, transcript variant X1	mRNA	2.89861	0.999999
LOC5568225	LOC5568225	XM_001652107.2	probable DNA replication complex GINS protein PSF2	mRNA	-1.06992	0.999999
LOC5572437	LOC5572437	XM_021846742.1	chondroitin sulfate proteoglycan 4, transcript variant X6	mRNA	-6.2649	0.999999
LOC5568560	LOC5568560	XM_021849452.1	vam6/Vps39-like protein, transcript variant X2	mRNA	2.08927	0.999999
LOC5575704	LOC5575704	XM_021843417.1	muskelin, transcript variant X2	mRNA	-1.14066	0.999999
LOC5567063	LOC5567063	XM_021857156.1	tyrocidine synthase 3, transcript variant X2	mRNA	0.950427	0.999999
LOC5564209	LOC5564209	XM_001648502.2	fatty-acid amide hydrolase 2	mRNA	1.2881	0.999999
LOC5578593	LOC5578593	XM_021845158.1	uncharacterized LOC5578593, transcript variant X2	mRNA	-0.987841	0.999999
LOC5577073	LOC5577073	XM_021840701.1	supervillin, transcript variant X20	mRNA	1.16407	0.999999
LOC5580214	LOC5580214	XM_021852869.1	patatin-like phospholipase domain-containing protein 3, transcript variant X9	mRNA	-0.813044	0.999999
LOC5573484	LOC5573484	XM_001654582.2	uncharacterized LOC5573484	mRNA	1.13809	0.999999
LOC5577037	LOC5577037	XM_021837336.1	polyserase-2, transcript variant X1	mRNA	2.91803	0.999999
LOC5567958	LOC5567958	XM_001657729.2	37 kDa salivary gland allergen Aed a 2	mRNA	3.79291	0.999999
LOC110674122	LOC110674122	XM_021837823.1	uncharacterized LOC110674122	mRNA	-0.905933	0.999999
LOC5574062	LOC5574062	XM_021841898.1	zinc transporter foi, transcript variant X8	mRNA	-2.06225	0.999999
LOC5574638	LOC5574638	XM_021844186.1	apoptosis-stimulating of p53 protein 2, transcript variant X1	mRNA	-2.69136	0.999999
LOC5574112	LOC5574112	XM_021840399.1	GTP cyclohydrolase 1, transcript variant X5	mRNA	2.02326	0.999999
LOC5571132	LOC5571132	XM_021850079.1	uncharacterized LOC5571132, transcript variant X5	mRNA	2.07196	0.999999
LOC5576888	LOC5576888	XM_021847728.1	glycine receptor subunit alpha-2	mRNA	1.36062	0.999999
LOC23687932	LOC23687932	XM_021855060.1	beta-glucuronidase, transcript variant X3	mRNA	1.8828	0.999999
LOC5574062	LOC5574062	XM_021841896.1	zinc transporter foi, transcript variant X6	mRNA	-5.42655	0.999999
LOC5570534	LOC5570534	XM_021840756.1	vigilin, transcript variant X2	mRNA	0.974538	0.999999
LOC5572955	LOC5572955	XM_001654234.2	zinc finger protein 436	mRNA	-0.82339	0.999999
LOC5566474	LOC5566474	XM_001650808.2	C-terminal-binding protein, transcript variant X31	mRNA	0.608007	0.999999
LOC5565220	LOC5565220	XM_001649526.2	peroxisomal (S)-2-hydroxy-acid oxidase GLO3	mRNA	0.802846	0.999999
LOC5576650	LOC5576650	XM_001656139.2	stress-associated endoplasmic reticulum protein 2, transcript variant X1	mRNA	0.525248	0.999999
LOC5578955	LOC5578955	XM_011495461.2	serine protease inhibitor 28Dc, transcript variant X5	mRNA	0.755305	0.999999
LOC23687646	LOC23687646	XM_021850361.1	lysosomal alpha-glucosidase, transcript variant X3	mRNA	0.920704	0.999999
LOC5564509	LOC5564509	XM_021845398.1	ATP-citrate synthase, transcript variant X7	mRNA	-1.24591	0.999999
LOC5570227	LOC5570227	XM_001658956.2	jmjC domain-containing histone demethylation protein 1, transcript variant X2	mRNA	-0.705951	0.999999
LOC5565198	LOC5565198	XM_001649489.2	cytochrome b5	mRNA	1.28752	0.999999
LOC5564502	LOC5564502	XM_021845385.1	glucose-6-phosphatase 3, transcript variant X2	mRNA	2.43281	0.999999
LOC5565300	LOC5565300	XM_021846829.1	trafficking kinesin-binding protein milt, transcript variant X13	mRNA	1.50604	0.999999
LOC5580098	LOC5580098	XM_001654799.2	lysM and putative peptidoglycan-binding domain-containing protein 2	mRNA	-0.680976	0.999999
LOC5577633	LOC5577633	XM_021838188.1	uncharacterized LOC5577633, transcript variant X6	mRNA	0.641437	0.999999
LOC5568623	LOC5568623	XM_001652407.2	uncharacterized LOC5568623	mRNA	2.56589	0.999999
LOC5572191	LOC5572191	XM_021843113.1	protein lingerer, transcript variant X5	mRNA	2.3889	0.999999
LOC5578123	LOC5578123	XM_001656770.2	40S ribosomal protein S16	mRNA	0.794405	0.999999
LOC5569335	LOC5569335	XM_001658385.2	cysteine sulfinic acid decarboxylase	mRNA	1.28634	0.999999
LOC5575209	LOC5575209	XM_021846210.1	acyl-CoA synthetase family member 2, mitochondrial, transcript variant X1	mRNA	1.01512	0.999999
LOC5564563	LOC5564563	XM_021843129.1	protein sprouty, transcript variant X1	mRNA	1.08199	0.999999
LOC110678733	LOC110678733	XM_021852003.1	serine proteinase stubble, transcript variant X4	mRNA	-4.08675	0.999999
LOC5573973	LOC5573973	XM_021848749.1	zinc finger protein 420, transcript variant X2	mRNA	-0.976709	0.999999
LOC110676540	LOC110676540	XM_021844812.1	uncharacterized LOC110676540, transcript variant X1	mRNA	5.38508	0.999999
LOC5566228	LOC5566228	XM_001650566.2	40S ribosomal protein S14, transcript variant X1	mRNA	0.657857	0.999999
LOC5579849	LOC5579849	XM_021854337.1	hormone receptor 4, transcript variant X3	mRNA	-1.5312	0.999999
LOC5571107	LOC5571107	XM_021855771.1	zinc finger protein 665, transcript variant X2	mRNA	-1.13271	0.999999
LOC5564405	LOC5564405	XM_001648685.3	glutathione S-transferase theta-1	mRNA	1.19239	0.999999
LOC5571400	LOC5571400	XM_021855693.1	PDF receptor, transcript variant X19	mRNA	-5.46528	0.999999
LOC5571040	LOC5571040	XM_001659425.2	uncharacterized LOC5571040	mRNA	2.05576	0.999999
LOC5567097	LOC5567097	XM_021839129.1	uridine phosphorylase 1, transcript variant X2	mRNA	0.977338	0.999999
LOC5576364	LOC5576364	XM_001656052.2	uncharacterized LOC5576364	mRNA	0.892479	0.999999
LOC110679335	LOC110679335	XR_002502404.1	uncharacterized LOC110679335	ncRNA	5.56661	0.999999
LOC5577066	LOC5577066	XM_021840647.1	RING finger protein nhl-1, transcript variant X1	mRNA	0.586725	0.999999
LOC5575074	LOC5575074	XM_001661762.2	WAP, Kazal, immunoglobulin, Kunitz and NTR domain-containing protein 2	mRNA	0.871158	0.999999
LOC5572877	LOC5572877	XM_021840510.1	uncharacterized LOC5572877, transcript variant X7	mRNA	5.67409	0.999999
LOC5566195	LOC5566195	XM_001650524.2	huntingtin	mRNA	0.672224	0.999999
LOC5580031	LOC5580031	XM_001653865.2	dehydrodolichyl diphosphate synthase complex subunit nus1	mRNA	0.59644	0.999999
LOC5564073	LOC5564073	XM_021848128.1	zinc finger protein 2, transcript variant X1	mRNA	-0.517021	0.999999
LOC5567636	LOC5567636	XM_021840793.1	talin-2, transcript variant X6	mRNA	1.38011	0.999999
LOC5566981	LOC5566981	XM_021847826.1	very long-chain-fatty-acid--CoA ligase bubblegum, transcript variant X1	mRNA	0.703037	0.999999
LOC5570531	LOC5570531	XM_021840742.1	coronin-1C, transcript variant X5	mRNA	0.867619	0.999999
LOC5566116	LOC5566116	XM_021839722.1	uncharacterized LOC5566116, transcript variant X9	mRNA	1.43	0.999999
LOC110679507	LOC110679507	XR_002502539.1	uncharacterized LOC110679507	ncRNA	0.760722	0.999999
LOC5577720	LOC5577720	XM_001656629.2	activating molecule in BECN1-regulated autophagy protein 1	mRNA	-0.602662	0.999999
LOC5572088	LOC5572088	XM_001660118.2	40S ribosomal protein S20	mRNA	0.630823	0.999999
LOC110680475	LOC110680475	XM_021856282.1	40S ribosomal protein S20	mRNA	0.630823	0.999999
LOC110676864	LOC110676864	XM_021846315.1	uncharacterized LOC110676864, transcript variant X2	mRNA	1.43613	0.999999
LOC5570466	LOC5570466	XM_001653155.2	gamma-aminobutyric acid receptor subunit beta, transcript variant X12	mRNA	3.54416	0.999999
LOC5574984	LOC5574984	XR_002502110.1	uncharacterized LOC5574984	ncRNA	-0.865048	0.999999
LOC5569982	LOC5569982	XM_021844328.1	remodeling and spacing factor 1	mRNA	0.522598	0.999999
LOC5566805	LOC5566805	XM_021846875.1	lysophospholipid acyltransferase 7, transcript variant X2	mRNA	-2.34091	0.999999
LOC110674731	LOC110674731	XM_021838839.1	serine protease snake-like, transcript variant X2	mRNA	1.96395	0.999999
LOC5573843	LOC5573843	XM_021852103.1	uncharacterized LOC5573843, transcript variant X2	mRNA	2.20113	0.999999
LOC5577184	LOC5577184	XM_021846016.1	WD repeat domain phosphoinositide-interacting protein 2, transcript variant X2	mRNA	-1.05844	0.999999
LOC5569279	LOC5569279	XM_001652761.2	transportin-1, transcript variant X1	mRNA	-0.564611	0.999999
LOC5576649	LOC5576649	XM_021851918.1	E3 ubiquitin-protein ligase TRIM37, transcript variant X2	mRNA	0.742697	0.999999
LOC5564204	LOC5564204	XM_001648494.3	serine protease easter	mRNA	1.89546	0.999999
LOC5569701	LOC5569701	XM_001658644.2	uncharacterized LOC5569701	mRNA	-0.623964	0.999999
LOC5566251	LOC5566251	XM_021846007.1	venom dipeptidyl peptidase 4, transcript variant X3	mRNA	1.72985	0.999999
LOC5566857	LOC5566857	XM_021854745.1	senecionine N-oxygenase, transcript variant X1	mRNA	1.68094	0.999999
LOC5578257	LOC5578257	XM_021841787.1	phosphatidylinositol 3-kinase regulatory subunit alpha, transcript variant X7	mRNA	-2.40342	0.999999
LOC5574452	LOC5574452	XM_021841714.1	G protein alpha i subunit, transcript variant X2	mRNA	2.30774	0.999998
LOC110681235	LOC110681235	XM_021857004.1	S-adenosylmethionine decarboxylase proenzyme-like	mRNA	0.890344	0.999998
LOC5571050	LOC5571050	XM_021843678.1	uncharacterized LOC5571050, transcript variant X1	mRNA	-0.562616	0.999998
LOC5565452	LOC5565452	XM_001649750.2	MAPK regulated corepressor interacting protein 2	mRNA	0.841729	0.999998
LOC5576109	LOC5576109	XM_001662404.2	DNA polymerase epsilon subunit 2	mRNA	-0.77514	0.999998
LOC5568749	LOC5568749	XM_001658076.2	phosphoglycolate phosphatase 1B, chloroplastic	mRNA	-0.911797	0.999998
LOC5564316	LOC5564316	XM_021851186.1	uncharacterized LOC5564316, transcript variant X3	mRNA	3.57722	0.999998
LOC5565040	LOC5565040	XM_001649332.2	SAGA-associated factor 11 homolog	mRNA	-0.585834	0.999998
LOC5571932	LOC5571932	XM_021851194.1	hexokinase type 2, transcript variant X6	mRNA	2.63889	0.999998
LOC5568759	LOC5568759	XM_021847278.1	LIM/homeobox protein Lhx3, transcript variant X3	mRNA	-5.58987	0.999998
LOC5575839	LOC5575839	XM_001655815.2	gametogenetin-binding protein 2-like, transcript variant X2	mRNA	-1.58976	0.999998
LOC5571948	LOC5571948	XR_002500475.1	uncharacterized LOC5571948, transcript variant X2	ncRNA	1.67471	0.999998
LOC5571730	LOC5571730	XM_001659832.2	UV radiation resistance-associated gene protein	mRNA	-0.643111	0.999998
LOC5578497	LOC5578497	XM_021848604.1	TOX high mobility group box family member 3, transcript variant X2	mRNA	-2.71506	0.999998
LOC5571728	LOC5571728	XM_021845032.1	uncharacterized LOC5571728, transcript variant X1	mRNA	-1.24199	0.999998
LOC110676822	LOC110676822	XM_021846142.1	uncharacterized LOC110676822, transcript variant X1	mRNA	-1.94015	0.999998
LOC5577560	LOC5577560	XM_021846265.1	carcinine transporter	mRNA	0.728729	0.999998
LOC5579481	LOC5579481	XM_001647728.2	uncharacterized LOC5579481	mRNA	-1.11422	0.999998
LOC5574426	LOC5574426	XM_001661391.2	pancreatic lipase-related protein 2	mRNA	1.94251	0.999998
LOC5569634	LOC5569634	XM_001658612.2	uncharacterized LOC5569634	mRNA	2.1704	0.999998
LOC5573536	LOC5573536	XM_001654615.2	modifier of mdg4, transcript variant X42	mRNA	-0.561468	0.999998
LOC5568244	LOC5568244	XM_021845883.1	AF4/FMR2 family member 4, transcript variant X2	mRNA	6.40861	0.999998
LOC110681197	LOC110681197	XM_021856974.1	actin-related protein 2/3 complex subunit 3-like, transcript variant X1	mRNA	-7.39697	0.999998
LOC5577382	LOC5577382	XM_021850581.1	uncharacterized LOC5577382, transcript variant X4	mRNA	0.6777	0.999998
LOC5572789	LOC5572789	XM_001654138.2	zinc finger protein 391	mRNA	-0.693036	0.999998
LOC5570044	LOC5570044	XM_001658884.2	uncharacterized LOC5570044, transcript variant X1	mRNA	-7.32732	0.999998
LOC5572932	LOC5572932	XM_021845001.1	ADAMTS-like protein 1, transcript variant X1	mRNA	2.20166	0.999998
LOC5567168	LOC5567168	XM_021854051.1	beta-amyloid-like protein, transcript variant X5	mRNA	1.50209	0.999998
LOC5574477	LOC5574477	XM_021843940.1	tyrosine-protein kinase receptor torso, transcript variant X6	mRNA	-1.20252	0.999998
LOC5573818	LOC5573818	XM_021847301.1	sodium-driven chloride bicarbonate exchanger, transcript variant X14	mRNA	0.841409	0.999998
LOC110674732	LOC110674732	XR_002499143.1	uncharacterized LOC110674732	ncRNA	0.716296	0.999998
LOC5573997	LOC5573997	XM_021842315.1	mitogen-activated protein kinase kinase kinase 11, transcript variant X3	mRNA	0.554736	0.999998
LOC5566703	LOC5566703	XM_001651061.2	lysophospholipid acyltransferase 5, transcript variant X1	mRNA	0.768779	0.999998
LOC5577040	LOC5577040	XM_021837338.1	limulus clotting factor C, transcript variant X1	mRNA	2.25976	0.999998
LOC110680984	LOC110680984	XM_021856754.1	histone H2B-like	mRNA	-1.59033	0.999998
LOC5578932	LOC5578932	XM_001657170.2	transcription elongation factor 1 homolog, transcript variant X1	mRNA	-0.696265	0.999998
LOC110680824	LOC110680824	XM_021856604.1	transcription elongation factor 1 homolog, transcript variant X1	mRNA	-0.696265	0.999998
LOC5573436	LOC5573436	XM_001660829.2	facilitated trehalose transporter Tret1	mRNA	1.58238	0.999998
LOC5575417	LOC5575417	XM_001661888.2	DNA replication licensing factor Mcm3	mRNA	-1.28738	0.999997
LOC5570893	LOC5570893	XM_021844977.1	dual specificity tyrosine-phosphorylation-regulated kinase 2, transcript variant X11	mRNA	2.2465	0.999997
LOC5566699	LOC5566699	XM_021855701.1	plasma membrane calcium-transporting ATPase 1, transcript variant X2	mRNA	1.23415	0.999997
LOC5566908	LOC5566908	XM_001651271.2	putative mediator of RNA polymerase II transcription subunit 12	mRNA	-0.907393	0.999997
LOC5571000	LOC5571000	XM_021848933.1	m7GpppX diphosphatase, transcript variant X1	mRNA	-0.669318	0.999997
LOC5575350	LOC5575350	XM_001655678.2	tryptase	mRNA	3.45454	0.999997
LOC5577230	LOC5577230	XM_021851413.1	Ig-like and fibronectin type-III domain-containing protein 1, transcript variant X1	mRNA	1.08385	0.999997
LOC5569558	LOC5569558	XM_001658574.2	uncharacterized LOC5569558	mRNA	-0.542761	0.999997
LOC5578977	LOC5578977	XM_001664108.2	uncharacterized LOC5578977	mRNA	1.29817	0.999997
LOC110680777	LOC110680777	XM_021856561.1	putative defense protein Hdd11-like	mRNA	-0.824508	0.999997
LOC5576099	LOC5576099	XM_021849466.1	galactokinase, transcript variant X8	mRNA	1.76877	0.999997
LOC5570714	LOC5570714	XM_021845109.1	transmembrane protein 47, transcript variant X1	mRNA	0.62187	0.999997
LOC5564807	LOC5564807	XM_021846410.1	histidine decarboxylase, transcript variant X1	mRNA	2.40897	0.999997
LOC5575827	LOC5575827	XM_001655804.2	uncharacterized LOC5575827	mRNA	-0.758513	0.999997
LOC5570730	LOC5570730	XM_021843850.1	uncharacterized LOC5570730, transcript variant X5	mRNA	-0.770274	0.999997
LOC5574190	LOC5574190	XM_001661197.2	protein TIS11, transcript variant X2	mRNA	0.877701	0.999997
LOC5573544	LOC5573544	XM_001654629.2	uncharacterized LOC5573544	mRNA	-1.33088	0.999997
LOC5569746	LOC5569746	XM_021853133.1	uncharacterized LOC5569746	mRNA	-0.618134	0.999997
LOC5579514	LOC5579514	XM_021844456.1	calnexin, transcript variant X3	mRNA	1.766	0.999997
LOC5570734	LOC5570734	XM_001659278.2	E3 ubiquitin-protein ligase TRIM37	mRNA	-0.966191	0.999997
LOC5568348	LOC5568348	XM_021838260.1	uncharacterized LOC5568348	mRNA	1.02195	0.999997
LOC5563818	LOC5563818	XM_021855925.1	caspase-8	mRNA	1.07457	0.999997
LOC5579996	LOC5579996	XM_021840596.1	aryl hydrocarbon receptor nuclear translocator-like protein 1, transcript variant X1	mRNA	0.723833	0.999997
LOC5577380	LOC5577380	XM_021848905.1	4-coumarate--CoA ligase-like 7, transcript variant X1	mRNA	-0.954196	0.999997
LOC5573543	LOC5573543	XM_021841988.1	palmitoyltransferase ZDHHC15, transcript variant X4	mRNA	-1.18679	0.999997
LOC5570578	LOC5570578	XM_021848566.1	kinase D-interacting substrate of 220 kDa, transcript variant X12	mRNA	0.732804	0.999997
LOC23687606	LOC23687606	XM_011494769.2	ATP-dependent DNA helicase PIF1	mRNA	-1.17158	0.999997
LOC110674153	LOC110674153	XM_021837963.1	heat shock protein 70 A1-like	mRNA	0.73577	0.999997
LOC5565797	LOC5565797	XM_001650112.2	constitutive coactivator of PPAR-gamma-like protein 1	mRNA	-0.669383	0.999996
LOC5565593	LOC5565593	XM_021838112.1	F-box only protein 11, transcript variant X3	mRNA	-1.0416	0.999996
LOC5564530	LOC5564530	XM_021846062.1	solute carrier family 12 member 9, transcript variant X1	mRNA	1.73244	0.999996
LOC5575495	LOC5575495	XM_021843439.1	protein LSM14 homolog B, transcript variant X2	mRNA	-0.550077	0.999996
LOC5579195	LOC5579195	XM_021843727.1	CUGBP Elav-like family member 4, transcript variant X6	mRNA	-5.38116	0.999996
LOC110677948	LOC110677948	XM_021850025.1	zinc finger protein OZF-like, transcript variant X3	mRNA	-0.809038	0.999996
LOC5570792	LOC5570792	XM_021842902.1	titin homolog, transcript variant X4	mRNA	-0.684526	0.999996
LOC5572215	LOC5572215	XM_021853025.1	high affinity cGMP-specific 3',5'-cyclic phosphodiesterase 9A, transcript variant X4	mRNA	1.26513	0.999996
LOC5566806	LOC5566806	XM_021846877.1	RING finger and CHY zinc finger domain-containing protein 1, transcript variant X3	mRNA	1.18185	0.999996
LOC5576974	LOC5576974	XM_021843909.1	zinc finger and BTB domain-containing protein 14, transcript variant X2	mRNA	1.81479	0.999996
LOC5575930	LOC5575930	XM_021843751.1	protein wech, transcript variant X3	mRNA	-1.2856	0.999996
LOC5572713	LOC5572713	XM_021850448.1	uncharacterized LOC5572713, transcript variant X5	mRNA	2.15623	0.999996
LOC5576541	LOC5576541	XM_021839089.1	rho guanine nucleotide exchange factor 10, transcript variant X3	mRNA	0.523112	0.999996
LOC5580247	LOC5580247	XM_001662594.2	proliferating cell nuclear antigen	mRNA	-0.950144	0.999995
LOC5568965	LOC5568965	XM_021854102.1	uncharacterized LOC5568965, transcript variant X2	mRNA	-6.58942	0.999995
LOC5574463	LOC5574463	XM_001661428.2	polycomb group protein Psc	mRNA	0.783572	0.999995
LOC5564939	LOC5564939	XM_001649225.2	kynurenine formamidase	mRNA	1.12833	0.999995
LOC5576890	LOC5576890	XM_001662940.2	uncharacterized LOC5576890, transcript variant X1	mRNA	5.40009	0.999995
LOC5573425	LOC5573425	XM_021842121.1	nuclear hormone receptor FTZ-F1, transcript variant X1	mRNA	1.06747	0.999995
LOC110674868	LOC110674868	XR_002499252.1	uncharacterized LOC110674868	ncRNA	-5.57983	0.999995
LOC5568988	LOC5568988	XM_021849378.1	nose resistant to fluoxetine protein 6, transcript variant X2	mRNA	-1.4926	0.999995
LOC5569015	LOC5569015	XM_001652623.2	cAMP-dependent protein kinase catalytic subunit, transcript variant X2	mRNA	1.03194	0.999995
LOC5567175	LOC5567175	XM_001651555.2	enhancer of yellow 2 transcription factor	mRNA	-0.605515	0.999995
LOC5577947	LOC5577947	XM_021848714.1	proline dehydrogenase 1, mitochondrial, transcript variant X2	mRNA	1.2503	0.999995
LOC5578530	LOC5578530	XM_021837321.1	intron-binding protein aquarius	mRNA	0.547788	0.999995
LOC5574546	LOC5574546	XM_021843399.1	myosin-1, transcript variant X2	mRNA	2.35354	0.999995
LOC5567679	LOC5567679	XM_021854780.1	uncharacterized LOC5567679, transcript variant X5	mRNA	5.61249	0.999995
LOC5576251	LOC5576251	XM_021849841.1	pantothenate kinase 3, transcript variant X9	mRNA	0.954682	0.999994
LOC5567582	LOC5567582	XM_001651775.2	fatty-acid amide hydrolase 2-A, transcript variant X1	mRNA	0.543495	0.999994
LOC23687425	LOC23687425	XR_002499484.1	RYamide receptor, transcript variant X2	misc_RNA	1.38631	0.999994
LOC5577721	LOC5577721	XM_011495415.2	uncharacterized LOC5577721, transcript variant X1	mRNA	1.24299	0.999994
LOC110675223	LOC110675223	XM_021839649.1	neural-cadherin-like	mRNA	0.922005	0.999994
LOC5565233	LOC5565233	XM_021849315.1	focal adhesion kinase 1, transcript variant X9	mRNA	2.39679	0.999994
LOC5578300	LOC5578300	XM_021850040.1	slit homolog 1 protein, transcript variant X4	mRNA	0.764262	0.999994
LOC110680897	LOC110680897	XM_021856685.1	claspin-like	mRNA	-1.00924	0.999994
LOC5566091	LOC5566091	XM_021853295.1	sodium-independent sulfate anion transporter, transcript variant X2	mRNA	0.721564	0.999994
LOC110675977	LOC110675977	XM_021842170.1	lactosylceramide 1,3-N-acetyl-beta-D-glucosaminyltransferase, transcript variant X7	mRNA	-1.9452	0.999994
LOC5574178	LOC5574178	XM_021852301.1	CTL-like protein 2, transcript variant X4	mRNA	0.935656	0.999994
LOC5570893	LOC5570893	XM_021844973.1	dual specificity tyrosine-phosphorylation-regulated kinase 2, transcript variant X7	mRNA	4.66242	0.999994
LOC5576901	LOC5576901	XM_021842924.1	peptidoglycan-recognition protein LC, transcript variant X5	mRNA	1.15147	0.999994
LOC5567871	LOC5567871	XM_001651854.2	uncharacterized LOC5567871, transcript variant X1	mRNA	3.16865	0.999993
LOC5574032	LOC5574032	XM_001661071.2	protein lethal(2)denticleless	mRNA	-1.00951	0.999993
LOC110681453	LOC110681453	XM_021857212.1	DNA repair protein RAD50-like	mRNA	-0.595444	0.999993
LOC5571409	LOC5571409	XM_001653607.3	peroxiredoxin-6	mRNA	-0.525327	0.999993
LOC110679867	LOC110679867	XM_021855860.1	uncharacterized LOC110679867, transcript variant X3	mRNA	1.85178	0.999993
LOC5576319	LOC5576319	XM_021855174.1	teneurin-m, transcript variant X5	mRNA	-2.40981	0.999993
LOC110676292	LOC110676292	XM_021843599.1	fibroin heavy chain	mRNA	1.32088	0.999993
LOC5565233	LOC5565233	XM_021849312.1	focal adhesion kinase 1, transcript variant X6	mRNA	5.30448	0.999993
LOC5578987	LOC5578987	XM_021857289.1	transcription factor grauzone	mRNA	-0.985496	0.999993
LOC5574398	LOC5574398	XM_001655055.2	sorbitol dehydrogenase	mRNA	0.946996	0.999993
LOC5574988	LOC5574988	XM_021841991.1	glutamate receptor ionotropic, kainate 2, transcript variant X5	mRNA	2.30417	0.999993
LOC5569663	LOC5569663	XM_001652877.3	cytochrome P450 4d1, transcript variant X2	mRNA	1.83603	0.999993
LOC5578284	LOC5578284	XM_021842555.1	pikachurin	mRNA	-0.992251	0.999993
LOC5567889	LOC5567889	XM_001651875.2	BAG family molecular chaperone regulator 2, transcript variant X1	mRNA	-0.552371	0.999993
LOC5577314	LOC5577314	XM_021843325.1	LIM/homeobox protein Awh	mRNA	-0.829575	0.999993
LOC5570685	LOC5570685	XM_021847021.1	calmodulin-lysine N-methyltransferase, transcript variant X1	mRNA	-2.45855	0.999993
LOC5571203	LOC5571203	XM_001659537.2	sulfotransferase 1 family member D1	mRNA	1.11257	0.999993
LOC5566500	LOC5566500	XR_002499485.1	uncharacterized LOC5566500	ncRNA	2.50243	0.999993
LOC23687751	LOC23687751	XM_021851054.1	gamma-glutamyltranspeptidase 1, transcript variant X3	mRNA	-2.28812	0.999993
LOC5567451	LOC5567451	XM_021844508.1	lachesin, transcript variant X2	mRNA	-1.74143	0.999993
LOC5566385	LOC5566385	XM_021846625.1	zinc finger protein 420, transcript variant X9	mRNA	1.49896	0.999992
LOC5577287	LOC5577287	XM_021843492.1	uncharacterized LOC5577287, transcript variant X7	mRNA	2.54216	0.999992
LOC110680350	LOC110680350	XM_021856170.1	single-stranded DNA-binding protein 3-like	mRNA	-4.89503	0.999992
LOC5572564	LOC5572564	XM_001654030.2	probable histone-binding protein Caf1, transcript variant X1	mRNA	-0.563144	0.999992
LOC5575507	LOC5575507	XR_002500852.1	uncharacterized LOC5575507	ncRNA	2.6212	0.999992
LOC5567014	LOC5567014	XM_021847819.1	lysosomal alpha-mannosidase, transcript variant X2	mRNA	1.56124	0.999992
LOC5573536	LOC5573536	XM_021838308.1	modifier of mdg4, transcript variant X44	mRNA	-0.685488	0.999992
LOC5569069	LOC5569069	XM_021847341.1	diacylglycerol O-acyltransferase 1, transcript variant X2	mRNA	-0.874688	0.999992
LOC5568929	LOC5568929	XM_021847489.1	uncharacterized LOC5568929, transcript variant X1	mRNA	-2.12068	0.999992
LOC110674320	LOC110674320	XM_021838608.1	uncharacterized LOC110674320	mRNA	-0.569339	0.999991
LOC5566212	LOC5566212	XM_021841157.1	NFX1-type zinc finger-containing protein 1	mRNA	0.527752	0.999991
LOC5569098	LOC5569098	XM_021848793.1	regulator of G-protein signaling loco, transcript variant X7	mRNA	1.30888	0.999991
LOC5565977	LOC5565977	XM_001650297.3	serine protease easter	mRNA	1.70444	0.999991
LOC5575951	LOC5575951	XM_021842206.1	O-acetyl-ADP-ribose deacetylase 1, transcript variant X1	mRNA	-1.34885	0.999991
LOC5567110	LOC5567110	XR_002500696.1	uncharacterized LOC5567110	ncRNA	0.600291	0.999991
LOC5566892	LOC5566892	XM_021848668.1	probable G-protein coupled receptor Mth-like 14	mRNA	-0.521998	0.999991
LOC23687608	LOC23687608	XM_021840283.1	protein brown	mRNA	1.65663	0.999991
LOC110679592	LOC110679592	XM_021854775.1	uncharacterized LOC110679592	mRNA	2.61614	0.999991
LOC23687387	LOC23687387	XM_021850238.1	solute carrier family 23 member 2, transcript variant X1	mRNA	0.643631	0.999991
LOC5577063	LOC5577063	XM_021857533.1	uncharacterized LOC5577063, transcript variant X3	mRNA	1.84646	0.999991
LOC5564013	LOC5564013	XR_002499738.1	clumping factor B, transcript variant X2	misc_RNA	0.826613	0.999991
LOC5570891	LOC5570891	XM_021854070.1	transforming growth factor-beta-induced protein ig-h3, transcript variant X2	mRNA	0.531969	0.999991
LOC5571153	LOC5571153	XM_001653419.2	selenide, water dikinase	mRNA	-0.871758	0.999991
LOC110679122	LOC110679122	XR_002502233.1	uncharacterized LOC110679122	ncRNA	-7.06864	0.999991
LOC5572089	LOC5572089	XM_001660117.2	zinc finger E-box-binding homeobox 1	mRNA	-0.697535	0.999991
LOC5577980	LOC5577980	XM_021857335.1	ecotropic viral integration site 5 ortholog, transcript variant X4	mRNA	1.74008	0.999991
LOC5566335	LOC5566335	XM_021841040.1	titin, transcript variant X7	mRNA	5.04025	0.99999
LOC5566335	LOC5566335	XM_021841046.1	titin, transcript variant X12	mRNA	0.860948	0.99999
LOC110674263	LOC110674263	XM_021838531.1	uncharacterized LOC110674263	mRNA	1.02412	0.99999
LOC5575098	LOC5575098	XM_021853137.1	endoribonuclease rege-1, transcript variant X2	mRNA	1.09039	0.99999
LOC5567893	LOC5567893	XM_001651869.2	sulfotransferase family cytosolic 1B member 1	mRNA	-0.62928	0.99999
LOC5569198	LOC5569198	XM_001658318.2	proton-coupled amino acid transporter-like protein CG1139	mRNA	-0.751212	0.99999
LOC5574784	LOC5574784	XM_001655294.2	multiple inositol polyphosphate phosphatase 1	mRNA	0.946971	0.99999
LOC5578257	LOC5578257	XM_021841789.1	phosphatidylinositol 3-kinase regulatory subunit alpha, transcript variant X9	mRNA	0.785692	0.99999
LOC5570561	LOC5570561	XM_021853211.1	receptor-type guanylate cyclase Gyc76C, transcript variant X2	mRNA	5.34135	0.99999
LOC5565121	LOC5565121	XM_021845917.1	homocysteine-responsive endoplasmic reticulum-resident ubiquitin-like domain member 2 protein, transcript variant X2	mRNA	1.22767	0.99999
LOC5571904	LOC5571904	XM_001659952.2	CCR4-NOT transcription complex subunit 7, transcript variant X1	mRNA	-0.536525	0.999989
LOC5576658	LOC5576658	XM_001656137.2	probable ribosome biogenesis protein RLP24	mRNA	0.539509	0.999989
LOC5564182	LOC5564182	XM_001648448.2	cryptochrome-1	mRNA	0.710437	0.999989
LOC5568669	LOC5568669	XM_001652454.2	DNA replication licensing factor Mcm2	mRNA	-0.912366	0.999989
LOC110678426	LOC110678426	XM_021851283.1	uncharacterized LOC110678426	mRNA	-0.955947	0.999989
LOC5570299	LOC5570299	XM_001659010.2	NADPH-dependent 1-acyldihydroxyacetone phosphate reductase, transcript variant X1	mRNA	1.2967	0.999989
LOC5578717	LOC5578717	XM_021845738.1	zinc finger protein chinmo, transcript variant X1	mRNA	-0.634443	0.999989
LOC5567597	LOC5567597	XM_021857693.1	hornerin, transcript variant X1	mRNA	4.653	0.999989
LOC5564314	LOC5564314	XM_001648624.2	5-oxoprolinase	mRNA	0.799873	0.999989
LOC5568783	LOC5568783	XM_001658098.2	facilitated trehalose transporter Tret1	mRNA	1.14532	0.999989
LOC110675810	LOC110675810	XM_021841635.1	mitochondrial inner membrane protein COX18, transcript variant X1	mRNA	0.719804	0.999989
LOC5578450	LOC5578450	XM_001656921.2	SPRY domain-containing protein 7	mRNA	-0.635841	0.999989
LOC5566572	LOC5566572	XM_001650900.2	zinc transporter ZIP2	mRNA	1.07013	0.999988
LOC5574646	LOC5574646	XM_001661515.2	zinc finger protein ubi-d4	mRNA	-0.747871	0.999988
LOC23687431	LOC23687431	XM_021853495.1	mucin-5AC, transcript variant X4	mRNA	0.79406	0.999988
LOC5573688	LOC5573688	XM_001660961.2	protein lethal(2)essential for life	mRNA	-0.914489	0.999988
LOC5572387	LOC5572387	XM_011495211.2	geminin, transcript variant X3	mRNA	-0.697314	0.999988
LOC5566291	LOC5566291	XM_021840882.1	rab GTPase-activating protein 1-like, transcript variant X5	mRNA	1.85825	0.999987
LOC5575840	LOC5575840	XM_021847248.1	bone morphogenetic protein receptor type-1B, transcript variant X2	mRNA	-0.677352	0.999987
LOC5575485	LOC5575485	XM_001661952.2	transcription factor grauzone, transcript variant X1	mRNA	-0.532586	0.999987
LOC5565111	LOC5565111	XM_001649408.2	uncharacterized LOC5565111	mRNA	1.41258	0.999987
LOC5579531	LOC5579531	XM_001647788.2	serine protease Hayan, transcript variant X1	mRNA	3.47749	0.999987
LOC110674215	LOC110674215	XM_021838363.1	venom protease-like	mRNA	2.91425	0.999987
LOC5573543	LOC5573543	XM_021841986.1	palmitoyltransferase ZDHHC15, transcript variant X1	mRNA	-0.829099	0.999987
LOC5573061	LOC5573061	XM_001654336.2	methylosome subunit pICln, transcript variant X1	mRNA	-0.575846	0.999987
LOC5563810	LOC5563810	XM_021855139.1	tetratricopeptide repeat protein 28	mRNA	-1.37062	0.999986
LOC5568453	LOC5568453	XM_021850928.1	insulin-like growth factor 2 mRNA-binding protein 1, transcript variant X1	mRNA	1.2251	0.999986
LOC5565314	LOC5565314	XM_021846836.1	dedicator of cytokinesis protein 9, transcript variant X4	mRNA	2.54837	0.999986
LOC5575825	LOC5575825	XM_021838756.1	aminopeptidase N, transcript variant X2	mRNA	1.54005	0.999986
LOC5565208	LOC5565208	XM_021849625.1	serine-rich adhesin for platelets, transcript variant X5	mRNA	5.32021	0.999986
LOC5569095	LOC5569095	XM_001658269.2	8-oxo-dGDP phosphatase NUDT18	mRNA	0.651937	0.999986
LOC5571731	LOC5571731	XM_021845043.1	serine-rich adhesin for platelets, transcript variant X2	mRNA	-0.919288	0.999986
LOC5566966	LOC5566966	XR_002500607.1	BUB3-interacting and GLEBS motif-containing protein ZNF207, transcript variant X4	misc_RNA	-0.754775	0.999985
LOC5567930	LOC5567930	XM_021843867.1	calcium-binding mitochondrial carrier protein Aralar1, transcript variant X3	mRNA	1.24601	0.999985
LOC5578562	LOC5578562	XM_021852999.1	phosphorylase b kinase gamma catalytic chain, skeletal muscle/heart isoform, transcript variant X4	mRNA	6.88741	0.999985
LOC5564575	LOC5564575	XM_001648892.3	esterase B1	mRNA	2.31818	0.999985
LOC5574435	LOC5574435	XM_021848841.1	uncharacterized LOC5574435, transcript variant X2	mRNA	-0.788613	0.999985
LOC5566429	LOC5566429	XM_021839566.1	RNA-binding protein cabeza	mRNA	-1.29889	0.999984
LOC110678263	LOC110678263	XM_021850881.1	putative protein TPRXL	mRNA	-3.42022	0.999984
LOC5565690	LOC5565690	XM_021844893.1	brain tumor protein, transcript variant X7	mRNA	-1.31213	0.999984
LOC5569608	LOC5569608	XM_021842788.1	uncharacterized LOC5569608, transcript variant X2	mRNA	3.29368	0.999984
LOC5565217	LOC5565217	XM_021851266.1	protein Fe65 homolog, transcript variant X4	mRNA	1.94448	0.999984
LOC5575331	LOC5575331	XM_001655658.2	uncharacterized LOC5575331	mRNA	-0.65426	0.999984
LOC5567292	LOC5567292	XM_021837633.1	alpha-1,6-mannosyl-glycoprotein 2-beta-N-acetylglucosaminyltransferase, transcript variant X10	mRNA	-3.15431	0.999984
LOC5569748	LOC5569748	XM_021839312.1	uncharacterized LOC5569748	mRNA	1.37751	0.999984
LOC5574500	LOC5574500	XM_021845571.1	nuclear receptor coactivator 2, transcript variant X13	mRNA	5.38084	0.999984
LOC5564603	LOC5564603	XM_021843707.1	DNA replication licensing factor MCM4	mRNA	-1.0833	0.999983
LOC5572535	LOC5572535	XM_021842996.1	uncharacterized LOC5572535, transcript variant X1	mRNA	1.46874	0.999983
LOC5573221	LOC5573221	XM_021848646.1	tudor domain-containing protein 7A, transcript variant X2	mRNA	-0.757252	0.999983
LOC5578161	LOC5578161	XM_001663684.2	elongation of very long chain fatty acids protein AAEL008004-like	mRNA	3.47376	0.999983
LOC5564386	LOC5564386	XM_021846538.1	cuticle protein CP14.6	mRNA	1.26793	0.999983
LOC5563617	LOC5563617	XM_021848751.1	serine protease easter	mRNA	1.97185	0.999983
LOC5565670	LOC5565670	XM_021842623.1	sterile alpha and TIR motif-containing protein 1, transcript variant X5	mRNA	0.942817	0.999983
LOC5564409	LOC5564409	XM_021844361.1	pheromone-processing carboxypeptidase KEX1, transcript variant X1	mRNA	1.32639	0.999983
LOC5573352	LOC5573352	XM_001660784.2	ankyrin repeat domain-containing protein 13D, transcript variant X2	mRNA	1.46369	0.999982
LOC5570893	LOC5570893	XM_021844969.1	dual specificity tyrosine-phosphorylation-regulated kinase 2, transcript variant X2	mRNA	1.21697	0.999982
LOC5565423	LOC5565423	XM_001649756.2	protein pangolin, isoforms A/H/I/S	mRNA	0.797708	0.999982
LOC110675257	LOC110675257	XM_021839705.1	nesprin-1-like	mRNA	0.551765	0.999982
LOC5565387	LOC5565387	XM_021845316.1	multidrug resistance-associated protein 1, transcript variant X13	mRNA	2.15353	0.999982
LOC5563615	LOC5563615	XM_021837366.1	serine-rich adhesin for platelets, transcript variant X1	mRNA	-0.654945	0.999982
LOC5564851	LOC5564851	XM_021845247.1	putative uncharacterized protein DDB_G0282129	mRNA	-0.790675	0.999982
LOC5570699	LOC5570699	XR_002500601.1	lysoplasmalogenase-like protein TMEM86A, transcript variant X5	misc_RNA	-0.72656	0.999981
LOC5564177	LOC5564177	XM_021844825.1	arf-GAP domain and FG repeat-containing protein 1, transcript variant X5	mRNA	-2.11972	0.999981
LOC110680809	LOC110680809	XM_021856586.1	lateral signaling target protein 2 homolog, transcript variant X2	mRNA	0.67077	0.999981
LOC5565690	LOC5565690	XM_021844889.1	brain tumor protein, transcript variant X3	mRNA	-1.16841	0.999981
LOC5577696	LOC5577696	XM_001663426.2	cyclin-dependent kinase 2	mRNA	-1.53819	0.999981
LOC110679692	LOC110679692	XM_021855269.1	probable basic-leucine zipper transcription factor P, transcript variant X5	mRNA	-4.57428	0.999981
LOC5565997	LOC5565997	XM_021846406.1	probable nuclear hormone receptor HR3, transcript variant X8	mRNA	-5.18641	0.999981
LOC5579199	LOC5579199	XM_021849429.1	uncharacterized LOC5579199, transcript variant X2	mRNA	-0.518608	0.999981
LOC5573302	LOC5573302	XM_021842954.1	1-acyl-sn-glycerol-3-phosphate acyltransferase delta, transcript variant X2	mRNA	2.04759	0.999981
LOC5570686	LOC5570686	XM_021847019.1	putative ATP-dependent RNA helicase me31b, transcript variant X2	mRNA	-0.757435	0.99998
LOC5566116	LOC5566116	XM_021839719.1	uncharacterized LOC5566116, transcript variant X6	mRNA	3.55711	0.99998
LOC5572647	LOC5572647	XM_001654096.2	uncharacterized LOC5572647, transcript variant X1	mRNA	0.798667	0.99998
LOC5575528	LOC5575528	XM_001661986.2	zinc finger protein 449	mRNA	-0.583095	0.99998
LOC5572986	LOC5572986	XM_001654263.2	actin-1	mRNA	0.881344	0.99998
LOC5573942	LOC5573942	XM_021847708.1	uncharacterized LOC5573942, transcript variant X11	mRNA	-0.832077	0.99998
LOC5579867	LOC5579867	XM_021839858.1	transcription initiation factor TFIID subunit 4, transcript variant X9	mRNA	0.894661	0.999979
LOC5569704	LOC5569704	XM_021848175.1	striatin-interacting protein 1 homolog, transcript variant X2	mRNA	-0.578015	0.999979
LOC5577895	LOC5577895	XM_021842943.1	Down syndrome cell adhesion molecule-like protein Dscam2, transcript variant X6	mRNA	-1.37286	0.999978
LOC5563694	LOC5563694	XM_021853905.1	uncharacterized protein F21D5.5	mRNA	-0.536731	0.999978
LOC110675672	LOC110675672	XM_021841297.1	uncharacterized LOC110675672	mRNA	-1.07935	0.999978
LOC5568004	LOC5568004	XM_021847866.1	serine protease 7, transcript variant X2	mRNA	1.82169	0.999978
LOC5576231	LOC5576231	XM_021852106.1	zinc finger protein 600	mRNA	-0.818672	0.999977
LOC5568559	LOC5568559	XM_021850923.1	zinc finger protein 135, transcript variant X5	mRNA	-0.791199	0.999977
LOC5566857	LOC5566857	XM_001651234.2	senecionine N-oxygenase, transcript variant X2	mRNA	2.32921	0.999977
LOC5567812	LOC5567812	XM_021839884.1	transmembrane protein 43 homolog	mRNA	-0.638134	0.999977
LOC5574512	LOC5574512	XM_021846184.1	inactive hydroxysteroid dehydrogenase-like protein 1	mRNA	0.882289	0.999977
LOC5580182	LOC5580182	XM_021857722.1	prion-like-(Q/N-rich) domain-bearing protein 25, transcript variant X2	mRNA	2.41302	0.999977
LOC5564745	LOC5564745	XM_001649038.2	4-hydroxyphenylpyruvate dioxygenase	mRNA	1.37615	0.999976
LOC5565779	LOC5565779	XM_001650068.2	DNA fragmentation factor subunit beta	mRNA	-0.53153	0.999976
LOC5572428	LOC5572428	XM_021846731.1	CD109 antigen	mRNA	2.42577	0.999976
LOC23687599	LOC23687599	XM_011495331.2	farnesol dehydrogenase-like	mRNA	-0.611131	0.999975
LOC5564637	LOC5564637	XM_021853317.1	centrosomal protein of 120 kDa, transcript variant X2	mRNA	-0.596767	0.999974
LOC5564586	LOC5564586	XM_001648885.2	general odorant-binding protein 99b	mRNA	2.33501	0.999974
LOC5575559	LOC5575559	XM_001662015.2	elongation of very long chain fatty acids protein AAEL008004, transcript variant X1	mRNA	2.47172	0.999974
LOC5577898	LOC5577898	XM_001656644.2	uncharacterized LOC5577898, transcript variant X1	mRNA	-0.525902	0.999973
LOC5569658	LOC5569658	XM_001652871.3	proclotting enzyme, transcript variant X3	mRNA	1.4828	0.999972
LOC5578333	LOC5578333	XM_021855072.1	sprouty-related, EVH1 domain-containing protein 1, transcript variant X1	mRNA	5.43544	0.999972
LOC5569442	LOC5569442	XM_021846712.1	zinc transporter 2, transcript variant X4	mRNA	-1.14376	0.999971
LOC5576251	LOC5576251	XM_021849840.1	pantothenate kinase 3, transcript variant X8	mRNA	1.50117	0.999971
LOC5576971	LOC5576971	XM_021843912.1	UDP-glucuronosyltransferase 2B15, transcript variant X2	mRNA	-1.96257	0.99997
LOC5579029	LOC5579029	XM_021849117.1	DNA topoisomerase 2-binding protein 1-B	mRNA	-0.518792	0.99997
LOC5578162	LOC5578162	XM_021845769.1	chorion transcription factor Cf2, transcript variant X1	mRNA	-0.516765	0.99997
LOC5567753	LOC5567753	XM_001657603.2	B9 domain-containing protein 1	mRNA	0.980247	0.999969
LOC5568564	LOC5568564	XM_001652344.2	protein Vhl, transcript variant X2	mRNA	-1.08241	0.999969
LOC5576136	LOC5576136	XM_021838424.1	DNA-binding protein RFX2, transcript variant X4	mRNA	-1.64233	0.999969
LOC5563985	LOC5563985	XM_021854955.1	glucose dehydrogenase [FAD, quinone]	mRNA	0.876172	0.999969
LOC110673999	LOC110673999	XM_021851227.1	synapse-associated protein of 47 kDa, transcript variant X10	mRNA	-2.45608	0.999969
LOC110675441	LOC110675441	XM_021840487.1	biofilm and cell wall regulator 1-like	mRNA	-0.54499	0.999968
LOC23687502	LOC23687502	XM_011495153.2	probable splicing factor, arginine/serine-rich 6	mRNA	-0.606582	0.999968
LOC5576376	LOC5576376	XM_001662544.2	protein vav, transcript variant X3	mRNA	-0.612487	0.999968
LOC5571447	LOC5571447	XM_021839774.1	epsin-1, transcript variant X6	mRNA	0.782801	0.999968
LOC110674662	LOC110674662	XR_002499077.1	uncharacterized LOC110674662	ncRNA	-0.550998	0.999968
LOC5571521	LOC5571521	XM_021837267.1	protein doublesex, transcript variant X2	mRNA	4.0023	0.999968
LOC5570863	LOC5570863	XM_021848099.1	ATP-binding cassette sub-family G member 4	mRNA	0.860357	0.999967
LOC5568659	LOC5568659	XM_001652443.2	sodium-dependent phosphate transporter 2, transcript variant X1	mRNA	0.855527	0.999967
LOC5569260	LOC5569260	XM_021856893.1	trypsin-1	mRNA	1.1847	0.999966
LOC5567468	LOC5567468	XM_001657420.2	sorting nexin-8, transcript variant X10	mRNA	-0.834768	0.999965
LOC5567785	LOC5567785	XM_001657638.2	claspin	mRNA	-0.888734	0.999965
LOC5576988	LOC5576988	XM_001663039.2	merozoite surface antigen 2, allelic form 2, transcript variant X2	mRNA	0.641595	0.999965
LOC5577481	LOC5577481	XM_001656461.2	uncharacterized LOC5577481	mRNA	-0.666185	0.999965
LOC5574247	LOC5574247	XM_021839900.1	zinc finger protein 239, transcript variant X2	mRNA	-0.608464	0.999965
LOC5570522	LOC5570522	XM_021840772.1	WD repeat and HMG-box DNA-binding protein 1	mRNA	-0.76257	0.999964
LOC5572859	LOC5572859	XM_021843706.1	origin recognition complex subunit 1	mRNA	-0.704079	0.999964
LOC5566202	LOC5566202	XM_021854549.1	lateral signaling target protein 2 homolog, transcript variant X4	mRNA	-1.37913	0.999963
LOC5576501	LOC5576501	XM_001662643.2	NADH-ubiquinone oxidoreductase 75 kDa subunit, mitochondrial, transcript variant X1	mRNA	0.619983	0.999963
LOC5571888	LOC5571888	XM_001659948.2	leucine-rich repeats and immunoglobulin-like domains protein sma-10	mRNA	2.35593	0.999963
LOC5579397	LOC5579397	XM_001659225.2	uncharacterized LOC5579397, transcript variant X5	mRNA	1.56403	0.999963
LOC23687432	LOC23687432	XM_021845618.1	fibrous sheath CABYR-binding protein, transcript variant X5	mRNA	1.78733	0.999962
LOC5568279	LOC5568279	XM_001657926.2	splicing factor U2af 38 kDa subunit	mRNA	-0.546476	0.999962
LOC110676861	LOC110676861	XM_021846300.1	collagen alpha-1(IV) chain, transcript variant X1	mRNA	0.947914	0.999962
LOC5572018	LOC5572018	XM_001660077.2	protein stoned-A	mRNA	0.681135	0.999962
LOC5567530	LOC5567530	XM_001657475.2	tubulin-specific chaperone A, transcript variant X2	mRNA	7.13878	0.999962
LOC5568875	LOC5568875	XM_021842700.1	protein N-terminal glutamine amidohydrolase, transcript variant X8	mRNA	2.32234	0.999962
LOC110677215	LOC110677215	XM_021848224.1	zinc finger protein 160-like	mRNA	-0.70846	0.999961
LOC5567620	LOC5567620	XM_021840802.1	glycogen-binding subunit 76A, transcript variant X5	mRNA	2.92774	0.999961
LOC5574561	LOC5574561	XM_021853550.1	calcineurin-binding protein cabin-1, transcript variant X1	mRNA	-0.895079	0.99996
LOC5565704	LOC5565704	XM_021857509.1	CDP-diacylglycerol--glycerol-3-phosphate 3-phosphatidyltransferase, mitochondrial, transcript variant X7	mRNA	-2.6669	0.99996
LOC5567962	LOC5567962	XM_021847396.1	protein timeless, transcript variant X12	mRNA	1.80553	0.99996
LOC5564116	LOC5564116	XM_001648406.2	1,5-anhydro-D-fructose reductase	mRNA	0.865091	0.99996
LOC5571540	LOC5571540	XM_001653637.3	probable cytochrome P450 6a14	mRNA	1.65448	0.999959
LOC5576283	LOC5576283	XM_021857496.1	baculoviral IAP repeat-containing protein 6, transcript variant X2	mRNA	6.17053	0.999959
LOC5570460	LOC5570460	XM_001653149.2	uncharacterized LOC5570460	mRNA	0.620857	0.999959
LOC5573747	LOC5573747	XM_001654725.2	ankyrin repeat, SAM and basic leucine zipper domain-containing protein 1, transcript variant X1	mRNA	-1.33072	0.999959
LOC110679610	LOC110679610	XR_002502638.1	uncharacterized LOC110679610	ncRNA	1.12346	0.999958
LOC5567339	LOC5567339	XM_021848357.1	fibronectin type-III domain-containing protein 3a, transcript variant X5	mRNA	2.36443	0.999958
LOC5574983	LOC5574983	XM_001655406.2	Y+L amino acid transporter 2	mRNA	-0.956951	0.999958
LOC5575286	LOC5575286	XM_021850518.1	cell division cycle and apoptosis regulator protein 1	mRNA	-0.771285	0.999957
LOC5567695	LOC5567695	XM_021844101.1	superoxide dismutase [Cu-Zn], chloroplastic	mRNA	-0.598503	0.999957
LOC5563690	LOC5563690	XM_021853885.1	sn1-specific diacylglycerol lipase beta, transcript variant X1	mRNA	-2.30581	0.999957
LOC5572392	LOC5572392	XM_021838648.1	uncharacterized LOC5572392, transcript variant X1	mRNA	1.35155	0.999957
LOC110681526	LOC110681526	XM_021857543.1	uncharacterized LOC110681526, transcript variant X1	mRNA	2.64983	0.999957
LOC5578768	LOC5578768	XM_021845754.1	uncharacterized LOC5578768	mRNA	-1.14226	0.999957
LOC5577198	LOC5577198	XM_001663246.2	zinc finger protein 271, transcript variant X1	mRNA	-0.701422	0.999957
LOC5571584	LOC5571584	XM_021850680.1	extended synaptotagmin-2, transcript variant X9	mRNA	1.17056	0.999956
LOC23687573	LOC23687573	XM_021838462.1	uncharacterized LOC23687573, transcript variant X1	mRNA	6.11569	0.999956
LOC5564597	LOC5564597	XM_021849064.1	ATP-binding cassette sub-family A member 5, transcript variant X1	mRNA	0.777637	0.999955
LOC110681203	LOC110681203	XM_021856983.1	uncharacterized LOC110681203	mRNA	-0.657675	0.999955
LOC5578384	LOC5578384	XM_021851695.1	protein ovarian tumor locus, transcript variant X1	mRNA	-0.721897	0.999955
LOC5566678	LOC5566678	XM_021851499.1	YTH domain-containing family protein 3, transcript variant X2	mRNA	-2.63783	0.999954
LOC110681489	LOC110681489	XM_021857286.1	uncharacterized LOC110681489	mRNA	-0.573419	0.999954
LOC5574425	LOC5574425	XM_021841140.1	ribosomal protein S6 kinase alpha-5, transcript variant X1	mRNA	1.29194	0.999954
LOC5580019	LOC5580019	XM_001653852.2	uncharacterized LOC5580019, transcript variant X2	mRNA	1.10086	0.999954
LOC5578673	LOC5578673	XM_001657021.2	sodium-dependent nutrient amino acid transporter 1	mRNA	-0.701545	0.999953
LOC5568656	LOC5568656	XM_001652440.3	probable cytochrome P450 28a5	mRNA	0.916464	0.999953
LOC5572254	LOC5572254	XM_021851812.1	pyruvate carboxylase, mitochondrial, transcript variant X2	mRNA	2.83264	0.999953
LOC5571875	LOC5571875	XM_021853953.1	formin-like protein CG32138, transcript variant X4	mRNA	1.68337	0.999952
LOC5570555	LOC5570555	XM_021849561.1	enhancer of mRNA-decapping protein 3	mRNA	-0.819631	0.999952
LOC5569521	LOC5569521	XM_001652781.3	protein aubergine	mRNA	-0.711161	0.999952
LOC5565140	LOC5565140	XM_021838451.1	uncharacterized LOC5565140, transcript variant X3	mRNA	2.42842	0.999952
LOC23687573	LOC23687573	XM_021838464.1	uncharacterized LOC23687573, transcript variant X3	mRNA	1.06901	0.999952
LOC5570133	LOC5570133	XM_001653064.2	guanine nucleotide-binding protein subunit beta-2	mRNA	1.53584	0.999952
LOC5570142	LOC5570142	XM_021850623.1	centrosomin, transcript variant X8	mRNA	0.677206	0.999951
LOC5571687	LOC5571687	XM_021844285.1	longitudinals lacking protein, isoforms A/B/D/L, transcript variant X5	mRNA	-0.533946	0.999951
LOC5575336	LOC5575336	XM_001655664.2	uncharacterized LOC5575336	mRNA	1.19166	0.999951
LOC5564118	LOC5564118	XM_001648407.2	1,5-anhydro-D-fructose reductase	mRNA	0.796853	0.999951
LOC5568781	LOC5568781	XM_021845020.1	facilitated trehalose transporter Tret1	mRNA	1.5493	0.99995
LOC110676235	LOC110676235	XM_021843307.1	LIM and SH3 domain protein Lasp, transcript variant X6	mRNA	-2.88098	0.999949
LOC5574074	LOC5574074	XM_021853326.1	venom dipeptidyl peptidase 4, transcript variant X1	mRNA	0.758222	0.999949
LOC5566513	LOC5566513	XM_021845464.1	6-phosphofructo-2-kinase/fructose-2,6-bisphosphatase 1, transcript variant X3	mRNA	5.8113	0.999949
LOC110679177	LOC110679177	XM_021853275.1	cytochrome c oxidase assembly factor 7 homolog	mRNA	-0.643053	0.999948
LOC5577310	LOC5577310	XM_021855592.1	frizzled	mRNA	-0.528845	0.999947
LOC5573800	LOC5573800	XM_021848508.1	furin-like protease 2, transcript variant X1	mRNA	0.999751	0.999946
LOC5570141	LOC5570141	XM_001653074.2	ubiquitin-associated domain-containing protein 1, transcript variant X1	mRNA	0.783379	0.999946
LOC5567332	LOC5567332	XM_021848346.1	apoptosis-resistant E3 ubiquitin protein ligase 1, transcript variant X8	mRNA	-2.515	0.999946
LOC5565761	LOC5565761	XM_001650093.2	ubiquitin carboxyl-terminal hydrolase 3	mRNA	-0.530883	0.999944
LOC5577930	LOC5577930	XM_021839039.1	NADPH--cytochrome P450 reductase, transcript variant X2	mRNA	0.787646	0.999943
LOC5569664	LOC5569664	XM_001652878.3	cytochrome P450 4d1	mRNA	0.839715	0.999943
LOC5571736	LOC5571736	XM_001659825.2	uncharacterized LOC5571736, transcript variant X1	mRNA	-1.24644	0.999943
LOC5568617	LOC5568617	XM_011494738.2	endothelial lipase, transcript variant X2	mRNA	1.49898	0.999943
LOC5571941	LOC5571941	XM_021844720.1	ralBP1-associated Eps domain-containing protein 1, transcript variant X2	mRNA	5.43218	0.999942
LOC5572175	LOC5572175	XM_021846392.1	uncharacterized LOC5572175, transcript variant X2	mRNA	-0.538143	0.999942
LOC5570053	LOC5570053	XM_021852167.1	uncharacterized LOC5570053, transcript variant X9	mRNA	-0.760173	0.999942
LOC5575790	LOC5575790	XM_021837808.1	sodium/potassium-transporting ATPase subunit alpha, transcript variant X22	mRNA	2.92394	0.999941
LOC5577338	LOC5577338	XM_001656365.2	maternal effect protein oskar	mRNA	-0.734588	0.999941
LOC5578562	LOC5578562	XM_021853004.1	phosphorylase b kinase gamma catalytic chain, skeletal muscle/heart isoform, transcript variant X9	mRNA	0.851255	0.999941
LOC5566539	LOC5566539	XM_021853243.1	uncharacterized protein CG10915, transcript variant X4	mRNA	-4.62153	0.999941
LOC5571724	LOC5571724	XM_021839381.1	broad-complex core protein isoforms 1/2/3/4/5, transcript variant X5	mRNA	0.942066	0.999941
LOC5569248	LOC5569248	XM_001658344.2	homeobox protein caupolican	mRNA	0.852957	0.99994
LOC5564310	LOC5564310	XM_021852255.1	uncharacterized LOC5564310	mRNA	1.1541	0.99994
LOC5578053	LOC5578053	XM_001663625.2	zinc transporter ZIP11, transcript variant X1	mRNA	0.680692	0.99994
LOC5573677	LOC5573677	XM_001660949.2	MAP kinase phosphatase with leucine-rich repeats protein 1	mRNA	1.26749	0.999939
LOC5580030	LOC5580030	XM_001653864.2	uncharacterized LOC5580030	mRNA	0.645892	0.999939
LOC5569929	LOC5569929	XM_021848845.1	ras-related protein Rab-35, transcript variant X1	mRNA	-0.719385	0.999938
LOC5571706	LOC5571706	XM_021853667.1	long-chain-fatty-acid--CoA ligase 6, transcript variant X3	mRNA	2.16514	0.999938
LOC5565650	LOC5565650	XM_021841214.1	D-glucuronyl C5-epimerase, transcript variant X2	mRNA	-0.634705	0.999938
LOC5575804	LOC5575804	XM_021849699.1	probable serine/threonine-protein kinase kinX, transcript variant X3	mRNA	3.44919	0.999937
LOC5580184	LOC5580184	XM_001655554.2	polyadenylate-binding protein-interacting protein 2, transcript variant X1	mRNA	-0.521753	0.999935
LOC5573942	LOC5573942	XM_021847698.1	uncharacterized LOC5573942, transcript variant X2	mRNA	-1.63193	0.999935
LOC5577999	LOC5577999	XM_001656687.2	ATP synthase subunit beta, mitochondrial	mRNA	0.521706	0.999934
LOC5568632	LOC5568632	XM_021844622.1	glutathione S-transferase C-terminal domain-containing protein homolog, transcript variant X2	mRNA	-0.773621	0.999934
LOC5565989	LOC5565989	XM_021839269.1	prostaglandin reductase 1	mRNA	-0.539215	0.999933
LOC5568147	LOC5568147	XM_021848627.1	mucin-5AC, transcript variant X8	mRNA	-2.46905	0.999933
LOC5572208	LOC5572208	XM_021843090.1	serine-aspartate repeat-containing protein C, transcript variant X3	mRNA	-1.20685	0.999933
[truncated: 32,132 more rows]

## Sheet: 14dpi
gene_id	gene	transcript_id	product	biotype	logFC	PPDE
[truncated: 33,948 more rows]
