# Supplementary material for: Long non-coding RNAs regulate Aedes aegypti vector competence for Zika virus and reproduction
Source: PLoS Pathog. 2023 Jun 15;19(6):e1011440. doi: 10.1371/journal.ppat.1011440 (PMC10306205; doi:10.1371/journal.ppat.1011440)
Supplement: S1 Table — (XLSX) [file ppat.1011440.s003.xlsx]

## Sheet: Sheet1
lncRNA name	lncRNA ID	Vectorbase ID	Transcript length	Exons	Direction	Type	Subtype-Location
Zinc1	XR_002499329.1	AAEL024161	404	4	antisense	intergenic	downstream convergent
Zinc2	XR_002499656.1	AAEL028153	770	2	antisense	intergenic	downstream convergent
Zinc3	XR_002499436.1	AAEL022809	861	2	sense	genic	intronic
Zinc9	XR_002499492.1	AAEL023691	554	3	sense	genic	intronic
Zinc10	XR_002501971.1	AAEL026519	482	2	antisense	genic	intronic
Zinc22	XR_002499360.1	AAEL022783	546	2	sense	intergenic	upstream
