# Supplementary material for: Long non-coding RNAs regulate Aedes aegypti vector competence for Zika virus and reproduction
Source: PLoS Pathog. 2023 Jun 15;19(6):e1011440. doi: 10.1371/journal.ppat.1011440 (PMC10306205; doi:10.1371/journal.ppat.1011440)
Supplement: S2 Table — (XLSX) [file ppat.1011440.s004.xlsx]

## Sheet: Primers
qRT-PCR
Primer	Direction	Sequence (5' to 3')
Zinc1	Forward	AATCGCTAGGAGTTCCAGTAAAT
	Reverse	AATCACCTAATCTCGACTGATGG
Zinc2	Forward	CAGACGAGAAATAACTCCATCGG
	Reverse	GGTGCGTAATGCAACGTATTG
Zinc3	Forward	GTTCACTATTTCGACCTGCAATG
	Reverse	CGAACCCAGAACTACCCATAAG
Zinc9	Forward	GCGATGAGCTGTAAACACAGG
	Reverse	CGATTCTCACTCGACCAAGGTA
Zinc10	Forward	AACGTAACGAACAAGAATTCCA
	Reverse	TTTAGAGTAACCATTGTGCTTCG
Zinc22	Forward	CCATGTGAATTTAAATAAAGGGACCGT
	Reverse	GTAGCCTATGTTGCCATACCTAATACA
Rps7	Forward	GCAGACCACCATTGAACACA
	Reverse	CACGTCCGGTCAGCTTCTTG
RNAi
Primer	Direction	Sequence (5' to 3')
Zinc1	Forward	taatacgactcactatagggGTGATTGAAGTAAACGCATCCA
	Reverse	taatacgactcactatagggTAATGACTTCATGCATTCGGC
Zinc2	Forward	taatacgactcactatagggACACTCCGACGCTAAAACCA
	Reverse	taatacgactcactatagggAGGGTAACACGTGAAGGCAT
Zinc3	Forward	taatacgactcactatagggTTTGATGGGTCCGTCTGTTT
	Reverse	taatacgactcactatagggATCGCATATCAGATGGTCCTG
Zinc9	Forward	taatacgactcactatagggACCTCCGGTGATGCTCTTTA
	Reverse	taatacgactcactatagggCGGGGAAAATGTATAGGCAG
Zinc10	Forward	taatacgactcactatagggTCTAAAATTGGCTGCAACCTG
	Reverse	taatacgactcactatagggTGGGACAATCATAAAACGGG
Zinc22	Forward	taatacgactcactatagggTGAAGTTGGCAATCATTTGTG
	Reverse	taatacgactcactatagggTCGTCAAAGCATTTTAGGGG
GFP	Forward	taatacgactcactatagggTTCATCTGCACCACCGGC
	Reverse	taatacgactcactatagggCTGGTAGTGGTCGGCGAG
