# Supplementary material for: Long non-coding RNAs regulate Aedes aegypti vector competence for Zika virus and reproduction
Source: PLoS Pathog. 2023 Jun 15;19(6):e1011440. doi: 10.1371/journal.ppat.1011440 (PMC10306205; doi:10.1371/journal.ppat.1011440)
Supplement: S3 Table — (XLSX) [file ppat.1011440.s005.xlsx]

## Sheet: merged_annotation
Transcript ID	Number of species with hits	Species with hits	Transcript length	Coding potential score	Coding potential label	LncRNA gene ID	Partner RNA gene ID	Partner RNA transcript ID	Direction	Type	Distance	Subtype	Location
XR_002498576.1	0		584	0.004	0	LOC110674021	LOC5580162	XM_001655537.2	sense	intergenic	5922	same_strand	upstream
XR_002498577.1	10	7160;42434;7176;7173;30025;7230;47314;116150;334116;43146	3697
XR_002498578.1	10	7160;42434;7176;7173;30025;7230;47314;116150;334116;43146	3851
XR_002498579.1	10	7160;42434;7176;7173;30025;7230;47314;116150;334116;43146	3657
XR_002498580.1	0		2656	0	0	LOC110674022	LOC5580164	XM_021837239.1	sense	genic	0	nested	intronic
XR_002498581.1	0		116
XR_002498582.1	0		407	0.782	1	LOC110674024	LOC5580169	XM_021837245.1	sense	genic	0	nested	intronic
XR_002498583.1	11	7160;7176;42434;30066;180454;1518534;7173;7167;174628;30025;7291	2443
XR_002498584.1	1	7160	9002	0.004	0	LOC110674026	LOC5575986	XM_001655890.2	sense	intergenic	71522	same_strand	downstream
XR_002498585.1	0		251	0.03	0	LOC110674027	LOC5575988	XM_021837261.1	antisense	intergenic	30070	convergent	downstream
XR_002498586.1	2	7176;42434	3031	0.002	0	LOC110674028	LOC5575988	XM_021837261.1	sense	intergenic	30190	same_strand	downstream
XR_002498587.1	1	7176	4836	0.004	0	LOC110674030	LOC5571521	XM_021837273.1	sense	intergenic	744	same_strand	downstream
XR_002498588.1	0		597	0.166	0					distal
XR_002498589.1	0		605	0.238	0	LOC110674035	LOC5564678	XM_021837318.1	sense	genic	0	nested	intronic
XR_002498590.1	0		743	0.004	0					distal
XR_002498591.1	0		818	0	0					distal
XR_002498592.1	0		835	0.278	0	LOC5578529	LOC5578530	XM_021837321.1	antisense	genic	0	nested	intronic
XR_002498593.1	0		372	0.002	0	LOC110674039	LOC110674038	XM_021837332.1	antisense	genic	0	nested	exonic
XR_002498594.1	0		222	0.024	0	LOC110674040	LOC5573795	XM_001660997.2	antisense	genic	0	overlapping	exonic
XR_002498595.1	0		1119	0.038	0	LOC110674043	LOC23687901	XM_011494996.2	sense	intergenic	6384	same_strand	downstream
XR_002498596.1	0		3546
XR_002498597.1	0		1841	0.002	0	LOC110674047	LOC5578654	XM_021837360.1	sense	genic	0	nested	intronic
XR_002498598.1	0		605	0.002	0	LOC110674050	LOC5580096	XM_021837389.1	antisense	genic	0	nested	intronic
XR_002498599.1	0		298	0.082	0	LOC110674051	LOC5580096	XM_021837388.1	antisense	genic	0	nested	intronic
XR_002498600.1	3	7160;42434;7176	4345
XR_002498601.1	0		581	0.08	0	LOC110674052	LOC5566409	XM_021837392.1	antisense	genic	0	nested	intronic
XR_002498602.1	0		1409	0.598	1	LOC110674053	LOC5566409	XM_021837392.1	antisense	genic	0	nested	intronic
XR_002498603.1	0		719	0	0	LOC110674057	LOC5566478	XM_021837404.1	antisense	genic	0	nested	exonic
XR_002498604.1	0		1531	0.118	0	LOC110674058	LOC5566478	XM_001650815.2	antisense	genic	0	nested	intronic
XR_002498605.1	0		511	0.012	0	LOC110674059	LOC5566478	XM_001650815.2	sense	genic	0	nested	intronic
XR_002498606.1	0		947	0.002	0	LOC110674060	LOC5566477	XM_001650814.2	antisense	genic	0	nested	intronic
XR_002498607.1	13	7160;7176;42434;30069;1518534;7173;7167;30066;180454;7237;486640;609295;29053	5770
XR_002498608.1	13	7160;7176;42434;30069;1518534;7173;7167;30066;180454;7237;486640;609295;29053	3957
XR_002498609.1	13	7160;7176;42434;30069;1518534;7173;7167;30066;180454;7237;486640;609295;29053	5799
XR_002498610.1	13	7160;7176;42434;30069;1518534;7173;7167;30066;180454;7237;486640;609295;29053	3986
XR_002498611.1	1	7160	719	0	0	LOC110674061	LOC5566474	XM_021837418.1	antisense	genic	0	nested	intronic
XR_002498612.1	1	7160	682	0.004	0	LOC110674062	LOC5566474	XM_021837415.1	antisense	genic	0	nested	intronic
XR_002498613.1	0		614	0.008	0	LOC5566460	LOC5566459	XM_021837440.1	antisense	genic	0	nested	intronic
XR_002498614.1	0		801	0	0	LOC110674068	LOC5578938	XM_021837449.1	sense	intergenic	4718	same_strand	downstream
XR_002498615.1	0		481	0.074	0	LOC110674069	LOC110674067	XM_021837448.1	antisense	genic	0	nested	intronic
XR_002498616.1	0		1901	0	0	LOC110674070	LOC5578919	XM_001657155.3	antisense	intergenic	73219	divergent	upstream
XR_002498617.1	0		1939	0	0	LOC110674070	LOC5578919	XM_001657155.3	antisense	intergenic	73219	divergent	upstream
XR_002498618.1	0		1905	0	0	LOC110674070	LOC5578919	XM_001657155.3	antisense	intergenic	73219	divergent	upstream
XR_002498619.1	0		1898	0	0	LOC110674070	LOC5578919	XM_001657155.3	antisense	intergenic	73219	divergent	upstream
XR_002498620.1	0		1376	0.01	0	LOC110674074	LOC5563721	XM_021837523.1	antisense	genic	0	nested	intronic
XR_002498621.1	0		534	0	0	LOC110674075	LOC5563708	XM_001647946.2	antisense	intergenic	101	divergent	upstream
XR_002498622.1	1	7160	1140	1	1					distal
XR_002498623.1	0		1060	0.012	0	LOC110674076	LOC5563719	XM_001647952.2	antisense	genic	0	nested	intronic
XR_002498624.1	0		750	0	0	LOC5564187	LOC5563713	XM_001647953.2	antisense	intergenic	926	divergent	upstream
XR_002498625.1	0		3152	0	0	LOC110674077	LOC5563712	XM_001647954.2	antisense	intergenic	5676	divergent	upstream
XR_002498626.1	0		1091	0.002	0	LOC5571285	LOC5563712	XM_001647954.2	sense	intergenic	8658	same_strand	upstream
XR_002498627.1	1	7160	614	0.002	0	LOC110674078	LOC5563715	XM_021837537.1	sense	intergenic	79639	same_strand	downstream
XR_002498628.1	0		794	0.002	0					distal
XR_002498629.1	0		1149	0.002	0	LOC110674080	LOC5576740	XM_021837554.1	antisense	genic	0	nested	intronic
XR_002498630.1	0		240	0.432	0	LOC110674083	LOC5570111	XM_001653041.2	antisense	genic	0	nested	intronic
XR_002498631.1	15	7160;42434;7176;1518534;30066;7173;30069;7167;180454;7370;7396;35570;13632;79782;38358	5706
XR_002498632.1	15	7160;42434;7176;1518534;30066;7173;30069;7167;180454;7370;7396;35570;13632;79782;38358	5849
XR_002498633.1	0		844	0.016	0	LOC110674082	LOC5579467	XM_021837504.1	sense	genic	0	nested	intronic
XR_002498634.1	0		4071	0	0	LOC110674085	LOC5576362	XM_021837582.1	antisense	genic	0	overlapping	exonic
XR_002498635.1	0		909	0	0	LOC110674088	LOC5576345	XM_001656033.2	sense	intergenic	1786	same_strand	upstream
XR_002498636.1	0		579	0.004	0	LOC110674089	LOC5576344	XM_021837621.1	antisense	genic	0	nested	intronic
XR_002498637.1	0		908	0	0	LOC110674091	LOC5567288	XM_021837637.1	antisense	intergenic	15095	convergent	downstream
XR_002498638.1	15	7160;42434;7176;7173;30066;1518534;7167;30069;180454;125945;30025;1041015;30023;7217;42026	4947
XR_002498639.1	15	7160;42434;7176;7173;30066;1518534;7167;30069;180454;125945;30025;1041015;30023;7217;42026	4836
XR_002498640.1	15	7160;42434;7176;7173;30066;1518534;7167;30069;180454;125945;30025;1041015;30023;7217;42026	4756
XR_002498641.1	13	7160;42434;7176;30069;30066;7173;1518534;180454;7167;125945;30025;1041015;30023	5372
XR_002498642.1	13	7160;42434;7176;30069;30066;7173;1518534;180454;7167;125945;30025;1041015;30023	5217
XR_002498643.1	13	7160;42434;7176;30069;30066;7173;1518534;180454;7167;125945;30025;1041015;30023	4906
XR_002498644.1	13	7160;42434;7176;30069;30066;7173;1518534;180454;7167;125945;30025;1041015;30023	4756
XR_002498645.1	13	7160;42434;7176;30069;30066;7173;1518534;180454;7167;125945;30025;1041015;30023	4655
XR_002498646.1	13	7160;42434;7176;30066;7173;30069;1518534;180454;7167;125945;30025;1041015;30023	5364
XR_002498647.1	13	7160;42434;7176;30066;7173;30069;1518534;180454;7167;125945;30025;1041015;30023	5392
XR_002498648.1	13	7160;42434;7176;30066;7173;30069;1518534;180454;7167;125945;30025;1041015;30023	4864
XR_002498649.1	13	7160;42434;7176;30066;7173;30069;1518534;180454;7167;125945;30025;1041015;30023	5332
XR_002498650.1	13	7160;42434;7176;30066;7173;30069;1518534;180454;7167;125945;30025;1041015;30023	5289
XR_002498651.1	13	7160;42434;7176;30066;7173;30069;1518534;180454;7167;125945;30025;1041015;30023	5130
XR_002498652.1	13	7160;7176;42434;30066;30069;7173;1518534;180454;7167;125945;30025;1041015;30023	4482
XR_002498653.1	13	7160;42434;7176;30066;7173;30069;1518534;7167;180454;125945;30025;1041015;30023	4307
XR_002498654.1	13	7160;42434;7176;30069;30066;7173;1518534;180454;7167;125945;30025;1041015;30023	4881
XR_002498655.1	13	7160;42434;7176;30066;7173;30069;1518534;180454;7167;125945;30025;1041015;30023	4238
XR_002498656.1	13	7160;42434;7176;30066;7173;30069;1518534;7167;180454;125945;30025;1041015;30023	5380
XR_002498657.1	13	7160;42434;7176;30069;30066;7173;1518534;7167;180454;125945;30025;1041015;30023	4898
XR_002498658.1	13	7160;42434;7176;30066;30069;7173;1518534;7167;180454;125945;30025;1041015;30023	4250
XR_002498659.1	13	7160;42434;7176;30066;7173;30069;1518534;7167;180454;125945;30025;1041015;30023	4256
XR_002498660.1	13	7160;7176;42434;30066;30069;7173;1518534;7167;180454;125945;30025;1041015;30023	4272
XR_002498661.1	13	7160;42434;7176;7173;30069;30066;1518534;7167;180454;125945;30025;1041015;30023	4265
XR_002498662.1	13	7160;42434;7176;30066;7173;30069;1518534;7167;180454;125945;30025;1041015;30023	4282
XR_002498663.1	0		434	0.23	0	LOC110674092	LOC5567294	XM_021837639.1	sense	intergenic	7741	same_strand	upstream
XR_002498664.1	3	7160;42434;7176	2956	0.008	0	LOC5567284	LOC5567281	XM_021837646.1	antisense	intergenic	86662	divergent	upstream
XR_002498665.1	3	7160;42434;7176	1836
XR_002498666.1	7	7160;7176;30066;180454;1518534;7167;42434	2477
XR_002498667.1	0		936	0	0	LOC110674099	LOC5578540	XM_001663881.2	sense	intergenic	17895	same_strand	upstream
XR_002498668.1	0		931	0	0	LOC110674100	LOC5578540	XM_001663881.2	sense	intergenic	9643	same_strand	upstream
XR_002498669.1	0		883	0	0	LOC110674101	LOC5578540	XM_001663881.2	antisense	intergenic	10832	divergent	upstream
XR_002498670.1	0		875	0.798	1	LOC110674102	LOC23687451	XM_021837707.1	antisense	genic	0	nested	intronic
XR_002498671.1	0		1962	0	0	LOC110674104	LOC5578405	XM_001663820.2	antisense	intergenic	1474	convergent	downstream
XR_002498672.1	0		632	0.848	1	LOC110674105	LOC5568916	XM_021837740.1	antisense	genic	0	nested	intronic
XR_002498673.1	0		562	0.092	0	LOC110674106	LOC5568916	XM_021837737.1	antisense	genic	0	nested	intronic
XR_002498674.1	1	7160	1366
XR_002498675.1	0		1535	0.004	0	LOC110674108	LOC5573324	XM_001654494.2	sense	genic	0	nested	intronic
XR_002498676.1	0		580	0.006	0	LOC110674110	LOC110674109	XM_021837775.1	antisense	genic	0	nested	intronic
XR_002498677.1	0		817	0.012	0	LOC110674112	LOC110674673	XM_021838729.1	antisense	intergenic	9420	divergent	upstream
XR_002498678.1	0		1469	0	0	LOC110674113	LOC5575787	XM_021837781.1	antisense	genic	0	nested	intronic
XR_002498679.1	0		475	0.534	1	LOC110674114	LOC5575787	XM_021837781.1	antisense	genic	0	nested	intronic
XR_002498680.1	0		978	0	0	LOC110674115	LOC5575787	XM_021837782.1	antisense	genic	0	nested	intronic
XR_002498681.1	1	7160	3870	0	0	LOC110674116	LOC5575787	XM_021837781.1	sense	intergenic	5474	same_strand	downstream
XR_002498682.1	64	7160;42434;7176;7173;180454;30066;1518534;7167;30069;29030;7217;1486046;30033;7274;125945;7291;28584;42026;30025;1041015;7243;30023;7234;7237;7229;7263;7232;7230;7241;7222;7282;7244;7266;7224;47314;30019;7425;59916;7108;7111;29058;69820;76194;7130;104688;35570;29053;66420;51655;222816;13632;7370;7091;7092;7213;91739;7493;110368;278856;116153;33412;30195;334116;156304	5714
XR_002498683.1	0		664	0.008	0	LOC110674117	LOC5564358	XM_021837779.1	antisense	genic	0	nested	intronic
XR_002498684.1	0		738	0.006	0	LOC110674118	LOC5564358	XM_021837759.1	antisense	genic	0	nested	intronic
XR_002498685.1	0		258	0.058	0	LOC110674121	LOC5564358	XM_021837772.1	sense	genic	0	nested	intronic
XR_002498686.1	0		537	0.002	0	LOC110674123	LOC5569057	XM_021837825.1	sense	intergenic	10744	same_strand	downstream
XR_002498687.1	0		2125	0	0	LOC110674124	LOC5573065	XM_021837837.1	antisense	genic	0	nested	intronic
XR_002498688.1	1	7160	1622	0	0					distal
XR_002498689.1	0		874	0	0	LOC110674128	LOC5565349	XM_021838630.1	sense	genic	0	nested	intronic
XR_002498690.1	0		935	0	0	LOC110674129	LOC5565349	XM_021838630.1	sense	genic	0	nested	intronic
XR_002498691.1	0		809	0.906	1	LOC110674130	LOC5577392	XM_021837865.1	antisense	genic	0	nested	intronic
XR_002498692.1	0		581	0.686	1	LOC110674135	LOC5578571	XM_001663912.2	antisense	genic	0	nested	intronic
XR_002498693.1	0		146
XR_002498694.1	1	42434	930	0.006	0					distal
XR_002498695.1	0		439	0.014	0	LOC110674142	LOC5573431	XM_021837923.1	antisense	genic	0	nested	exonic
XR_002498696.1	0		622	0.01	0	LOC110674154	LOC110674153	XM_021837963.1	antisense	genic	0	overlapping	exonic
XR_002498697.1	0		632	0	0	LOC110674155	LOC5564746	XM_021837966.1	antisense	genic	0	nested	intronic
XR_002498698.1	0		1609	0	0	LOC110674156	LOC5577200	XM_001663241.2	sense	intergenic	1470	same_strand	downstream
XR_002498699.1	0		2257
XR_002498700.1	0		1377	0	0	LOC110674161	LOC5570746	XM_021837984.1	sense	genic	0	nested	intronic
XR_002498701.1	1	7160	3551
XR_002498702.1	5	7160;42434;7176;7167;7222	7291
XR_002498703.1	5	7160;42434;7176;7167;7222	7202
XR_002498704.1	2	7160;42434	1168
XR_002498705.1	0		324	0.038	0	LOC110674168	LOC5565610	XM_021838090.1	sense	genic	0	nested	intronic
XR_002498706.1	0		757	0.002	0	LOC110674167	LOC5564370	XM_021838060.1	antisense	intergenic	2024	divergent	upstream
XR_002498707.1	0		512	0.082	0	LOC110674169	LOC5565610	XM_021838090.1	sense	genic	0	nested	intronic
XR_002498708.1	0		212	0.264	0	LOC110674170	LOC5565610	XM_021838090.1	antisense	genic	0	nested	intronic
XR_002498709.1	0		621	0.002	0	LOC110674171	LOC5565611	XM_021838092.1	antisense	genic	0	nested	intronic
XR_002498710.1	0		425	0.214	0	LOC110674172	LOC5565599	XM_021838098.1	sense	genic	0	nested	intronic
XR_002498711.1	0		494	0.012	0	LOC110674173	LOC5565590	XM_001649917.2	sense	intergenic	3626	same_strand	upstream
XR_002498712.1	0		2065	0	0	LOC110674176	LOC5576798	XM_001662835.2	antisense	genic	0	nested	intronic
XR_002498713.1	0		1655	0	0	LOC110674178	LOC5577644	XM_021838149.1	antisense	genic	0	nested	intronic
XR_002498714.1	0		1180	0.006	0	LOC110674181	LOC5571437	XM_021838193.1	antisense	intergenic	5461	divergent	upstream
XR_002498715.1	0		1327	0.004	0	LOC110674182	LOC5571437	XM_021838195.1	antisense	genic	0	nested	intronic
XR_002498716.1	0		327	0.016	0	LOC110674184	LOC5571436	XM_021838197.1	sense	genic	0	nested	intronic
XR_002498717.1	0		327	0.016	0	LOC110674185	LOC5571436	XM_021838196.1	antisense	genic	0	nested	intronic
XR_002498718.1	0		327	0.016	0	LOC110674186	LOC5571436	XM_021838197.1	antisense	genic	0	nested	intronic
XR_002498719.1	0		561	0.492	1	LOC110674189	LOC110674188	XM_021838202.1	sense	genic	0	nested	intronic
XR_002498720.1	1	7160	2376
XR_002498721.1	0		540	0.006	0	LOC110674191	LOC5565942	XM_021838211.1	antisense	genic	0	nested	intronic
XR_002498722.1	1	7160	632	0.004	0	LOC110674193	LOC5565951	XM_021838224.1	sense	intergenic	845	same_strand	upstream
XR_002498723.1	0		1498	0.006	0	LOC110674194	LOC5565927	XM_001650253.2	antisense	genic	0	nested	intronic
XR_002498724.1	0		326	0.018	0					distal
XR_002498725.1	0		807	0	0					distal
XR_002498726.1	0		2080	0	0					distal
XR_002498727.1	0		493	0.002	0	LOC110674198	LOC5565926	XM_001650252.2	antisense	intergenic	8342	divergent	upstream
XR_002498728.1	0		2880	0	0	LOC110674199	LOC5565958	XM_001650248.2	sense	intergenic	1481	same_strand	downstream
XR_002498729.1	0		805	0	0	LOC110674200	LOC5565964	XM_021838230.1	antisense	intergenic	28136	divergent	upstream
XR_002498730.1	0		2511
XR_002498731.1	0		2499
XR_002498732.1	0		503	0.024	0	LOC110674201	LOC5565937	XM_021838237.1	antisense	intergenic	732	convergent	downstream
XR_002498733.1	0		668	0.014	0	LOC110674202	LOC5568377	XM_021838243.1	sense	genic	0	nested	intronic
XR_002498734.1	0		604	0	0	LOC110674203	LOC5568377	XM_021838241.1	sense	genic	0	nested	intronic
XR_002498735.1	0		143
XR_002498736.1	6	7160;42434;30066;1518534;7173;180454	1719
XR_002498737.1	0		537	0.096	0	LOC110674210	LOC5573536	XM_021838270.1	sense	genic	0	nested	intronic
XR_002498738.1	0		415	0.09	0	LOC110674210	LOC5573536	XM_021838272.1	sense	genic	0	nested	intronic
XR_002498739.1	0		876	0.002	0	LOC110674211	LOC5579965	XM_021838330.1	antisense	genic	0	nested	intronic
XR_002498740.1	0		676	0.022	0	LOC110674212	LOC5579966	XM_001658433.2	antisense	genic	0	nested	intronic
XR_002498741.1	0		1586
XR_002498742.1	0		472	0.002	0	LOC110674218	LOC5579957	XM_001658423.2	sense	genic	0	nested	intronic
XR_002498743.1	0		947	0.226	0	LOC110674219	LOC5579955	XM_001658422.3	antisense	intergenic	2560	divergent	upstream
XR_002498744.1	0		750	0.028	0	LOC5566761	LOC5576154	XM_021838373.1	antisense	genic	0	nested	intronic
XR_002498745.1	0		1025	0.092	0	LOC110674223	LOC5578392	XM_021838338.1	antisense	genic	0	nested	intronic
XR_002498746.1	0		614	0.006	0	LOC110674224	LOC5579075	XM_021838386.1	antisense	genic	0	nested	intronic
XR_002498747.1	0		762	0.01	0	LOC110674226	LOC5576116	XM_001662412.2	antisense	intergenic	2843	convergent	downstream
XR_002498748.1	0		633	0.01	0	LOC110674226	LOC5576116	XM_001662412.2	antisense	intergenic	2844	convergent	downstream
XR_002498749.1	0		766	0.002	0	LOC110674227	LOC5576121	XM_001662417.2	sense	intergenic	15735	same_strand	upstream
XR_002498750.1	0		491	0.006	0	LOC110674228	LOC110674225	XM_021838400.1	antisense	genic	0	nested	intronic
XR_002498751.1	2	7160;7176	1248	0.996	1					distal
XR_002498752.1	0		676	0	0	LOC110674233	LOC5565180	XM_001649477.2	antisense	intergenic	339	divergent	upstream
XR_002498753.1	0		1432	0.124	0	LOC110674233	LOC5565180	XM_001649477.2	antisense	intergenic	335	divergent	upstream
XR_002498754.1	0		884	0	0	LOC110674234	LOC5565180	XM_001649477.2	sense	intergenic	1773	same_strand	upstream
XR_002498755.1	0		441	0.02	0	LOC110674235	LOC5565162	XM_001649476.2	sense	intergenic	3544	same_strand	upstream
XR_002498756.1	0		1324	0	0	LOC110674236	LOC110674232	XM_021838440.1	sense	intergenic	15697	same_strand	downstream
XR_002498757.1	3	7160;7282;29030	3333
XR_002498758.1	1	7160	846	0.002	0	LOC110674242	LOC5577589	XM_001656532.2	antisense	intergenic	5421	convergent	downstream
XR_002498759.1	0		225	0.01	0	LOC110674244	LOC5564210	XM_021838484.1	antisense	genic	0	nested	intronic
XR_002498760.1	0		479	0.076	0	LOC110674245	LOC5572614	XM_021838491.1	sense	intergenic	9376	same_strand	downstream
XR_002498761.1	34	7160;42434;7167;30069;7232;7230;7263;30019;51655;7048;473952;30066;1518534;7173;7029;43146;742174;125945;143948;2817044;28612;411798;121845;7291;30023;1486046;13686;28610;29030;59916;7220;7217;42026;609295	5491
XR_002498762.1	0		991	0	0					distal
XR_002498763.1	83	7160;42434;7176;7167;30069;7243;30023;1041015;29030;129105;7245;7226;7238;7220;7240;7217;125945;30025;42026;7227;1486046;28584;7274;30033;7173;29029;7282;1518534;180454;7237;7225;7234;30066;7241;7229;7266;161013;47314;7232;7244;7224;7263;28612;286706;7230;7222;207650;103933;2705178;132113;30195;396416;7461;7462;7460;183418;561572;59916;104688;143995;174628;27457;28588;473952;7213;35570;7396;10893…	3208
XR_002498764.1	83	7160;42434;7176;7167;30069;7243;30023;1041015;29030;129105;7245;7226;7238;7220;7240;7217;125945;30025;42026;7227;1486046;28584;7274;30033;7173;29029;7282;1518534;180454;7237;7225;7234;30066;7241;7229;7266;161013;47314;7232;7244;28612;7224;7263;286706;7230;207650;103933;2705178;132113;30195;396416;7222;7461;7462;7460;183418;561572;59916;104688;143995;174628;27457;28588;473952;7213;35570;7396;10893…	3229
XR_002498765.1	0		535	0.004	0	LOC110674247	LOC5579159	XM_021838503.1	antisense	intergenic	27106	divergent	upstream
XR_002498766.1	0		894
XR_002498767.1	0		778
XR_002498768.1	1	7160	769	0	0	LOC110674249	LOC5572676	XM_021838506.1	antisense	intergenic	560	divergent	upstream
XR_002498769.1	0		421	0.01	0	LOC110674243	LOC5573036	XM_021838420.1	antisense	genic	0	nested	intronic
XR_002498770.1	1	7160	476	0.022	0	LOC110674251	LOC5572675	XM_021838512.1	sense	intergenic	11803	same_strand	downstream
XR_002498771.1	0		317	0.026	0	LOC110674252	LOC5572675	XM_021838512.1	antisense	intergenic	11186	convergent	downstream
XR_002498772.1	0		345	0.078	0	LOC110674253	LOC5564016	XM_001648290.2	antisense	intergenic	9004	divergent	upstream
XR_002498773.1	0		444	0.022	0	LOC110674253	LOC5564016	XM_001648290.2	antisense	intergenic	9004	divergent	upstream
XR_002498774.1	0		1076	0.006	0	LOC110674276	LOC5567951	XM_001657717.2	antisense	intergenic	56018	divergent	upstream
XR_002498775.1	47	7160;42434;7176;30066;1518534;7167;180454;7173;125945;7217;29030;1041015;30025;7263;7230;42026;7234;1486046;7229;7237;129105;7220;7291;198719;161013;29029;7222;133901;7425;217634;2015173;37344;411798;64793;13686;30069;144034;456900;103372;471704;12957;34720;520822;64791;222816;7108;561572	5988
XR_002498776.1	47	7160;42434;7176;30066;1518534;7167;180454;7173;125945;7217;29030;1041015;30025;7263;7230;42026;7234;1486046;7229;7237;129105;7220;7291;198719;161013;29029;7222;133901;7425;217634;30069;2015173;37344;411798;64793;13686;144034;456900;103372;471704;12957;34720;520822;64791;222816;7108;561572	7417
XR_002498777.1	0		613	0.008	0	LOC110674347	LOC5575839	XM_021838739.1	antisense	intergenic	2583	divergent	upstream
XR_002498778.1	0		541	0.076	0	LOC110674348	LOC5575839	XM_021838739.1	antisense	intergenic	1313	divergent	upstream
XR_002498779.1	0		591	0.01	0	LOC110674349	LOC5566229	XM_021838784.1	antisense	intergenic	633	divergent	upstream
XR_002498780.1	0		611	0.008	0	LOC110674349	LOC5566229	XM_021838784.1	antisense	intergenic	632	divergent	upstream
XR_002498781.1	0		735	0.036	0	LOC110674350	LOC5566228	XM_001650566.2	antisense	intergenic	286	divergent	upstream
XR_002498782.1	0		706	0.002	0	LOC110674351	LOC5574522	XM_001655123.2	sense	intergenic	35717	same_strand	downstream
XR_002498783.1	0		437	0.016	0					distal
XR_002498784.1	0		748	0.002	0					distal
XR_002498785.1	0		270	0.52	1	LOC110674355	LOC5579824	XM_021838861.1	sense	intergenic	69029	same_strand	upstream
XR_002498786.1	0		714	0.01	0	LOC5572467	LOC110679702	XM_021855305.1	sense	intergenic	90629	same_strand	downstream
XR_002498787.1	0		327	0.008	0	LOC110674356	LOC5574332	XM_021838939.1	antisense	intergenic	14978	divergent	upstream
XR_002498788.1	0		631	0.01	0	LOC110674357	LOC110680692	XM_021856486.1	antisense	intergenic	596	divergent	upstream
XR_002498789.1	0		105
XR_002498790.1	0		595	0.014	0	LOC110674359	LOC5569478	XM_021839002.1	antisense	intergenic	5086	divergent	upstream
XR_002498791.1	0		808	0	0	LOC110674360	LOC5575967	XM_001662276.2	antisense	intergenic	3765	divergent	upstream
XR_002498792.1	0		722	0.002	0	LOC110674361	LOC5564255	XM_021839009.1	antisense	intergenic	1340	divergent	upstream
XR_002498793.1	0		822	0.002	0	LOC110674362	LOC5574717	XM_001655247.2	antisense	intergenic	2855	divergent	upstream
XR_002498794.1	0		585	0.004	0	LOC110674362	LOC5574717	XM_001655247.2	antisense	intergenic	2856	divergent	upstream
XR_002498795.1	0		260	0.032	0	LOC110674363	LOC5566403	XM_001650745.2	antisense	intergenic	17079	divergent	upstream
XR_002498796.1	0		367	0.018	0	LOC110674364	LOC23687941	XM_021839073.1	sense	intergenic	18600	same_strand	upstream
XR_002498797.1	0		445	0.046	0					distal
XR_002498798.1	0		588	0.016	0	LOC110674368	LOC110674367	XM_021838647.1	antisense	intergenic	1573	convergent	downstream
XR_002498799.1	0		460	0.012	0	LOC110674369	LOC5575945	XM_021839119.1	antisense	intergenic	20821	convergent	downstream
XR_002498800.1	0		667	0.01	0	LOC110674370	LOC110674789	XM_021839124.1	sense	intergenic	33636	same_strand	upstream
XR_002498801.1	0		594	0.022	0	LOC110674372	LOC5577042	XM_021839138.1	sense	intergenic	787	same_strand	downstream
XR_002498802.1	0		1219	0	0	LOC110674373	LOC5577042	XM_021839138.1	antisense	intergenic	4017	convergent	downstream
XR_002498803.1	0		292	0.026	0	LOC110674374	LOC5577043	XM_021839141.1	antisense	intergenic	266	divergent	upstream
XR_002498804.1	0		567	0.012	0	LOC110674375	LOC5578389	XM_021839157.1	antisense	intergenic	3478	divergent	upstream
XR_002498805.1	0		420	0.04	0	LOC110674376	LOC5578387	XM_021839161.1	sense	intergenic	6799	same_strand	downstream
XR_002498806.1	1	7160	3479
XR_002498807.1	0		1313	0	0	LOC110674378	LOC5580071	XM_001654762.2	antisense	intergenic	7351	divergent	upstream
XR_002498808.1	0		859	0	0	LOC110674379	LOC5580068	XM_001654756.2	antisense	intergenic	2918	convergent	downstream
XR_002498809.1	0		537	0.85	1	LOC110674380	LOC5574207	XM_021839200.1	antisense	intergenic	64276	convergent	downstream
XR_002498810.1	0		697	0.074	0	LOC110674381	LOC5564914	XM_021839202.1	antisense	intergenic	6369	convergent	downstream
XR_002498811.1	0		683	0.116	0	LOC5565163	LOC5565132	XM_001649429.2	antisense	intergenic	2855	divergent	upstream
XR_002498812.1	0		598	0.082	0	LOC5570518	LOC5570517	XM_001659155.2	sense	intergenic	9743	same_strand	upstream
XR_002498813.1	0		760	0.008	0	LOC110674383	LOC5570517	XM_001659155.2	sense	intergenic	6314	same_strand	upstream
XR_002498814.1	0		709	0.024	0	LOC110674382	LOC5572392	XM_021838648.1	sense	genic	0	nested	intronic
XR_002498815.1	0		601	0	0	LOC110674385	LOC5579033	XM_021839299.1	sense	intergenic	2622	same_strand	upstream
XR_002498816.1	0		606	0.018	0	LOC110674386	LOC5579034	XM_021839300.1	antisense	intergenic	2295	divergent	upstream
XR_002498817.1	0		452	0.032	0	LOC110674387	LOC5564714	XM_021839302.1	antisense	intergenic	1387	divergent	upstream
XR_002498818.1	0		559	0.012	0	LOC110674388	LOC5577552	XM_001663374.2	sense	intergenic	2670	same_strand	upstream
XR_002498819.1	0		425	0.214	0	LOC110674390	LOC110674839	XM_021839347.1	antisense	intergenic	847	convergent	downstream
XR_002498820.1	0		425	0.022	0	LOC110674391	LOC5579063	XM_001664171.2	sense	intergenic	14239	same_strand	downstream
XR_002498821.1	0		527	0.21	0	LOC110674392	LOC5569788	XM_021839351.1	sense	intergenic	21822	same_strand	upstream
XR_002498822.1	0		303	0.01	0	LOC110674393	LOC5566264	XM_021839370.1	sense	intergenic	15434	same_strand	downstream
XR_002498823.1	0		806	0	0	LOC110674394	LOC5566264	XM_021839370.1	sense	intergenic	4801	same_strand	upstream
XR_002498824.1	0		919	0	0	LOC110674389	LOC5572392	XM_021838648.1	sense	genic	0	nested	intronic
XR_002498825.1	0		398	0.058	0	LOC110674395	LOC110674143	XM_021837931.1	sense	intergenic	2629	same_strand	downstream
XR_002498826.1	0		329	0.164	0	LOC110674397	LOC110674396	XM_021838654.1	sense	intergenic	8522	same_strand	downstream
XR_002498827.1	0		710	0.168	0	LOC110674398	LOC110674399	XM_021838655.1	antisense	intergenic	18309	divergent	upstream
XR_002498828.1	0		527	0.546	1	LOC110674400	LOC5577442	XM_021839424.1	sense	intergenic	45024	same_strand	upstream
XR_002498829.1	0		358	0.118	0					distal
XR_002498830.1	0		555	0	0	LOC110674402	LOC5563768	XM_021839425.1	antisense	intergenic	87464	convergent	downstream
XR_002498831.1	0		1118	0.004	0	LOC110674403	LOC110674180	XM_021838161.1	antisense	intergenic	10377	convergent	downstream
XR_002498832.1	0		626	0	0					distal
XR_002498833.1	0		668	0.008	0					distal
XR_002498834.1	0		722	0.004	0	LOC110674407	LOC5573035	XM_021838030.1	antisense	intergenic	7954	convergent	downstream
XR_002498835.1	0		401	0.058	0	LOC110674408	LOC5573038	XM_021838346.1	antisense	intergenic	8960	divergent	upstream
XR_002498836.1	0		1497	0.024	0	LOC110674409	LOC5579016	XM_001664146.2	antisense	intergenic	3549	divergent	upstream
XR_002498837.1	0		642	0.024	0	LOC110674410	LOC5579000	XM_021840735.1	antisense	intergenic	2481	divergent	upstream
XR_002498838.1	0		772	0	0	LOC110674411	LOC5569196	XM_021843752.1	antisense	intergenic	2221	divergent	upstream
XR_002498839.1	0		922	0.004	0	LOC5579112	LOC5569196	XM_021843752.1	antisense	intergenic	6897	divergent	upstream
XR_002498840.1	0		951	0.002	0	LOC110674412	LOC5569202	XM_021843885.1	antisense	intergenic	8517	divergent	upstream
XR_002498841.1	0		766	0.044	0	LOC110674413	LOC5566767	XM_021846386.1	sense	intergenic	36054	same_strand	downstream
XR_002498842.1	0		514	0.002	0	LOC110674414	LOC5569483	XM_001658518.2	antisense	intergenic	28028	convergent	downstream
XR_002498843.1	0		648	0.108	0	LOC110674415	LOC5573521	XM_001660868.2	antisense	intergenic	4210	divergent	upstream
XR_002498844.1	0		383	0.096	0	LOC110674416	LOC5568410	XM_021850652.1	sense	intergenic	16867	same_strand	downstream
XR_002498845.1	0		636	0	0					distal
XR_002498846.1	0		618	0.002	0					distal
XR_002498847.1	0		452	0.014	0	LOC110674418	LOC5570655	XM_021851348.1	antisense	intergenic	85613	divergent	upstream
XR_002498848.1	0		477	0.138	0	LOC110674419	LOC5574015	XM_001661052.2	sense	intergenic	41431	same_strand	upstream
XR_002498849.1	0		356	0.01	0	LOC110674422	LOC5571978	XM_001660030.2	antisense	intergenic	6037	divergent	upstream
XR_002498850.1	0		1391	0	0	LOC110674423	LOC5573413	XM_001654537.2	antisense	intergenic	3249	convergent	downstream
XR_002498851.1	0		498	0.012	0	LOC110674424	LOC5571382	XM_001659611.2	antisense	intergenic	75027	divergent	upstream
XR_002498852.1	0		450	0.754	1	LOC110674425	LOC5570107	XM_001653032.3	sense	intergenic	4090	same_strand	upstream
XR_002498853.1	0		474	0.006	0	LOC110674426	LOC5569752	XM_001652926.2	antisense	intergenic	13518	divergent	upstream
XR_002498854.1	0		520	0.01	0	LOC110674427	LOC5570747	XM_021838020.1	sense	intergenic	3325	same_strand	upstream
XR_002498855.1	0		728	0.036	0	LOC110674429	LOC5579161	XM_021838490.1	antisense	intergenic	10634	divergent	upstream
XR_002498856.1	0		243	0.428	0	LOC110674430	LOC5572390	XM_001653993.2	sense	intergenic	698	same_strand	upstream
XR_002498857.1	0		328	0.19	0	LOC110674431	LOC110674569	XM_021838708.1	antisense	intergenic	26466	divergent	upstream
XR_002498858.1	0		650	0.002	0	LOC110674432	LOC5564151	XM_021838837.1	sense	intergenic	1881	same_strand	upstream
XR_002498859.1	0		267	0.154	0	LOC110674433	LOC5578625	XM_001656999.2	sense	intergenic	6033	same_strand	upstream
XR_002498860.1	0		142
XR_002498861.1	0		661	0.036	0	LOC5566748	LOC110675293	XM_021839796.1	sense	intergenic	5521	same_strand	upstream
XR_002498862.1	0		617	0.03	0	LOC110674436	LOC5566747	XM_021839816.1	antisense	intergenic	449	divergent	upstream
XR_002498863.1	0		866	0.226	0	LOC110674437	LOC5569917	XM_001658766.3	antisense	intergenic	6167	divergent	upstream
XR_002498864.1	0		1019	0.012	0	LOC110674438	LOC5569927	XM_001658774.2	antisense	intergenic	9437	convergent	downstream
XR_002498865.1	0		1086	0.056	0	LOC110674438	LOC5569927	XM_001658774.2	antisense	intergenic	9437	convergent	downstream
XR_002498866.1	0		567	0.002	0	LOC110674439	LOC5576024	XM_001662312.2	antisense	intergenic	77954	divergent	upstream
XR_002498867.1	0		768	0.008	0					distal
XR_002498868.1	0		979	0.002	0	LOC110674441	LOC5579262	XM_021840321.1	antisense	intergenic	19529	divergent	upstream
XR_002498869.1	0		341	0.05	0	LOC110674443	LOC110674442	XM_021838667.1	sense	intergenic	24471	same_strand	downstream
XR_002498870.1	0		593	0.012	0	LOC110674444	LOC110675653	XM_021841225.1	antisense	intergenic	3528	divergent	upstream
XR_002498871.1	0		945	0.01	0	LOC110674445	LOC5564011	XM_001648285.2	sense	intergenic	2471	same_strand	upstream
XR_002498872.1	0		662	0.936	1	LOC110674446	LOC5579401	XM_021838544.1	antisense	intergenic	31406	divergent	upstream
XR_002498873.1	1	7160	574	0.008	0	LOC5564828	LOC5570094	XM_001653031.2	antisense	intergenic	32496	convergent	downstream
XR_002498874.1	0		484	0.106	0					distal
XR_002498875.1	0		932	0.01	0	LOC110674448	LOC5578881	XM_021841807.1	sense	intergenic	10876	same_strand	downstream
XR_002498876.1	0		447	0.01	0	LOC110674449	LOC5575001	XM_021841867.1	antisense	intergenic	1433	convergent	downstream
XR_002498877.1	0		509	0.014	0	LOC110674450	LOC5577016	XM_001656253.2	sense	intergenic	6078	same_strand	upstream
XR_002498878.1	0		640	0	0	LOC110674451	LOC5572545	XM_001660427.2	antisense	intergenic	763	convergent	downstream
XR_002498879.1	0		650	0.01	0	LOC110674451	LOC5572545	XM_001660427.2	antisense	intergenic	763	convergent	downstream
XR_002498880.1	0		600	0.088	0	LOC110674454	LOC5570583	XM_021842786.1	sense	intergenic	51186	same_strand	downstream
XR_002498881.1	0		505	0.006	0	LOC110674455	LOC110676174	XM_021842990.1	antisense	intergenic	58116	divergent	upstream
XR_002498882.1	0		1153	0	0	LOC110674456	LOC5570412	XM_021843135.1	sense	intergenic	42615	same_strand	upstream
XR_002498883.1	0		554	0	0	LOC110674457	LOC23687535	XM_011494664.2	sense	intergenic	7122	same_strand	upstream
XR_002498884.1	0		954	0	0	LOC110674458	LOC5580118	XM_021843466.1	antisense	intergenic	4668	divergent	upstream
XR_002498885.1	0		856	0	0	LOC110674459	LOC5580059	XM_021843593.1	sense	intergenic	168	same_strand	upstream
XR_002498886.1	0		974	0.97	1					distal
XR_002498887.1	0		259	0.126	0					distal
XR_002498888.1	0		340	0.218	0	LOC110674462	LOC110674463	XM_021838671.1	sense	intergenic	10256	same_strand	upstream
XR_002498889.1	0		420	0.008	0	LOC110674466	LOC5567926	XM_001651900.2	antisense	intergenic	2198	divergent	upstream
XR_002498890.1	0		965	0.006	0	LOC5573996	LOC5580070	XM_001654773.3	sense	intergenic	58215	same_strand	upstream
XR_002498891.1	0		439	0	0	LOC110674468	LOC5578806	XM_021844152.1	sense	intergenic	3530	same_strand	upstream
XR_002498892.1	0		657	0.002	0	LOC110674469	LOC5578806	XM_021844152.1	antisense	intergenic	4853	divergent	upstream
XR_002498893.1	0		531	0.01	0	LOC110674470	LOC5568097	XM_021844176.1	sense	intergenic	9252	same_strand	upstream
XR_002498894.1	0		455	0.576	1	LOC110674471	LOC5575879	XM_021844544.1	sense	intergenic	19473	same_strand	upstream
XR_002498895.1	1	7160	317	0.386	0					distal
XR_002498896.1	0		557	0.002	0					distal
XR_002498897.1	0		822	0.008	0	LOC110674475	LOC5570715	XM_001659258.2	sense	intergenic	37693	same_strand	upstream
XR_002498898.1	0		422	0.012	0	LOC110674476	LOC5579374	XM_001647629.2	antisense	intergenic	1332	divergent	upstream
XR_002498899.1	0		625	0.424	0	LOC110674477	LOC110676675	XM_021845481.1	sense	intergenic	9117	same_strand	downstream
XR_002498900.1	0		307	0.04	0	LOC110674478	LOC5571573	XM_001653660.2	sense	intergenic	4557	same_strand	upstream
XR_002498901.1	0		356	0.246	0					distal
XR_002498902.1	0		184
XR_002498903.1	0		132
XR_002498904.1	0		616	0	0	LOC110674484	LOC5575024	XM_001661707.2	sense	intergenic	5169	same_strand	downstream
XR_002498905.1	0		262	0.144	0	LOC110674485	LOC5575026	XM_001661709.2	antisense	intergenic	56257	convergent	downstream
XR_002498906.1	0		297	0.17	0	LOC110674486	LOC5575026	XM_001661709.2	antisense	intergenic	33454	convergent	downstream
XR_002498907.1	0		621	0.006	0	LOC110674487	LOC5579439	XM_021846872.1	antisense	intergenic	24860	divergent	upstream
XR_002498908.1	0		720	0.004	0	LOC110674488	LOC5566947	XM_001651308.2	sense	intergenic	758	same_strand	upstream
XR_002498909.1	0		271	0.008	0	LOC110674489	LOC5566947	XM_001651308.2	antisense	intergenic	2018	divergent	upstream
XR_002498910.1	1	7160	1060	0.016	0	LOC110674490	LOC5567565	XM_001657506.2	antisense	intergenic	2710	divergent	upstream
XR_002498911.1	0		638	0.068	0	LOC5574487	LOC5567573	XM_001657499.2	sense	intergenic	89171	same_strand	downstream
XR_002498912.1	0		830	0.006	0	LOC110674491	LOC110674286	XM_021838565.1	sense	intergenic	2012	same_strand	downstream
XR_002498913.1	0		428	0.582	1	LOC5576892	LOC5576891	XM_021847670.1	antisense	intergenic	1058	divergent	upstream
XR_002498914.1	0		411	0.584	1	LOC5576892	LOC5576891	XM_021847670.1	antisense	intergenic	1008	divergent	upstream
XR_002498915.1	0		1547
XR_002498916.1	0		1029	0.018	0					distal
XR_002498917.1	0		1643	0.004	0	LOC110674494	LOC5576876	XM_001662924.2	antisense	intergenic	45939	divergent	upstream
XR_002498918.1	0		714	0.032	0	LOC110674495	LOC110674695	XM_021838736.1	antisense	intergenic	26852	convergent	downstream
XR_002498919.1	0		141
XR_002498920.1	0		277	0.044	0	LOC110674497	LOC5573557	XM_021848064.1	sense	intergenic	3922	same_strand	downstream
XR_002498921.1	0		671	0	0					distal
XR_002498922.1	0		899	0	0	LOC110674499	LOC5564048	XM_021848201.1	antisense	intergenic	5290	divergent	upstream
XR_002498923.1	7	42434;7176;30069;7167;30066;1518534;7173	357	0.25	0	LOC110674500	LOC5564041	XM_011494914.2	sense	intergenic	2742	same_strand	upstream
XR_002498924.1	0		551	0.02	0	LOC5574776	LOC23687618	XM_011494916.2	antisense	intergenic	12847	convergent	downstream
XR_002498925.1	0		378	0.002	0	LOC110674501	LOC5564040	XM_001648334.2	sense	intergenic	566	same_strand	upstream
XR_002498926.1	0		262	0.04	0	LOC110674502	LOC110677665	XM_021848639.1	sense	intergenic	37870	same_strand	upstream
XR_002498927.1	1	7160	414	0.012	0	LOC5572100	LOC5566087	XM_021848936.1	antisense	intergenic	984	convergent	downstream
XR_002498928.1	0		515	0.004	0	LOC110674504	LOC110678001	XM_021850300.1	sense	intergenic	377	same_strand	upstream
XR_002498929.1	0		568	0	0	LOC110674504	LOC110678001	XM_021850300.1	sense	intergenic	377	same_strand	upstream
XR_002498930.1	0		408	0.28	0	LOC110674505	LOC5575291	XM_021850592.1	antisense	intergenic	7429	divergent	upstream
XR_002498931.1	0		600	0.004	0	LOC110674506	LOC110673987	XM_021850630.1	sense	intergenic	18916	same_strand	upstream
XR_002498932.1	0		409	0.292	0	LOC110674507	LOC110673987	XM_021850633.1	antisense	intergenic	14985	divergent	upstream
XR_002498933.1	0		775	0.002	0	LOC110674508	LOC5579216	XM_021850672.1	sense	intergenic	24484	same_strand	downstream
XR_002498934.1	0		651	0.006	0	LOC110674509	LOC5570614	XM_021850770.1	antisense	intergenic	7012	convergent	downstream
XR_002498935.1	0		601	0.004	0	LOC110674510	LOC5566637	XM_021850960.1	antisense	intergenic	4145	divergent	upstream
XR_002498936.1	0		596	0.004	0	LOC110674510	LOC5566637	XM_021850978.1	antisense	intergenic	4144	divergent	upstream
XR_002498937.1	0		683	0	0	LOC110674511	LOC5566637	XM_021850960.1	antisense	intergenic	21677	divergent	upstream
XR_002498938.1	0		618	0.028	0	LOC110674512	LOC23687857	XM_021851011.1	antisense	intergenic	5391	divergent	upstream
XR_002498939.1	0		133
XR_002498940.1	0		155
XR_002498941.1	0		701	0.026	0	LOC110674516	LOC110674514	XM_021838691.1	sense	intergenic	85134	same_strand	upstream
XR_002498942.1	0		648	0.034	0	LOC110674516	LOC110674514	XM_021838691.1	sense	intergenic	85134	same_strand	upstream
XR_002498943.1	0		316	0.028	0					distal
XR_002498944.1	0		230	0.038	0					distal
XR_002498945.1	0		724	0.018	0	LOC110674519	LOC110678372	XM_021851169.1	antisense	intergenic	53482	convergent	downstream
XR_002498946.1	0		865	0	0	LOC110674520	LOC110678372	XM_021851169.1	antisense	intergenic	49184	convergent	downstream
XR_002498947.1	0		993	0	0	LOC110674521	LOC110678376	XM_021851185.1	antisense	intergenic	2096	divergent	upstream
XR_002498948.1	0		626	0	0	LOC110674522	LOC110678376	XM_021851185.1	sense	intergenic	3874	same_strand	upstream
XR_002498949.1	0		231	0.016	0	LOC110674523	LOC110678376	XM_021851185.1	antisense	intergenic	27008	divergent	upstream
XR_002498950.1	0		787	0.006	0					distal
XR_002498951.1	0		495	0.344	0	LOC110674525	LOC5565202	XM_021851243.1	antisense	intergenic	91790	divergent	upstream
XR_002498952.1	0		727	0	0	LOC110674526	LOC5575427	XM_021851298.1	antisense	intergenic	7990	convergent	downstream
XR_002498953.1	0		316	0.028	0	LOC110674527	LOC5575428	XM_001655696.2	antisense	intergenic	2881	divergent	upstream
XR_002498954.1	0		382	0.002	0	LOC110674529	LOC110678487	XM_021851442.1	sense	intergenic	45730	same_strand	upstream
XR_002498955.1	0		361	0.006	0	LOC110674530	LOC110678487	XM_021851442.1	antisense	intergenic	43016	divergent	upstream
XR_002498956.1	0		678	0	0	LOC110674531	LOC110678495	XM_021851457.1	antisense	intergenic	225	divergent	upstream
XR_002498957.1	0		630	0.148	0	LOC110674532	LOC5577889	XM_001663539.2	antisense	intergenic	9232	convergent	downstream
XR_002498958.1	0		480	0.06	0	LOC110674533	LOC110678629	XM_021851750.1	sense	intergenic	8434	same_strand	downstream
XR_002498959.1	0		459	0.516	1	LOC110674533	LOC110678629	XM_021851750.1	sense	intergenic	8434	same_strand	downstream
XR_002498960.1	0		829	0	0	LOC110674534	LOC5571583	XM_021851835.1	antisense	intergenic	15947	convergent	downstream
XR_002498961.1	0		813	0.002	0	LOC110674535	LOC5568537	XM_021852014.1	sense	intergenic	818	same_strand	upstream
XR_002498962.1	0		410	0.244	0	LOC110674536	LOC5565266	XM_021852303.1	sense	intergenic	3763	same_strand	upstream
XR_002498963.1	0		800	0.002	0	LOC110674537	LOC5564417	XM_021852355.1	antisense	intergenic	3885	convergent	downstream
XR_002498964.1	0		627	0.002	0	LOC110674538	LOC5572774	XM_001654122.2	antisense	intergenic	315	divergent	upstream
XR_002498965.1	0		540	0.01	0	LOC110674539	LOC110678859	XM_021852395.1	antisense	intergenic	7503	divergent	upstream
XR_002498966.1	1	7160	286	0.028	0	LOC110674540	LOC5579419	XM_021852900.1	antisense	intergenic	76356	divergent	upstream
XR_002498967.1	0		297	0.21	0	LOC110674541	LOC23687647	XM_011495452.2	sense	intergenic	81621	same_strand	downstream
XR_002498968.1	0		885	0.008	0					distal
XR_002498969.1	0		575	0	0	LOC110674543	LOC110679095	XM_021853051.1	antisense	intergenic	57750	convergent	downstream
XR_002498970.1	0		575	0	0	LOC110674544	LOC110679095	XM_021853051.1	antisense	intergenic	62034	convergent	downstream
XR_002498971.1	1	7160	615	0.164	0	LOC110674545	LOC5568284	XM_021853068.1	antisense	intergenic	72788	convergent	downstream
XR_002498972.1	1	7160	496	0	0	LOC110674546	LOC5568284	XM_021853070.1	antisense	intergenic	50743	convergent	downstream
XR_002498973.1	0		310	0.108	0	LOC110674547	LOC5568274	XM_021853208.1	antisense	intergenic	14718	divergent	upstream
XR_002498974.1	0		499	0.006	0	LOC110674548	LOC5575196	XM_021853233.1	sense	intergenic	1804	same_strand	upstream
XR_002498975.1	0		512	0	0					distal
XR_002498976.1	0		490	0.324	0					distal
XR_002498977.1	0		576	0	0					distal
XR_002498978.1	0		469	0.018	0					distal
XR_002498979.1	0		359	0.732	1	LOC110674553	LOC5570601	XM_021853622.1	sense	intergenic	9440	same_strand	upstream
XR_002498980.1	0		373	0.024	0	LOC110674554	LOC5570601	XM_021853617.1	sense	intergenic	7687	same_strand	upstream
XR_002498981.1	0		666	0.092	0	LOC110674555	LOC5570606	XM_001653220.2	antisense	intergenic	20282	convergent	downstream
XR_002498982.1	0		508	0.008	0	LOC110674556	LOC110674298	XM_021838580.1	sense	intergenic	38610	same_strand	downstream
XR_002498983.1	0		1162	0.002	0					distal
XR_002498984.1	0		591	0.002	0					distal
XR_002498985.1	0		128
XR_002498986.1	0		538	0.036	0	LOC110674561	LOC5574605	XM_001655174.2	antisense	intergenic	1403	divergent	upstream
XR_002498987.1	0		670	0	0	LOC110674562	LOC5574598	XM_001655181.2	sense	intergenic	638	same_strand	upstream
XR_002498988.1	1	7160	246	0.062	0	LOC110674563	LOC5573866	XM_001654856.2	sense	intergenic	9948	same_strand	downstream
XR_002498989.1	1	7160	768	0.02	0	LOC110674564	LOC5573866	XM_001654856.2	sense	intergenic	1734	same_strand	downstream
XR_002498990.1	0		769	0	0	LOC110674560	LOC5577441	XM_021838695.1	antisense	genic	0	nested	intronic
XR_002498991.1	0		252	0.258	0					distal
XR_002498992.1	0		323	0.002	0					distal
XR_002498993.1	0		1022	0	0	LOC110674568	LOC5567424	XM_001657348.2	sense	intergenic	5081	same_strand	upstream
XR_002498994.1	0		198
XR_002498995.1	0		505	0	0	LOC110674571	LOC5567420	XM_021854870.1	sense	intergenic	3710	same_strand	upstream
XR_002498996.1	0		322	0.456	1	LOC110674572	LOC5567420	XM_021854870.1	antisense	intergenic	740	divergent	upstream
XR_002498997.1	0		858	0.008	0	LOC110674574	LOC110674011	XM_021855292.1	sense	intergenic	51343	same_strand	downstream
XR_002498998.1	0		319	0.022	0	LOC110674575	LOC5578687	XM_001657035.3	antisense	intergenic	41587	convergent	downstream
XR_002498999.1	0		609	0	0	LOC110674576	LOC5578682	XM_021855429.1	antisense	intergenic	2921	convergent	downstream
XR_002499000.1	0		207	0.622	1	LOC110674577	LOC110674002	XM_021855513.1	sense	intergenic	4306	same_strand	downstream
XR_002499001.1	0		771	0.03	0					distal
XR_002499002.1	0		670	0.068	0					distal
XR_002499003.1	0		442	0.114	0					distal
XR_002499004.1	0		742	0	0					distal
XR_002499005.1	0		1656	0	0	LOC110674580	LOC5577500	XM_021855858.1	antisense	intergenic	7979	divergent	upstream
XR_002499006.1	0		534	0.036	0	LOC5577496	LOC5577497	XM_021855907.1	antisense	intergenic	2949	convergent	downstream
XR_002499007.1	0		492	0.004	0	LOC110674581	LOC5568461	XM_001652245.2	antisense	intergenic	1154	divergent	upstream
XR_002499008.1	0		687	0.03	0	LOC110674582	LOC5568465	XM_001652244.2	antisense	intergenic	2891	divergent	upstream
XR_002499009.1	0		712	0.024	0	LOC110674582	LOC5568465	XM_001652244.2	antisense	intergenic	2804	divergent	upstream
XR_002499010.1	1	7160	674	0.002	0	LOC110674583	LOC5572739	XM_021856344.1	antisense	intergenic	3361	convergent	downstream
XR_002499011.1	1	7160	706	0.064	0	LOC110674584	LOC5572739	XM_021856344.1	antisense	intergenic	10297	convergent	downstream
XR_002499012.1	0		428	0.384	0	LOC110674585	LOC5567803	XM_021856359.1	antisense	intergenic	2214	convergent	downstream
XR_002499013.1	0		685	0.132	0	LOC110674586	LOC5567791	XM_021856501.1	antisense	intergenic	3285	convergent	downstream
XR_002499014.1	0		1314	0.022	0	LOC110674587	LOC23687795	XM_021838591.1	antisense	intergenic	3030	divergent	upstream
XR_002499015.1	0		779	0.002	0	LOC110674588	LOC110681191	XM_021856971.1	sense	intergenic	5764	same_strand	upstream
XR_002499016.1	0		422	0.028	0	LOC110674588	LOC110681191	XM_021856971.1	sense	intergenic	5764	same_strand	upstream
XR_002499017.1	0		1044	0.004	0	LOC110674589	LOC5571790	XM_001659873.2	antisense	intergenic	22330	convergent	downstream
XR_002499018.1	1	7160	668	0.002	0	LOC110674590	LOC5577529	XM_021857256.1	antisense	intergenic	13592	divergent	upstream
XR_002499019.1	0		107
XR_002499020.1	1	7160	547	0.064	0	LOC110674593	LOC5573375	XM_001660814.2	antisense	intergenic	1225	divergent	upstream
XR_002499021.1	0		278	0.198	0	LOC110674594	LOC5573382	XM_021857302.1	sense	intergenic	13556	same_strand	upstream
XR_002499022.1	0		394	0.038	0	LOC110674595	LOC5573382	XM_021857302.1	antisense	intergenic	16745	divergent	upstream
XR_002499023.1	0		1119	0.014	0	LOC110674596	LOC5573382	XM_021857302.1	antisense	intergenic	20736	divergent	upstream
XR_002499024.1	0		489	0.01	0	LOC110674597	LOC5573382	XM_021857302.1	antisense	intergenic	26818	divergent	upstream
XR_002499025.1	0		533	0	0	LOC110674598	LOC5573371	XM_001660807.2	sense	intergenic	14525	same_strand	downstream
XR_002499026.1	0		534	0	0	LOC110674599	LOC5573371	XM_001660807.2	antisense	intergenic	8976	convergent	downstream
XR_002499027.1	0		396	0.182	0	LOC110674600	LOC5573371	XM_001660807.2	sense	intergenic	1341	same_strand	downstream
XR_002499028.1	0		783	0.018	0	LOC110674600	LOC5573371	XM_001660807.2	sense	intergenic	884	same_strand	downstream
XR_002499029.1	0		738	0.116	0	LOC110674601	LOC5577985	XM_001656671.2	sense	intergenic	11470	same_strand	downstream
XR_002499030.1	0		666	0.002	0	LOC110674602	LOC5572581	XM_001654040.2	antisense	intergenic	4087	divergent	upstream
XR_002499031.1	0		495	0.002	0	LOC110674603	LOC5580307	XM_021857382.1	sense	intergenic	12216	same_strand	downstream
XR_002499032.1	0		483	0.108	0	LOC110674604	LOC5580293	XM_021857385.1	antisense	intergenic	801	divergent	upstream
XR_002499033.1	0		509	0.1	0	LOC110674604	LOC5580293	XM_021857385.1	antisense	intergenic	801	divergent	upstream
XR_002499034.1	0		335	0.078	0	LOC5580288	LOC110681505	XM_021857400.1	antisense	intergenic	25167	convergent	downstream
XR_002499035.1	0		299	0.01	0	LOC110674606	LOC5575731	XM_021857425.1	sense	intergenic	49874	same_strand	upstream
XR_002499036.1	0		595	0.05	0	LOC110674607	LOC5567829	XM_021857458.1	sense	intergenic	9635	same_strand	upstream
XR_002499037.1	0		508	0.004	0	LOC110674608	LOC5568726	XM_001658055.2	sense	intergenic	5700	same_strand	downstream
XR_002499038.1	0		579	0.048	0	LOC110674609	LOC110681519	XM_021857467.1	sense	intergenic	7204	same_strand	downstream
XR_002499039.1	0		641	0.02	0	LOC110674613	LOC5569239	XM_001652751.2	sense	intergenic	4085	same_strand	downstream
XR_002499040.1	0		413	0.144	0	LOC110674616	LOC5580006	XM_001653844.2	sense	intergenic	4908	same_strand	upstream
XR_002499041.1	0		547	0	0	LOC110674618	LOC5568967	XM_001652585.2	antisense	intergenic	23405	convergent	downstream
XR_002499042.1	0		389	0.088	0	LOC110674620	LOC5564607	XM_021857687.1	antisense	intergenic	48459	divergent	upstream
XR_002499043.1	0		779	0.436	1	LOC110674621	LOC5564606	XM_021857688.1	antisense	intergenic	2608	convergent	downstream
XR_002499044.1	0		540	0	0	LOC110674622	LOC5567614	XM_001657520.2	sense	intergenic	8264	same_strand	downstream
XR_002499045.1	0		687	0.004	0	LOC110674623	LOC5580190	XM_021857716.1	antisense	intergenic	1326	divergent	upstream
XR_002499046.1	0		413	0.738	1	LOC110674624	LOC5580190	XM_021857716.1	antisense	intergenic	11195	convergent	downstream
XR_002499047.1	0		522	0.01	0	LOC110674625	LOC5580182	XM_021857721.1	antisense	intergenic	9978	convergent	downstream
XR_002499048.1	0		224	0.038	0	LOC110674626	LOC5580168	XM_021857732.1	antisense	intergenic	10338	convergent	downstream
XR_002499049.1	0		584	0	0	LOC110674627	LOC5580162	XM_001655537.2	sense	intergenic	1231	same_strand	upstream
XR_002499050.1	0		484	0.016	0	LOC110674628	LOC5578274	XM_001663752.2	sense	intergenic	34935	same_strand	downstream
XR_002499051.1	0		384	0.05	0	LOC110674629	LOC5565823	XM_021837257.1	sense	intergenic	15407	same_strand	downstream
XR_002499052.1	0		467	0.462	1	LOC110674630	LOC5574123	XM_001661142.2	antisense	intergenic	56599	divergent	upstream
XR_002499053.1	0		456	0.14	0	LOC110674631	LOC5574121	XM_021837259.1	sense	intergenic	17820	same_strand	upstream
XR_002499054.1	0		307	0.05	0					distal
XR_002499055.1	0		264	0.01	0					distal
XR_002499056.1	0		817	0.31	0					distal
XR_002499057.1	0		562	0.002	0	LOC110674635	LOC5571512	XM_021837278.1	antisense	intergenic	472	divergent	upstream
XR_002499058.1	0		815	0	0					distal
XR_002499059.1	0		525	0.004	0	LOC110674638	LOC5564696	XM_021837305.1	antisense	intergenic	9771	divergent	upstream
XR_002499060.1	0		873	0.002	0	LOC110674639	LOC5578530	XM_021837321.1	antisense	intergenic	942	divergent	upstream
XR_002499061.1	0		631	0.002	0	LOC110674640	LOC110674641	XM_021838717.1	sense	intergenic	2472	same_strand	downstream
XR_002499062.1	0		525	0.01	0	LOC110674645	LOC5573469	XM_021837355.1	antisense	intergenic	11432	convergent	downstream
XR_002499063.1	0		597	0.052	0	LOC110674646	LOC110674046	XM_021837362.1	sense	intergenic	675	same_strand	downstream
XR_002499064.1	0		596	0.048	0	LOC110674647	LOC5563664	XM_001647796.2	antisense	intergenic	3327	divergent	upstream
XR_002499065.1	0		219	0.044	0	LOC110674648	LOC5580084	XM_001654790.2	antisense	intergenic	14801	divergent	upstream
XR_002499066.1	0		344	0.084	0	LOC110674649	LOC5566409	XM_021837393.1	antisense	intergenic	111	divergent	upstream
XR_002499067.1	0		580	0.058	0	LOC110674650	LOC5566409	XM_021837392.1	antisense	intergenic	93427	convergent	downstream
XR_002499068.1	0		352	0.198	0	LOC110674651	LOC5566485	XM_001650825.2	sense	intergenic	8109	same_strand	downstream
XR_002499069.1	0		554	0.008	0	LOC110674654	LOC5563714	XM_021837548.1	sense	intergenic	58329	same_strand	downstream
XR_002499070.1	0		458	0.004	0	LOC110674655	LOC5577128	XM_001663167.2	sense	intergenic	47309	same_strand	upstream
XR_002499071.1	0		707	0.002	0	LOC110674656	LOC5576359	XM_001656047.2	antisense	intergenic	2365	divergent	upstream
XR_002499072.1	0		260	0.246	0	LOC110674657	LOC5576344	XM_021837621.1	sense	intergenic	7123	same_strand	downstream
XR_002499073.1	0		544	0.094	0	LOC110674658	LOC5567291	XM_001651677.2	sense	intergenic	780	same_strand	upstream
XR_002499074.1	0		522	0.122	0					distal
XR_002499075.1	0		314	0.13	0					distal
XR_002499076.1	0		159
XR_002499077.1	2	7160;7176	522	0.108	0	LOC110674662	LOC5576739	XM_001656185.2	sense	intergenic	8227	same_strand	upstream
XR_002499078.1	0		332	0.026	0	LOC110674663	LOC5576739	XM_001656185.2	antisense	intergenic	9762	divergent	upstream
XR_002499079.1	0		790	0.008	0	LOC110674664	LOC5579244	XM_021837681.1	sense	intergenic	4007	same_strand	downstream
XR_002499080.1	1	7160	814	0.004	0	LOC110674666	LOC5576717	XM_001656173.2	sense	intergenic	10275	same_strand	upstream
XR_002499081.1	0		657	0.042	0	LOC110674667	LOC5564498	XM_021837694.1	antisense	intergenic	23345	convergent	downstream
XR_002499082.1	0		464	0.088	0	LOC110674668	LOC5564423	XM_001648715.2	sense	intergenic	48693	same_strand	upstream
XR_002499083.1	0		412	0.01	0	LOC110674669	LOC5578540	XM_001663881.2	sense	intergenic	25860	same_strand	upstream
XR_002499084.1	0		373	0.016	0	LOC110674670	LOC110674671	XM_021838725.1	sense	intergenic	1818	same_strand	upstream
XR_002499085.1	0		1144	0	0	LOC110674674	LOC5575790	XM_021837792.1	sense	intergenic	12018	same_strand	downstream
XR_002499086.1	0		987	0.062	0					distal
XR_002499087.1	0		480	0.104	0	LOC110674676	LOC5578805	XM_021837854.1	sense	intergenic	26535	same_strand	downstream
XR_002499088.1	0		108
XR_002499089.1	0		516	0.146	0	LOC110674678	LOC110674336	XM_021838632.1	antisense	intergenic	85598	convergent	downstream
XR_002499090.1	0		377	0.006	0	LOC110674679	LOC5576570	XM_021837948.1	antisense	intergenic	182	divergent	upstream
XR_002499091.1	0		990	0.024	0	LOC110674680	LOC5576570	XM_021837949.1	sense	intergenic	5740	same_strand	upstream
XR_002499092.1	0		738	0	0	LOC110674681	LOC110674146	XM_021837951.1	antisense	intergenic	2257	divergent	upstream
XR_002499093.1	0		879	0	0	LOC110674682	LOC5576198	XM_001662489.2	sense	intergenic	366	same_strand	downstream
XR_002499094.1	0		816	0	0	LOC110674682	LOC5576198	XM_001662489.2	sense	intergenic	366	same_strand	downstream
XR_002499095.1	0		611	0	0	LOC110674683	LOC5576198	XM_001662489.2	sense	intergenic	7597	same_strand	downstream
XR_002499096.1	0		544	0.006	0	LOC110674683	LOC5576198	XM_021838012.1	sense	intergenic	7601	same_strand	downstream
XR_002499097.1	0		696	0.014	0	LOC110674685	LOC5565612	XM_001649899.2	sense	intergenic	5751	same_strand	upstream
XR_002499098.1	0		532	0.004	0	LOC110674686	LOC5576801	XM_001662836.2	antisense	intergenic	5632	divergent	upstream
XR_002499099.1	0		676	0.064	0	LOC110674688	LOC23687401	XM_011494691.2	sense	intergenic	9059	same_strand	upstream
XR_002499100.1	0		647	0.066	0	LOC110674689	LOC5571436	XM_021838197.1	sense	intergenic	14341	same_strand	downstream
XR_002499101.1	0		593	0.762	1	LOC110674692	LOC5568349	XM_001657953.2	antisense	intergenic	31677	convergent	downstream
XR_002499102.1	0		1090	0.002	0	LOC110674693	LOC5568348	XM_021838260.1	sense	intergenic	50644	same_strand	upstream
XR_002499103.1	0		879	0.002	0	LOC110674694	LOC110674213	XM_021838345.1	antisense	intergenic	1116	convergent	downstream
XR_002499104.1	0		710	0.006	0	LOC110674696	LOC5576110	XM_021838394.1	sense	intergenic	8877	same_strand	upstream
XR_002499105.1	1	7160	1194	0.254	0	LOC110674697	LOC5575233	XM_001655589.2	antisense	intergenic	6117	divergent	upstream
XR_002499106.1	0		530	0.39	0	LOC110674698	LOC5575226	XM_001655582.2	antisense	intergenic	12038	convergent	downstream
XR_002499107.1	0		622	0.13	0	LOC110674699	LOC5565162	XM_001649476.2	antisense	intergenic	257	divergent	upstream
XR_002499108.1	0		331	0.082	0	LOC110674700	LOC5565136	XM_001649469.2	sense	intergenic	17760	same_strand	upstream
XR_002499109.1	0		978	0.922	1	LOC110674701	LOC5565136	XM_001649469.2	sense	intergenic	8748	same_strand	upstream
XR_002499110.1	0		310	0.658	1	LOC110674702	LOC5565137	XM_001649467.2	antisense	intergenic	63386	divergent	upstream
XR_002499111.1	0		363	0.02	0	LOC110674703	LOC5565141	XM_021838457.1	sense	intergenic	4392	same_strand	upstream
XR_002499112.1	1	7160	1232	0.016	0	LOC5568980	LOC5572601	XM_021838478.1	sense	intergenic	9416	same_strand	downstream
XR_002499113.1	1	7160	620	0.064	0	LOC5568980	LOC5572601	XM_001654062.2	sense	intergenic	9455	same_strand	downstream
XR_002499114.1	1	7160	1225	0	0	LOC5568980	LOC5572601	XM_001654062.2	sense	intergenic	9416	same_strand	downstream
XR_002499115.1	1	7160	613	0.006	0	LOC5568980	LOC5572601	XM_021838478.1	sense	intergenic	9455	same_strand	downstream
XR_002499116.1	0		288	0.04	0	LOC110674706	LOC5575836	XM_021838748.1	antisense	intergenic	4018	convergent	downstream
XR_002499117.1	1	7160	814	0.232	0	LOC5575833	LOC5575834	XM_021838751.1	antisense	intergenic	215	divergent	upstream
XR_002499118.1	0		671	0.034	0	LOC110674707	LOC5572387	XM_001653985.2	sense	genic	0	nested	intronic
XR_002499119.1	0		1433	0.002	0	LOC110674710	LOC5579633	XM_021838762.1	antisense	genic	0	nested	intronic
XR_002499120.1	0		699	0.022	0	LOC110674711	LOC5579633	XM_021838762.1	sense	genic	0	nested	intronic
XR_002499121.1	0		1681	0.896	1	LOC110674713	LOC110674712	XM_021838767.1	sense	intergenic	274	same_strand	upstream
XR_002499122.1	0		285	0.084	0	LOC110674714	LOC23687468	XM_021838768.1	antisense	genic	0	nested	intronic
XR_002499123.1	0		131
XR_002499124.1	0		408	0.004	0	LOC110674717	LOC5577736	XM_001663460.2	antisense	intergenic	94	divergent	upstream
XR_002499125.1	0		948	0.056	0	LOC110674719	LOC5571578	XM_021838779.1	antisense	genic	0	nested	intronic
XR_002499126.1	0		231	0.016	0	LOC110674721	LOC5566227	XM_001650564.2	antisense	intergenic	8271	divergent	upstream
XR_002499127.1	0		691	0	0	LOC110674722	LOC5574529	XM_001655132.2	antisense	genic	0	nested	intronic
XR_002499128.1	0		514	0.372	0	LOC110674723	LOC5574528	XM_001655130.2	antisense	intergenic	136	divergent	upstream
XR_002499129.1	0		643	0.008	0	LOC110674724	LOC5574527	XM_001655129.2	antisense	intergenic	9101	divergent	upstream
XR_002499130.1	0		638	0.008	0	LOC110674724	LOC5574527	XM_001655129.2	antisense	intergenic	9087	divergent	upstream
XR_002499131.1	0		1448	0.006	0	LOC110674725	LOC5574525	XM_001655127.2	sense	intergenic	1586	same_strand	upstream
XR_002499132.1	0		1158	0	0	LOC110674726	LOC5574522	XM_001655123.2	antisense	intergenic	16942	convergent	downstream
XR_002499133.1	0		1513	0	0	LOC110674726	LOC5574522	XM_001655123.2	antisense	intergenic	16942	convergent	downstream
XR_002499134.1	0		760	0.042	0	LOC110674727	LOC5574523	XM_021838793.1	antisense	intergenic	51853	divergent	upstream
XR_002499135.1	0		1523	0.002	0	LOC110674728	LOC23687408	XM_021838815.1	antisense	genic	0	overlapping	exonic
XR_002499136.1	1	7160	173
XR_002499137.1	0		433	0.004	0	LOC110674730	LOC5572028	XM_021838825.1	sense	genic	0	nested	intronic
XR_002499138.1	2	7160;7176	840	0.062	0	LOC5579815	LOC5579817	XM_001650986.2	antisense	genic	0	overlapping	exonic
XR_002499139.1	27	7160;42434;7176;30069;30066;1518534;180454;7173;7167;28584;30023;1486046;7217;7243;29029;125945;1041015;7245;7274;129105;30033;7234;7229;7237;42026;161013;32391	2155
XR_002499140.1	27	7160;42434;7176;1518534;30066;180454;30069;7173;7167;28584;30023;1486046;7217;7243;29029;125945;1041015;7245;7274;129105;30033;7234;7229;7237;42026;161013;32391	2057
XR_002499141.1	27	7160;42434;7176;30069;30066;1518534;180454;7173;7167;28584;30023;1486046;7217;7243;29029;125945;1041015;7245;7274;129105;30033;7234;7229;7237;42026;161013;32391	2039
XR_002499142.1	27	7160;42434;7176;30069;30066;1518534;180454;7173;7167;28584;30023;1486046;7217;7243;29029;125945;1041015;7245;7274;129105;30033;7234;7229;7237;42026;161013;32391	1980
XR_002499143.1	0		2263	0	0	LOC110674732	LOC5579816	XM_001650996.2	sense	intergenic	6685	same_strand	downstream
XR_002499144.1	0		1175	0	0	LOC110674733	LOC5579819	XM_011494982.2	sense	intergenic	14564	same_strand	upstream
XR_002499145.1	0		1060	0	0	LOC110674733	LOC5579819	XM_011494982.2	sense	intergenic	14558	same_strand	upstream
XR_002499146.1	0		359	0.028	0	LOC110674734	LOC5579824	XM_021838862.1	sense	genic	0	nested	intronic
XR_002499147.1	0		1277	0	0	LOC110674736	LOC5579827	XM_001651008.2	antisense	genic	0	nested	intronic
XR_002499148.1	0		1215	0	0	LOC110674736	LOC5579827	XM_001651008.2	antisense	genic	0	nested	intronic
XR_002499149.1	0		2124	0.022	0	LOC110674737	LOC5564151	XM_021838827.1	antisense	genic	0	overlapping	exonic
XR_002499150.1	0		547	0	0	LOC110674738	LOC5574316	XM_021838876.1	antisense	genic	0	nested	intronic
XR_002499151.1	0		1173	0.002	0	LOC110674740	LOC5574322	XM_001661302.2	sense	genic	0	nested	intronic
XR_002499152.1	1	7160	2070	0.036	0	LOC110674741	LOC5566531	XM_021838888.1	antisense	genic	0	nested	exonic
XR_002499153.1	0		1697	0	0	LOC110674742	LOC5574324	XM_021838897.1	antisense	genic	0	nested	intronic
XR_002499154.1	0		529	0.002	0	LOC110674743	LOC5574326	XM_021838901.1	antisense	genic	0	nested	intronic
XR_002499155.1	0		778	0.002	0	LOC110674746	LOC5569470	XM_021838965.1	sense	genic	0	nested	intronic
XR_002499156.1	0		503	0.01	0	LOC110674747	LOC23687935	XM_021838973.1	antisense	genic	0	nested	intronic
XR_002499157.1	18	7160;42434;7176;7167;7224;7282;47314;7232;7230;42026;30025;7229;7237;7234;28584;7217;29030;125945	5066
XR_002499158.1	0		1308	0	0	LOC110674748	LOC5569478	XM_021839002.1	sense	intergenic	210	same_strand	downstream
XR_002499159.1	0		542	0.024	0	LOC110674750	LOC110674749	XM_021839003.1	antisense	genic	0	nested	intronic
XR_002499160.1	0		600	0.192	0	LOC110674751	LOC5574648	XM_001661520.2	sense	intergenic	1238	same_strand	upstream
XR_002499161.1	0		3913	0.01	0	LOC110674752	LOC5574653	XM_001661519.2	sense	genic	0	nested	intronic
XR_002499162.1	1	7160	1659	0.002	0	LOC110674753	LOC5564255	XM_021839010.1	sense	genic	0	nested	intronic
XR_002499163.1	0		768	0	0	LOC110674754	LOC5564261	XM_001648552.2	sense	genic	0	nested	intronic
XR_002499164.1	4	7160;7176;42434;7425	11085	0	0	LOC5564259	LOC5564218	XM_001648555.2	sense	genic	0	containing	intronic
XR_002499165.1	4	7160;7176;42434;7425	11092	0	0	LOC5564259	LOC5564218	XM_001648555.2	sense	genic	0	containing	intronic
XR_002499166.1	4	7160;7176;42434;7425	11081	0	0	LOC5564259	LOC5564218	XM_001648555.2	sense	genic	0	containing	intronic
XR_002499167.1	8	7160;42434;7176;7173;1518534;30066;180454;7167	3714
XR_002499168.1	0		1550	0	0	LOC110674756	LOC5578290	XM_021838953.1	antisense	genic	0	nested	intronic
XR_002499169.1	0		572	0	0	LOC110674758	LOC5574713	XM_021839025.1	sense	intergenic	2119	same_strand	upstream
XR_002499170.1	0		843	0.008	0	LOC110674759	LOC5574713	XM_021839025.1	antisense	intergenic	879	divergent	upstream
XR_002499171.1	0		1669
XR_002499172.1	0		510	0.062	0	LOC110674762	LOC5578809	XM_021839032.1	sense	intergenic	15384	same_strand	downstream
XR_002499173.1	0		1130	0	0	LOC110674764	LOC5578729	XM_021839041.1	antisense	intergenic	6243	divergent	upstream
XR_002499174.1	1	7160	3589
XR_002499175.1	0		1310	0.006	0	LOC110674767	LOC5576693	XM_021839053.1	antisense	genic	0	nested	intronic
XR_002499176.1	0		557	0	0	LOC110674768	LOC5576693	XM_021839055.1	antisense	genic	0	nested	intronic
XR_002499177.1	1	7160	608	0.008	0	LOC110674769	LOC5576693	XM_021839055.1	antisense	intergenic	202	divergent	upstream
XR_002499178.1	0		176
XR_002499179.1	40	7160;42434;7176;180454;30066;1518534;7173;30069;7167;30023;125945;7243;28584;29030;1486046;7220;1041015;7274;7245;129105;7226;7227;30025;7240;7217;7225;91739;278856;66420;7370;7282;35570;42026;7234;174628;7229;27457;47314;30033;7244	5535
XR_002499180.1	38	7160;42434;7176;180454;30066;1518534;7173;30069;7167;30023;125945;7243;28584;29030;1486046;7220;1041015;7274;7245;129105;7226;7227;30025;7240;7217;7225;91739;278856;66420;7370;7282;35570;7234;7229;42026;174628;27457;47314	4796
XR_002499181.1	0		368	0.01	0	LOC110674774	LOC110674772	XM_021839063.1	antisense	genic	0	nested	intronic
XR_002499182.1	0		1004	0.086	0	LOC5570402	LOC110674775	XM_021839064.1	sense	intergenic	1841	same_strand	upstream
XR_002499183.1	0		937	0.148	0	LOC5570402	LOC110674775	XM_021839064.1	sense	intergenic	1841	same_strand	upstream
XR_002499184.1	0		970	0.014	0	LOC110674777	LOC5568128	XM_021839068.1	antisense	genic	0	nested	intronic
XR_002499185.1	0		837	0.004	0	LOC110674778	LOC23687941	XM_021839073.1	sense	intergenic	17960	same_strand	downstream
XR_002499186.1	0		1154	0.038	0	LOC110674778	LOC23687941	XM_021839073.1	sense	intergenic	17576	same_strand	downstream
XR_002499187.1	0		531	0.002	0	LOC110674779	LOC23687941	XM_021839071.1	sense	genic	0	nested	intronic
XR_002499188.1	0		580	0.054	0	LOC110674780	LOC110674367	XM_021838647.1	sense	intergenic	2457	same_strand	downstream
XR_002499189.1	3	7160;42434;7176	6116
XR_002499190.1	0		121
XR_002499191.1	3	7160;42434;7176	621	0.004	0	LOC110674782	LOC5576541	XM_021839087.1	sense	intergenic	20843	same_strand	downstream
XR_002499192.1	3	7160;42434;7176	1304	0.61	1	LOC5576537	LOC5579316	XM_001647574.2	antisense	intergenic	11293	convergent	downstream
XR_002499193.1	0		746	0	0	LOC110674720	LOC110674405	XM_021838656.1	antisense	intergenic	170	divergent	upstream
XR_002499194.1	0		1036	0.018	0	LOC110674784	LOC5576538	XM_021839109.1	antisense	intergenic	9460	divergent	upstream
XR_002499195.1	0		877	0.08	0	LOC110674784	LOC5576542	XM_021839107.1	sense	intergenic	963	same_strand	upstream
XR_002499196.1	0		956	0.022	0	LOC110674784	LOC5576538	XM_021839109.1	antisense	intergenic	9468	divergent	upstream
XR_002499197.1	0		302	0.006	0	LOC110674787	LOC5575945	XM_021839119.1	antisense	genic	0	nested	intronic
XR_002499198.1	0		1036	0.004	0	LOC110674788	LOC5575945	XM_021839119.1	antisense	genic	0	nested	intronic
XR_002499199.1	0		999	0.002	0	LOC110674790	LOC5567111	XM_021839126.1	sense	intergenic	15640	same_strand	downstream
XR_002499200.1	1	7160	734	0.466	1	LOC110674793	LOC110674792	XM_021839130.1	sense	intergenic	26	same_strand	downstream
XR_002499201.1	3	7160;42434;7176	1374
XR_002499202.1	8	7160;42434;7176;1518534;180454;30066;7173;30069	2370
XR_002499203.1	0		999	0.222	0	LOC5575434	LOC5564286	XM_001648586.2	sense	intergenic	5570	same_strand	downstream
XR_002499204.1	0		384	0.022	0	LOC110674799	LOC5566787	XM_021839170.1	sense	genic	0	nested	intronic
XR_002499205.1	0		3125	0.008	0	LOC110674800	LOC5566787	XM_021839170.1	sense	intergenic	1632	same_strand	downstream
XR_002499206.1	6	7160;42434;7176;7241;7266;7282	2723
XR_002499207.1	6	7160;42434;7176;7241;7266;7282	2687
XR_002499208.1	1	7160	622	0.762	1	LOC110674801	LOC5567841	XM_021839177.1	antisense	genic	0	overlapping	exonic
XR_002499209.1	0		353	0.05	0	LOC110674803	LOC110674802	XM_021839184.1	antisense	intergenic	3256	convergent	downstream
XR_002499210.1	0		473	0.342	0	LOC110674804	LOC5580053	XM_001654767.2	sense	intergenic	1372	same_strand	upstream
XR_002499211.1	0		474	0.248	0	LOC110674805	LOC5580053	XM_001654767.2	antisense	intergenic	2408	divergent	upstream
XR_002499212.1	0		1387	0	0	LOC110674806	LOC5580057	XM_001654765.2	antisense	genic	0	nested	intronic
XR_002499213.1	0		1332	0	0	LOC110674806	LOC5580057	XM_021839188.1	antisense	genic	0	nested	intronic
XR_002499214.1	1	7160	1052	0.05	0	LOC110674807	LOC5580057	XM_001654765.2	antisense	genic	0	nested	intronic
XR_002499215.1	1	7160	997	0	0	LOC110674807	LOC5580057	XM_021839188.1	antisense	genic	0	nested	intronic
XR_002499216.1	0		1202	0.004	0	LOC110674798	LOC5579016	XM_001664146.2	antisense	intergenic	10944	convergent	downstream
XR_002499217.1	0		207	0.246	0	LOC110674808	LOC5580057	XM_021839188.1	antisense	genic	0	nested	exonic
XR_002499218.1	0		460	0.012	0	LOC110674809	LOC5580068	XM_001654756.2	antisense	genic	0	nested	intronic
XR_002499219.1	0		1330	0.008	0	LOC110674810	LOC5574208	XM_021839192.1	antisense	genic	0	nested	intronic
XR_002499220.1	0		577	0.014	0	LOC110674811	LOC5574207	XM_021839198.1	antisense	genic	0	nested	intronic
XR_002499221.1	0		1142
XR_002499222.1	0		915	0.084	0	LOC110674812	LOC5564913	XM_021839204.1	antisense	intergenic	5750	convergent	downstream
XR_002499223.1	1	7160	1754	0	0	LOC110674814	LOC5578710	XM_021839209.1	sense	intergenic	19209	same_strand	downstream
XR_002499224.1	0		1117	0	0	LOC110674816	LOC5569245	XM_021839224.1	antisense	genic	0	nested	intronic
XR_002499225.1	0		246	0.17	0	LOC110674817	LOC5573728	XM_001660985.2	sense	genic	0	nested	intronic
XR_002499226.1	0		604	0.01	0	LOC110674819	LOC5568336	XM_021839259.1	antisense	genic	0	nested	exonic
XR_002499227.1	0		669	0.01	0	LOC110674820	LOC5568336	XM_021839259.1	sense	genic	0	nested	intronic
XR_002499228.1	0		768	0.07	0	LOC110674825	LOC5564076	XM_021839281.1	sense	intergenic	884	same_strand	upstream
XR_002499229.1	0		634	0	0	LOC110674826	LOC5576500	XM_001662642.2	antisense	genic	0	nested	intronic
XR_002499230.1	1	7160	811	0	0	LOC110674828	LOC110674827	XM_021839291.1	sense	genic	0	nested	intronic
XR_002499231.1	0		650	0	0	LOC110674829	LOC110674827	XM_021839290.1	antisense	genic	0	nested	intronic
XR_002499232.1	0		3324	0.004	0	LOC110674833	LOC5579033	XM_021839299.1	sense	intergenic	377	same_strand	downstream
XR_002499233.1	1	7160	1323	0.026	0					distal
XR_002499234.1	1	7160	1264	0.024	0					distal
XR_002499235.1	0		329	0.144	0	LOC110674841	LOC5563924	XM_021839348.1	antisense	genic	0	nested	intronic
XR_002499236.1	43	7160;42434;7173;180454;1518534;30066;30069;7217;7229;7234;7237;7282;7241;7266;42026;29030;125945;1041015;30023;7226;7240;7238;28584;7227;7245;129105;7243;7230;7263;7224;30025;29029;7222;30033;7244;7274;7232;7220;334116;2795564;110368;7108;7137	14385
XR_002499237.1	0		507	0.01	0	LOC110674842	LOC5563924	XM_021839348.1	antisense	genic	0	nested	intronic
XR_002499238.1	0		234	0.314	0	LOC110674843	LOC5569788	XM_021839352.1	antisense	genic	0	nested	exonic
XR_002499239.1	0		496	0.04	0	LOC110674844	LOC5569788	XM_021839351.1	sense	intergenic	49907	same_strand	downstream
XR_002499240.1	0		2688	0.98	1	LOC110674845	LOC110674846	XM_021839355.1	antisense	intergenic	44617	divergent	upstream
XR_002499241.1	0		744	0.002	0	LOC110674847	LOC110674846	XM_021839355.1	antisense	genic	0	containing	intronic
XR_002499242.1	0		1484	0.05	0	LOC110674849	LOC110674850	XM_021839357.1	sense	intergenic	2584	same_strand	downstream
XR_002499243.1	0		317	0.006	0	LOC110674856	LOC110674131	XM_021837869.1	antisense	genic	0	nested	intronic
XR_002499244.1	0		231	0.04	0	LOC110674857	LOC110674131	XM_021837869.1	antisense	genic	0	nested	intronic
XR_002499245.1	0		203	0.062	0	LOC110674858	LOC110674131	XM_021837869.1	antisense	genic	0	nested	intronic
XR_002499246.1	0		232	0.042	0	LOC110674859	LOC110674131	XM_021837869.1	antisense	genic	0	nested	intronic
XR_002499247.1	0		459	0.11	0	LOC110674863	LOC110674862	XM_021839375.1	antisense	genic	0	nested	intronic
XR_002499248.1	0		277	0.21	0	LOC110674864	LOC5571724	XM_021839381.1	antisense	genic	0	overlapping	exonic
XR_002499249.1	0		804	0	0	LOC110674865	LOC5571724	XM_021839376.1	antisense	genic	0	nested	intronic
XR_002499250.1	2	7160;42026	3252
XR_002499251.1	0		788	0.01	0	LOC110674867	LOC5578702	XM_021839391.1	sense	genic	0	nested	intronic
XR_002499252.1	0		768	0.01	0	LOC110674868	LOC5578702	XM_021839400.1	sense	genic	0	nested	intronic
XR_002499253.1	0		1198	0.006	0	LOC110674869	LOC110674012	XM_021839416.1	antisense	intergenic	7569	convergent	downstream
XR_002499254.1	0		2095	0	0	LOC110674870	LOC5565190	XM_021839420.1	antisense	genic	0	nested	intronic
XR_002499255.1	0		412	0	0	LOC110674720	LOC110674405	XM_021838656.1	antisense	intergenic	170	divergent	upstream
XR_002499256.1	0		205	0.212	0	LOC110674872	LOC5563768	XM_021839425.1	antisense	genic	0	nested	intronic
XR_002499257.1	0		1000	0.082	0	LOC110674874	LOC5578378	XM_021839444.1	antisense	genic	0	nested	intronic
XR_002499258.1	0		1408	0.006	0	LOC110674875	LOC5578378	XM_021839444.1	antisense	genic	0	nested	intronic
XR_002499259.1	0		940	0.002	0	LOC110674876	LOC5578376	XM_021839450.1	sense	intergenic	6383	same_strand	downstream
XR_002499260.1	0		625	0.008	0	LOC110674878	LOC5579456	XM_021839466.1	antisense	genic	0	nested	intronic
XR_002499261.1	1	7160	379	0	0	LOC110674879	LOC5579456	XM_021839467.1	antisense	genic	0	nested	intronic
XR_002499262.1	0		907	0.028	0	LOC110674880	LOC110674881	XM_021839472.1	antisense	intergenic	8816	convergent	downstream
XR_002499263.1	0		621	0.052	0	LOC110674882	LOC5572113	XM_001660144.2	sense	intergenic	3236	same_strand	upstream
XR_002499264.1	0		2200	0.032	0	LOC110674883	LOC5572129	XM_021839474.1	antisense	intergenic	7420	convergent	downstream
XR_002499265.1	4	7160;7176;42434;7167	4263
XR_002499266.1	4	7160;7176;42434;7167	4260
XR_002499267.1	4	7160;7176;42434;7167	4296
XR_002499268.1	4	7160;7176;42434;7167	4293
XR_002499269.1	4	7160;7176;42434;7167	4254
XR_002499270.1	4	7160;7176;42434;7167	4070
XR_002499271.1	1	7160	1337	0	0	LOC110675039	LOC5569554	XM_001658568.2	antisense	intergenic	6119	divergent	upstream
XR_002499272.1	1	7160	2672	0.006	0	LOC110675050	LOC5569556	XM_001658569.2	sense	intergenic	940	same_strand	upstream
XR_002499273.1	0		459	0.532	1	LOC110675094	LOC110675806	XM_021841614.1	sense	intergenic	414	same_strand	upstream
XR_002499274.1	0		864	0.168	0	LOC110675095	LOC110675806	XM_021841614.1	antisense	intergenic	6038	convergent	downstream
XR_002499275.1	0		429	0.082	0	LOC110675096	LOC5571601	XM_001653665.2	antisense	intergenic	35964	convergent	downstream
XR_002499276.1	0		444	0.022	0					distal
XR_002499277.1	0		913	0	0	LOC110675098	LOC5573661	XM_001660934.2	antisense	intergenic	2785	convergent	downstream
XR_002499278.1	0		945	0	0	LOC110675099	LOC5578812	XM_001657126.2	sense	intergenic	1399	same_strand	upstream
XR_002499279.1	0		930	0.004	0	LOC110675099	LOC5578812	XM_001657126.2	sense	intergenic	1410	same_strand	upstream
XR_002499280.1	0		879	0	0	LOC110675099	LOC5578812	XM_001657126.2	sense	intergenic	1399	same_strand	upstream
XR_002499281.1	0		119
XR_002499282.1	0		672	0.068	0	LOC110675103	LOC110675840	XM_021841710.1	antisense	intergenic	22751	divergent	upstream
XR_002499283.1	0		728	0.622	1	LOC110675104	LOC5571396	XM_001653596.2	sense	intergenic	34700	same_strand	downstream
XR_002499284.1	0		636	0.118	0	LOC110675105	LOC5579058	XM_021841742.1	sense	intergenic	434	same_strand	upstream
XR_002499285.1	0		646	0.016	0	LOC110675106	LOC5579054	XM_001657204.2	antisense	intergenic	2578	divergent	upstream
XR_002499286.1	0		862	0.02	0	LOC110675107	LOC5579053	XM_001657203.2	antisense	intergenic	2811	divergent	upstream
XR_002499287.1	0		790	0	0	LOC110675107	LOC5579053	XM_001657203.2	antisense	intergenic	2811	divergent	upstream
XR_002499288.1	0		915	0.008	0	LOC110675108	LOC5579057	XM_001657202.2	antisense	intergenic	6883	convergent	downstream
XR_002499289.1	0		354	0.012	0					distal
XR_002499290.1	0		614	0.332	0	LOC110675112	LOC5567089	XM_021841761.1	sense	intergenic	2297	same_strand	downstream
XR_002499291.1	0		348	0.056	0	LOC110675113	LOC5567089	XM_021841765.1	antisense	intergenic	2822	convergent	downstream
XR_002499292.1	0		480	0.004	0	LOC110675117	LOC5576079	XM_001662360.2	sense	intergenic	2192	same_strand	upstream
XR_002499293.1	4	7217;7222;76194;7220	1326
XR_002499294.1	0		427	0.01	0	LOC110675137	LOC5576084	XM_001662356.2	sense	intergenic	1307	same_strand	downstream
XR_002499295.1	0		786
XR_002499296.1	0		490	0.012	0	LOC110675163	LOC5578256	XM_001663735.2	sense	intergenic	3712	same_strand	downstream
XR_002499297.1	0		542	0.012	0	LOC110675172	LOC5578260	XM_021841797.1	antisense	intergenic	1487	convergent	downstream
XR_002499298.1	0		288	0.48	1	LOC110675175	LOC5576843	XM_001662899.2	sense	intergenic	7935	same_strand	downstream
XR_002499299.1	0		1235	0.004	0	LOC110675185	LOC110674435	XM_021838665.1	sense	intergenic	5882	same_strand	downstream
XR_002499300.1	1	7160	1101	0.172	0	LOC5566131	LOC5566140	XM_001650457.2	antisense	intergenic	4137	divergent	upstream
XR_002499301.1	1	180454	471	0.696	1					distal
XR_002499302.1	2	7160;180454	493	0.656	1					distal
XR_002499303.1	9	7160;42434;7176;30069;83485;2015173;473952;516756;7461	4882
XR_002499304.1	9	7160;42434;7176;30069;83485;2015173;473952;516756;7461	5146
XR_002499305.1	1	7160	2132
XR_002499306.1	1	7160	2195
XR_002499307.1	1	7160	2231
XR_002499308.1	0		454	0.006	0	LOC110675231	LOC5579011	XM_021839609.1	sense	intergenic	3179	same_strand	upstream
XR_002499309.1	0		486	0.102	0					distal
XR_002499310.1	0		651	0.002	0	LOC110675258	LOC5575250	XM_021841861.1	sense	intergenic	15033	same_strand	downstream
XR_002499311.1	1	7160	339	0.388	0	LOC110675260	LOC5566111	XM_001650432.2	antisense	genic	0	nested	intronic
XR_002499312.1	0		694	0.014	0	LOC110675261	LOC5566111	XM_001650432.2	antisense	genic	0	nested	intronic
XR_002499313.1	0		974	0	0	LOC110675262	LOC5566111	XM_001650432.2	antisense	genic	0	nested	intronic
XR_002499314.1	0		155
XR_002499315.1	0		555	0.038	0	LOC110675264	LOC110675265	XM_021839744.1	antisense	intergenic	2219	convergent	downstream
XR_002499316.1	0		1031
XR_002499317.1	0		520	0.004	0	LOC110675266	LOC5574060	XM_001661087.2	sense	intergenic	9609	same_strand	downstream
XR_002499318.1	0		670	0.002	0	LOC110675267	LOC5574060	XM_001661087.2	sense	intergenic	3948	same_strand	downstream
XR_002499319.1	0		589	0.04	0	LOC110675269	LOC5564737	XM_001649033.3	sense	intergenic	10460	same_strand	upstream
XR_002499320.1	0		701	0.026	0					distal
XR_002499321.1	0		787	0.008	0	LOC110675272	LOC5567757	XM_021841914.1	sense	intergenic	57216	same_strand	upstream
XR_002499322.1	1	7160	2672	0.022	0	LOC110675271	LOC5576371	XM_021839751.1	antisense	genic	0	nested	intronic
XR_002499323.1	1	7160	2674	0.022	0	LOC110675271	LOC5576371	XM_021839751.1	antisense	genic	0	nested	intronic
XR_002499324.1	1	7160	2617	0.024	0	LOC110675271	LOC5576371	XM_021839751.1	antisense	genic	0	nested	intronic
XR_002499325.1	0		545	0.32	0	LOC110675274	LOC5565410	XM_001649708.2	antisense	intergenic	3294	divergent	upstream
XR_002499326.1	0		532	0.064	0	LOC110675276	LOC5572750	XM_001660527.2	sense	intergenic	6383	same_strand	upstream
XR_002499327.1	0		527	0.006	0	LOC110675277	LOC5572750	XM_001660527.2	antisense	intergenic	3055	divergent	upstream
XR_002499328.1	0		248	0.162	0					distal
XR_002499329.1	0		404	0.44	1	LOC5565675	LOC5572759	XM_001660530.2	antisense	intergenic	7832	convergent	downstream
XR_002499330.1	0		404	0.44	1	LOC5565675	LOC5572759	XM_001660530.2	antisense	intergenic	7832	convergent	downstream
XR_002499331.1	1	7160	376	0.016	0	LOC110675275	LOC5576371	XM_021839751.1	sense	genic	0	nested	intronic
XR_002499332.1	0		1051	0.012	0	LOC110675284	LOC5571443	XM_001659641.2	sense	intergenic	1403	same_strand	downstream
XR_002499333.1	0		153
XR_002499334.1	0		278	0.078	0	LOC110675283	LOC5576370	XM_021839733.1	antisense	genic	0	nested	intronic
XR_002499335.1	0		1465	0.002	0	LOC110675286	LOC5571439	XM_021839768.1	antisense	genic	0	nested	intronic
XR_002499336.1	1	7160	2003	0	0	LOC110675287	LOC5576371	XM_021839751.1	antisense	genic	0	nested	intronic
XR_002499337.1	5	7160;42434;7176;28610;28612	4972
XR_002499338.1	5	7160;42434;7176;28610;28612	4975
XR_002499339.1	0		402	0.002	0	LOC110675289	LOC5571453	XM_021839791.1	antisense	genic	0	nested	intronic
XR_002499340.1	0		583	0.036	0	LOC110675290	LOC5573691	XM_021839793.1	antisense	intergenic	42528	convergent	downstream
XR_002499341.1	0		295	0.012	0	LOC110675291	LOC5573691	XM_021839793.1	antisense	intergenic	6809	convergent	downstream
XR_002499342.1	0		596	0.04	0	LOC110675292	LOC5573691	XM_021839793.1	antisense	intergenic	304	convergent	downstream
XR_002499343.1	0		541	0.016	0	LOC110675292	LOC5573691	XM_021839793.1	antisense	intergenic	304	convergent	downstream
XR_002499344.1	0		504	0	0	LOC110675296	LOC5565079	XM_001649372.2	antisense	intergenic	32567	convergent	downstream
XR_002499345.1	0		1168	0	0	LOC110675297	LOC5565544	XM_001649861.2	antisense	intergenic	8307	convergent	downstream
XR_002499346.1	0		904	0.002	0					distal
XR_002499347.1	0		725	0.366	0	LOC110675299	LOC5564459	XM_001648757.2	antisense	intergenic	26760	convergent	downstream
XR_002499348.1	0		573	0.002	0	LOC110675301	LOC5573423	XM_021842130.1	antisense	intergenic	2408	divergent	upstream
XR_002499349.1	0		854	0.004	0					distal
XR_002499350.1	0		697	0	0	LOC110675300	LOC5566749	XM_001651106.2	sense	genic	0	nested	intronic
XR_002499351.1	0		954	0.028	0	LOC110675302	LOC5578035	XM_001663607.2	sense	intergenic	4176	same_strand	upstream
XR_002499352.1	0		620	0.012	0	LOC110675303	LOC5578033	XM_001663611.2	sense	intergenic	3795	same_strand	upstream
XR_002499353.1	0		1692	0	0	LOC110675304	LOC5570270	XM_001659001.2	sense	intergenic	4360	same_strand	downstream
XR_002499354.1	0		992	0.024	0	LOC110675307	LOC5576551	XM_021842162.1	sense	intergenic	2920	same_strand	upstream
XR_002499355.1	18	42434;7176;7160;30069;7173;180454;1518534;30066;7245;7238;7220;129105;7240;7226;29030;1486046;30023;1041015	2593	0	0	LOC110675305	LOC5566746	XM_021839823.1	sense	intergenic	1686	same_strand	downstream
XR_002499356.1	1	7160	1526
XR_002499357.1	1	7160	1535
XR_002499358.1	0		1052	0.062	0	LOC110675309	LOC5566746	XM_021839823.1	sense	intergenic	4112	same_strand	upstream
XR_002499359.1	0		405	0.012	0	LOC110675311	LOC5579875	XM_021839840.1	sense	genic	0	nested	intronic
XR_002499360.1	0		546	0.396	0	LOC5565980	LOC110675138	XM_021839519.1	sense	intergenic	20623	same_strand	upstream
XR_002499361.1	0		840	0	0	LOC110675313	LOC110675138	XM_021839519.1	antisense	intergenic	5433	divergent	upstream
XR_002499362.1	0		1048	0.006	0	LOC110675315	LOC5575134	XM_021842210.1	sense	intergenic	4586	same_strand	downstream
XR_002499363.1	0		1341	0	0	LOC110675314	LOC5574245	XM_001661248.2	antisense	genic	0	nested	intronic
XR_002499364.1	0		595	0	0	LOC110675317	LOC5579864	XM_001664276.2	sense	intergenic	4218	same_strand	upstream
XR_002499365.1	0		674	0.014	0	LOC110675316	LOC110675318	XM_021839868.1	antisense	intergenic	4468	divergent	upstream
XR_002499366.1	0		474	0.02	0					distal
XR_002499367.1	0		2986	0	0	LOC110675319	LOC5579860	XM_001664271.2	antisense	genic	0	nested	intronic
XR_002499368.1	0		2932	0	0	LOC110675319	LOC5579860	XM_001664271.2	antisense	genic	0	nested	intronic
XR_002499369.1	0		424	0.056	0	LOC110675320	LOC5578606	XM_021842249.1	sense	intergenic	1808	same_strand	upstream
XR_002499370.1	0		341	0.018	0	LOC110675321	LOC23687890	XM_021840018.1	sense	intergenic	261	same_strand	upstream
XR_002499371.1	0		490	0.496	1	LOC110675322	LOC5567816	XM_021839877.1	antisense	genic	0	nested	intronic
XR_002499372.1	0		772	0	0	LOC110675323	LOC5571192	XM_021842261.1	antisense	intergenic	51968	divergent	upstream
XR_002499373.1	0		772	0	0	LOC110675324	LOC110676014	XM_021842334.1	antisense	intergenic	19525	convergent	downstream
XR_002499374.1	0		535	0.266	0	LOC110675325	LOC5567811	XM_021839885.1	sense	genic	0	nested	intronic
XR_002499375.1	0		476	0.016	0	LOC110675328	LOC5566826	XM_021842412.1	antisense	intergenic	7709	divergent	upstream
XR_002499376.1	1	7160	873	0.696	1	LOC110675329	LOC5568134	XM_001652024.2	sense	intergenic	6778	same_strand	upstream
XR_002499377.1	0		663	0	0	LOC110675330	LOC5573682	XM_001660954.2	sense	intergenic	982	same_strand	upstream
XR_002499378.1	0		279	0.106	0	LOC110675331	LOC5579058	XM_021841742.1	antisense	intergenic	8628	divergent	upstream
XR_002499379.1	0		723	0.028	0	LOC110675332	LOC5569146	XM_021839911.1	sense	intergenic	2724	same_strand	upstream
XR_002499380.1	0		226	0.13	0	LOC110675333	LOC5575755	XM_021839917.1	antisense	genic	0	nested	intronic
XR_002499381.1	0		145
XR_002499382.1	0		351	0.588	1	LOC110675335	LOC5575754	XM_021839923.1	antisense	intergenic	1321	convergent	downstream
XR_002499383.1	0		556	0.15	0	LOC110675327	LOC5579005	XM_021838517.1	antisense	intergenic	91801	divergent	upstream
XR_002499384.1	0		346	0.05	0	LOC110675336	LOC110676057	XM_021842545.1	sense	intergenic	25820	same_strand	upstream
XR_002499385.1	0		612	0	0	LOC110675337	LOC5575759	XM_021839928.1	antisense	intergenic	94494	convergent	downstream
XR_002499386.1	0		573	0	0					distal
XR_002499387.1	0		983	0.034	0	LOC110675340	LOC5575765	XM_001662135.3	sense	intergenic	6819	same_strand	upstream
XR_002499388.1	0		821	0.004	0					distal
XR_002499389.1	0		559	0.16	0	LOC110675327	LOC5579005	XM_021838517.1	antisense	intergenic	91801	divergent	upstream
XR_002499390.1	0		240	0.182	0	LOC110675344	LOC110676051	XM_021842538.1	sense	intergenic	15163	same_strand	upstream
XR_002499391.1	0		503	0.004	0	LOC110675345	LOC5575961	XM_001662267.2	antisense	intergenic	32453	divergent	upstream
XR_002499392.1	0		1687	0	0	LOC110675346	LOC5576744	XM_021840016.1	sense	intergenic	3179	same_strand	upstream
XR_002499393.1	0		253	0.176	0	LOC110675347	LOC23687890	XM_021840020.1	sense	genic	0	nested	intronic
XR_002499394.1	0		527	0.002	0	LOC110675349	LOC5575738	XM_021840025.1	sense	genic	0	nested	intronic
XR_002499395.1	0		630	0.034	0	LOC110675352	LOC5575737	XM_021840029.1	antisense	genic	0	nested	intronic
XR_002499396.1	0		628	0	0	LOC110675353	LOC5566722	XM_021840033.1	antisense	genic	0	nested	intronic
XR_002499397.1	0		314	0.03	0	LOC110675355	LOC5576044	XM_021842616.1	sense	intergenic	2792	same_strand	upstream
XR_002499398.1	0		536	0	0	LOC110675356	LOC5576045	XM_001662320.2	sense	intergenic	1289	same_strand	downstream
XR_002499399.1	0		892	0.002	0	LOC110675357	LOC5571779	XM_001659861.2	sense	genic	0	nested	intronic
XR_002499400.1	0		718	0.004	0	LOC110675358	LOC110675359	XM_021840058.1	antisense	intergenic	10363	convergent	downstream
XR_002499401.1	0		768	0	0	LOC110675360	LOC110675359	XM_021840058.1	antisense	intergenic	5055	divergent	upstream
XR_002499402.1	0		1260	0	0	LOC110675361	LOC5571764	XM_021840062.1	antisense	genic	0	nested	intronic
XR_002499403.1	34	7160;42434;7176;7167;30069;7173;30066;1518534;180454;7130;2817044;7137;76194;7091;7462;2795564;29058;156304;110368;91739;935657;680683;116150;93504;7244;30023;139649;7238;7226;7240;28612;561572;28610;32260	11281
XR_002499404.1	34	7160;42434;7176;7167;30069;7173;30066;1518534;180454;7130;2817044;7137;76194;7091;7462;2795564;29058;156304;110368;91739;935657;680683;116150;93504;7244;30023;139649;7238;7226;7240;28612;561572;28610;32260	11171
XR_002499405.1	34	7160;42434;7176;7167;30069;7173;30066;1518534;180454;7130;2817044;7137;76194;7091;7462;2795564;29058;156304;110368;91739;935657;680683;116150;93504;7244;30023;139649;7238;7226;7240;28612;561572;28610;32260	11147
XR_002499406.1	34	7160;42434;7176;7167;30069;7173;30066;1518534;180454;7130;2817044;7137;76194;7091;7462;2795564;29058;156304;110368;91739;935657;680683;116150;93504;7244;30023;139649;7238;7226;7240;28612;561572;28610;32260	4978
XR_002499407.1	34	7160;42434;7176;7167;30069;180454;7173;30066;1518534;7130;76194;7137;2817044;7091;2795564;110368;7462;29058;91739;116150;680683;156304;935657;7244;93504;30023;139649;7238;7226;7240;28612;561572;28610;32260	11272
XR_002499408.1	34	7160;42434;7176;7167;30069;7173;30066;180454;1518534;2817044;7130;7137;76194;7091;7462;2795564;29058;156304;110368;935657;91739;680683;116150;93504;7244;30023;139649;7238;7226;7240;28612;561572;28610;32260	10567
XR_002499409.1	30	7160;7176;42434;30069;30066;7167;1518534;7173;180454;7130;7137;76194;2817044;7462;7091;2795564;156304;110368;29058;935657;680683;91739;116150;93504;7244;30023;7238;7226;7240;139649	9601
XR_002499410.1	30	7160;7176;42434;30069;30066;7167;1518534;7173;180454;7130;7137;76194;2817044;7462;7091;2795564;156304;110368;29058;935657;680683;91739;116150;93504;7244;30023;7238;7226;7240;139649	9477
XR_002499411.1	34	7160;7176;42434;30069;7167;30066;1518534;7173;180454;7130;7137;76194;2817044;7462;7091;2795564;29058;156304;110368;935657;680683;91739;116150;93504;30023;7240;7238;7244;7226;139649;28612;561572;28610;32260	10854
XR_002499412.1	31	7160;7176;42434;7167;30069;7130;7137;2817044;76194;7462;7091;935657;156304;29058;91739;2795564;110368;30023;7240;7238;7226;116150;680683;93504;7244;30066;1518534;28612;561572;28610;32260	10855
XR_002499413.1	0		675	0	0	LOC110675363	LOC23687703	XM_021842798.1	antisense	intergenic	1490	divergent	upstream
XR_002499414.1	0		1319	0	0	LOC110675364	LOC5570663	XM_021840088.1	antisense	intergenic	13721	divergent	upstream
XR_002499415.1	0		1779	0	0	LOC110675365	LOC5570676	XM_001659220.2	antisense	genic	0	nested	intronic
XR_002499416.1	0		752	0	0	LOC110675367	LOC110676152	XM_021842896.1	sense	intergenic	32029	same_strand	upstream
XR_002499417.1	1	7160	1255	0	0	LOC110675368	LOC5571299	XM_001653553.2	antisense	intergenic	21845	divergent	upstream
XR_002499418.1	1	7160	871	0.004	0	LOC110675368	LOC5571299	XM_001653553.2	antisense	intergenic	21846	divergent	upstream
XR_002499419.1	0		361	0.27	0	LOC110675369	LOC5566267	XM_001650610.2	antisense	intergenic	18973	divergent	upstream
XR_002499420.1	1	7160	1349	0.01	0	LOC110675371	LOC5571295	XM_001653548.2	antisense	intergenic	1309	divergent	upstream
XR_002499421.1	0		826
XR_002499422.1	0		1783
XR_002499423.1	27	7160;1518534;7173;30066;180454;42434;7167;7176;30069;7226;7238;7240;7227;7493;59916;27457;174628;28588;104688;76194;156304;93504;91739;2795564;307658;219809;28612	2952
XR_002499424.1	21	7160;42434;7176;1518534;30069;30023;1041015;125945;28584;116153;609295;7225;77166;7282;13632;7241;7266;29030;7232;7263;7230	3462
XR_002499425.1	21	7160;42434;7176;1518534;30069;30023;1041015;125945;28584;116153;609295;7225;77166;7282;13632;7241;7266;29030;7232;7263;7230	3511
XR_002499426.1	0		132
XR_002499427.1	0		243	0.428	0	LOC110675374	LOC5577892	XM_001663548.2	sense	intergenic	16309	same_strand	downstream
XR_002499428.1	0		495	0.124	0	LOC110675375	LOC5579153	XM_001664198.2	sense	intergenic	1290	same_strand	upstream
XR_002499429.1	0		243	0.228	0					distal
XR_002499430.1	0		563	0.004	0					distal
XR_002499431.1	0		480	0.03	0	LOC110675381	LOC5571273	XM_001653521.2	antisense	genic	0	overlapping	exonic
XR_002499432.1	0		794	0	0					distal
XR_002499433.1	0		598	0.006	0	LOC110675383	LOC5565252	XM_001649542.2	sense	intergenic	267	same_strand	upstream
XR_002499434.1	0		577	0.634	1	LOC110675384	LOC110676170	XM_021842986.1	sense	intergenic	170	same_strand	upstream
XR_002499435.1	0		1183	0	0	LOC5571270	LOC5571271	XM_001653519.2	antisense	intergenic	31463	divergent	upstream
XR_002499436.1	0		861	0.276	0	LOC5574756	LOC5574754	XM_021838541.1	sense	genic	0	nested	intronic
XR_002499437.1	0		504	0.014	0	LOC110675385	LOC5572913	XM_021840221.1	sense	intergenic	62555	same_strand	downstream
XR_002499438.1	1	7160	1712
XR_002499439.1	1	7160	1639
XR_002499440.1	0		504	0.014	0	LOC110675387	LOC5572911	XM_001660597.2	sense	intergenic	882	same_strand	downstream
XR_002499441.1	0		935	0.006	0	LOC110675388	LOC5576023	XM_021840274.1	antisense	intergenic	6145	divergent	upstream
XR_002499442.1	0		569	0.088	0	LOC110675389	LOC5576023	XM_021840274.1	sense	intergenic	1085	same_strand	upstream
XR_002499443.1	0		586	0.002	0	LOC110675392	LOC5572534	XM_001654011.2	antisense	intergenic	3601	divergent	upstream
XR_002499444.1	0		709	0.012	0	LOC110675393	LOC5572528	XM_021843015.1	antisense	intergenic	1028	divergent	upstream
XR_002499445.1	1	7160	2511
XR_002499446.1	0		197
XR_002499447.1	0		320	0.212	0	LOC110675396	LOC5565970	XM_021843025.1	antisense	intergenic	19802	convergent	downstream
XR_002499448.1	0		750	0.198	0	LOC110675400	LOC110675399	XM_021840326.1	antisense	intergenic	158	divergent	upstream
XR_002499449.1	0		738	0.004	0	LOC110675402	LOC5572268	XM_001653903.2	sense	intergenic	699	same_strand	upstream
XR_002499450.1	0		758	0.042	0	LOC110675404	LOC5572265	XM_001653900.2	antisense	intergenic	43372	convergent	downstream
XR_002499451.1	0		695	0.054	0	LOC110675404	LOC5572265	XM_001653900.2	antisense	intergenic	43372	convergent	downstream
XR_002499452.1	0		507	0.198	0	LOC110675405	LOC5573481	XM_021840333.1	antisense	genic	0	overlapping	intronic
XR_002499453.1	0		795	0.072	0	LOC110675406	LOC5573480	XM_001654580.2	antisense	genic	0	nested	intronic
XR_002499454.1	0		1135	0.006	0	LOC110675407	LOC5564155	XM_021843072.1	sense	intergenic	21032	same_strand	upstream
XR_002499455.1	16	7160;42434;7176;7167;7173;30066;1518534;180454;30069;28584;1486046;125945;29030;30025;473952;7493	12041
XR_002499456.1	16	7160;42434;7176;7167;7173;30066;1518534;180454;30069;28584;1486046;125945;29030;30025;473952;7493	11933
XR_002499457.1	0		599	0.002	0					distal
XR_002499458.1	16	7160;42434;7176;7167;7173;30066;1518534;180454;30069;28584;1486046;125945;29030;30025;473952;7493	12060
XR_002499459.1	16	7160;42434;7176;7167;7173;30066;1518534;180454;30069;28584;1486046;125945;29030;30025;473952;7493	12020
XR_002499460.1	16	7160;42434;7176;7167;7173;30066;1518534;180454;30069;28584;1486046;125945;29030;30025;473952;7493	12016
XR_002499461.1	16	7160;42434;7176;7167;7173;30066;1518534;180454;30069;28584;1486046;125945;29030;30025;473952;7493	11692
XR_002499462.1	0		567	0	0	LOC110675410	LOC5572201	XM_021843104.1	sense	intergenic	4582	same_strand	upstream
XR_002499463.1	0		137
XR_002499464.1	16	7160;42434;7176;7167;7173;30066;1518534;180454;30069;28584;1486046;125945;29030;30025;473952;7493	11688
XR_002499465.1	16	7160;42434;7176;7167;7173;30066;1518534;180454;30069;28584;1486046;125945;29030;30025;473952;7493	11697
XR_002499466.1	15	7160;42434;7176;7167;30066;7173;42026;7274;7220;28584;29030;7217;125945;7224;30033	4751
XR_002499467.1	16	7160;42434;7176;7167;7173;30066;1518534;180454;30069;28584;1486046;125945;29030;30025;473952;7493	11723
XR_002499468.1	0		283	0.066	0	LOC110675414	LOC5573236	XM_021840359.1	antisense	genic	0	nested	intronic
XR_002499469.1	0		216	0.148	0	LOC110675414	LOC5573236	XM_021840357.1	antisense	genic	0	nested	intronic
XR_002499470.1	16	7160;42434;7176;7167;7173;30066;1518534;180454;30069;28584;1486046;125945;29030;30025;473952;7493	11693
XR_002499471.1	0		140
XR_002499472.1	16	7160;42434;7176;7167;7173;30066;1518534;180454;30069;28584;1486046;125945;29030;30025;473952;7493	11641
XR_002499473.1	16	7160;42434;7176;7167;7173;30066;1518534;180454;30069;28584;1486046;125945;29030;30025;473952;7493	11355
XR_002499474.1	16	7160;42434;7176;7167;7173;30066;1518534;180454;30069;28584;1486046;125945;29030;30025;473952;7493	11373
XR_002499475.1	16	7160;42434;7176;7167;7173;30066;1518534;180454;30069;28584;1486046;125945;29030;30025;473952;7493	11974
XR_002499476.1	1	7160	1889
XR_002499477.1	0		411	0.008	0	LOC110675416	LOC5578169	XM_001663689.2	antisense	genic	0	nested	intronic
XR_002499478.1	0		2095	0.024	0	LOC110675417	LOC5578171	XM_021840382.1	antisense	genic	0	nested	intronic
XR_002499479.1	0		822	0	0	LOC110675418	LOC5578170	XM_001663691.2	antisense	intergenic	3261	convergent	downstream
XR_002499480.1	0		554	0.024	0	LOC110675419	LOC5578173	XM_001663694.2	antisense	intergenic	1953	divergent	upstream
XR_002499481.1	0		303	0.034	0	LOC110675423	LOC5578230	XM_021841698.1	antisense	intergenic	409	divergent	upstream
XR_002499482.1	0		216	0.148	0	LOC110675424	LOC5564288	XM_001648588.3	sense	intergenic	1787	same_strand	upstream
XR_002499483.1	0		583	0	0	LOC110675425	LOC110676555	XM_021844894.1	antisense	genic	0	nested	intronic
XR_002499484.1	9	7160;30069;42434;7176;30066;1518534;7173;7167;180454	1120
XR_002499485.1	0		1220	0.01	0	LOC5566500	LOC23687425	XM_021840406.1	antisense	genic	0	nested	intronic
XR_002499486.1	0		616	0.012	0	LOC110675432	LOC110675430	XM_021840438.1	sense	intergenic	1651	same_strand	upstream
XR_002499487.1	0		160
XR_002499488.1	0		327	0.198	0	LOC110675434	LOC5574338	XM_001661321.2	antisense	intergenic	3182	divergent	upstream
XR_002499489.1	0		678	0.008	0	LOC110675435	LOC5573715	XM_001654704.2	antisense	intergenic	6719	divergent	upstream
XR_002499490.1	0		253	0.172	0	LOC110675436	LOC5574269	XM_001661269.2	antisense	intergenic	56371	divergent	upstream
XR_002499491.1	0		949	0.1	0	LOC110673988	LOC5565109	XM_021840462.1	sense	genic	0	nested	intronic
XR_002499492.1	0		554	0.15	0	LOC5565107	LOC5565109	XM_021840461.1	sense	genic	0	nested	intronic
XR_002499493.1	0		673	0.024	0	LOC110675437	LOC5574268	XM_021843265.1	antisense	intergenic	22976	divergent	upstream
XR_002499494.1	0		1970	0	0	LOC110675438	LOC5565105	XM_021840479.1	antisense	genic	0	nested	intronic
XR_002499495.1	0		840	0.018	0	LOC110675439	LOC5565105	XM_021840481.1	antisense	genic	0	nested	intronic
XR_002499496.1	3	7160;42434;7176	1499	0.774	1	LOC5565106	LOC5565095	XM_001649399.2	antisense	intergenic	12005	divergent	upstream
XR_002499497.1	0		395	0.046	0	LOC5565792	LOC5565791	XM_021843273.1	sense	intergenic	9597	same_strand	upstream
XR_002499498.1	0		457	0.204	0	LOC110675442	LOC5571377	XM_001659609.2	sense	intergenic	12612	same_strand	downstream
XR_002499499.1	0		335	0.048	0	LOC110675444	LOC5574268	XM_021843265.1	antisense	intergenic	7365	divergent	upstream
XR_002499500.1	0		445	0.632	1	LOC110675445	LOC110676287	XM_021843595.1	antisense	intergenic	214	divergent	upstream
XR_002499501.1	0		152
XR_002499502.1	0		558	0.01	0	LOC110675447	LOC5574463	XM_001661428.2	antisense	intergenic	90277	convergent	downstream
XR_002499503.1	0		700	0.014	0	LOC110675448	LOC5572877	XM_001654187.2	sense	intergenic	787	same_strand	downstream
XR_002499504.1	0		550	0.008	0	LOC110675449	LOC5573280	XM_021843348.1	antisense	intergenic	2823	convergent	downstream
XR_002499505.1	0		130
XR_002499506.1	0		434	0.004	0	LOC110675451	LOC5572892	XM_021840522.1	antisense	genic	0	overlapping	exonic
XR_002499507.1	0		292	0.002	0	LOC110675457	LOC5572631	XM_001654078.2	antisense	intergenic	99954	convergent	downstream
XR_002499508.1	0		292	0.002	0	LOC110675458	LOC5572631	XM_001654078.2	antisense	intergenic	92930	convergent	downstream
XR_002499509.1	0		207	0.07	0	LOC110675459	LOC5577463	XM_021843411.1	sense	intergenic	36460	same_strand	upstream
XR_002499510.1	0		607	0.126	0	LOC110675461	LOC5575704	XM_021843417.1	sense	intergenic	808	same_strand	upstream
XR_002499511.1	0		1180	0.78	1	LOC110675462	LOC110676260	XM_021843429.1	sense	intergenic	3127	same_strand	upstream
XR_002499512.1	0		381	0.052	0	LOC110675464	LOC5566569	XM_021840570.1	sense	genic	0	nested	intronic
XR_002499513.1	0		518	0.09	0	LOC110675465	LOC5578128	XM_021843500.1	antisense	intergenic	43966	convergent	downstream
XR_002499514.1	0		549	0.024	0	LOC110675467	LOC5565706	XM_021843505.1	antisense	intergenic	99561	convergent	downstream
XR_002499515.1	0		1143	0	0	LOC110675469	LOC5566943	XM_021843510.1	antisense	intergenic	30603	divergent	upstream
XR_002499516.1	1	7176	1717	0.004	0	LOC110675470	LOC5571316	XM_021840573.1	antisense	genic	0	nested	intronic
XR_002499517.1	0		843	0.002	0	LOC110675472	LOC110675471	XM_021840590.1	antisense	intergenic	9682	divergent	upstream
XR_002499518.1	0		348	0.046	0	LOC110675473	LOC5572501	XM_001660391.2	antisense	intergenic	12386	convergent	downstream
XR_002499519.1	0		560	0.088	0	LOC110675474	LOC5572501	XM_001660391.2	antisense	intergenic	16033	divergent	upstream
XR_002499520.1	0		783	0.008	0	LOC110675475	LOC5579996	XM_021840596.1	sense	genic	0	nested	intronic
XR_002499521.1	0		634	0.002	0	LOC110675477	LOC5573001	XM_001654278.2	sense	intergenic	4788	same_strand	downstream
XR_002499522.1	0		688	0	0	LOC110675478	LOC5574540	XM_001655143.2	antisense	intergenic	3827	convergent	downstream
XR_002499523.1	0		546	0.004	0	LOC110675478	LOC5574540	XM_001655143.2	antisense	intergenic	3827	convergent	downstream
XR_002499524.1	0		579	0.06	0	LOC110675478	LOC5574540	XM_001655143.2	antisense	intergenic	3827	convergent	downstream
XR_002499525.1	0		728	0.008	0	LOC110675479	LOC5574540	XM_001655143.2	sense	intergenic	5368	same_strand	downstream
XR_002499526.1	0		541	0.004	0	LOC110675480	LOC5574534	XM_001655141.2	sense	intergenic	5546	same_strand	downstream
XR_002499527.1	0		343	0.2	0	LOC110675481	LOC5574537	XM_001655140.2	antisense	intergenic	6045	divergent	upstream
XR_002499528.1	0		1965	0	0	LOC110675482	LOC5575610	XM_021843592.1	sense	intergenic	1299	same_strand	upstream
XR_002499529.1	0		232	0.186	0	LOC110675483	LOC5564030	XM_001648302.2	antisense	intergenic	32892	divergent	upstream
XR_002499530.1	0		236	0.1	0	LOC110675483	LOC5564030	XM_001648302.2	antisense	intergenic	33480	divergent	upstream
XR_002499531.1	0		979	0	0	LOC110675485	LOC110675158	XM_021839547.1	sense	intergenic	87095	same_strand	upstream
XR_002499532.1	0		358	0.16	0	LOC110675488	LOC110676307	XM_021843696.1	sense	intergenic	23948	same_strand	downstream
XR_002499533.1	0		964	0.024	0	LOC110675489	LOC5572871	XM_001660581.2	antisense	intergenic	2093	convergent	downstream
XR_002499534.1	0		723	0.276	0	LOC110675490	LOC5572870	XM_001660580.2	antisense	intergenic	913	convergent	downstream
XR_002499535.1	0		358	0.012	0	LOC110675491	LOC110676312	XM_021843715.1	antisense	intergenic	4807	divergent	upstream
XR_002499536.1	53	7160;7176;42434;7167;30066;180454;1518534;7173;30069;343691;38358;76194;66420;7054;224129;7137;116150;7108;334116;80765;742174;43146;7029;7038;13164;7282;222816;30033;7274;104688;7241;7266;30025;473952;7220;1041015;29030;125945;129105;42026;30023;1486046;28584;7226;7238;7240;7217;7243;7425;454923;116153;7070;143948	4710
XR_002499537.1	0		677	0.042	0					distal
XR_002499538.1	0		609	0.046	0					distal
XR_002499539.1	0		680	0.618	1	LOC110675494	LOC5570462	XM_021840631.1	antisense	intergenic	2354	convergent	downstream
XR_002499540.1	3	7160;198719;7291	4137
XR_002499541.1	3	7160;198719;7291	4138
XR_002499542.1	4	7160;42434;7176;30069	5249
XR_002499543.1	0		1750	0.868	1	LOC110675496	LOC5570464	XM_021845710.1	antisense	intergenic	41457	divergent	upstream
XR_002499544.1	0		596	0	0	LOC110675497	LOC5577072	XM_001663119.2	antisense	genic	0	nested	intronic
XR_002499545.1	0		1021	0.678	1	LOC110675499	LOC5577073	XM_021840693.1	sense	genic	0	nested	intronic
XR_002499546.1	0		432	0.01	0					distal
XR_002499547.1	0		455	0.084	0					distal
XR_002499548.1	0		1091
XR_002499549.1	0		1358	0	0	LOC110675504	LOC5571872	XM_001659933.2	sense	intergenic	10866	same_strand	downstream
XR_002499550.1	0		1499	0.178	0	LOC110675504	LOC23687516	XM_011495133.2	antisense	intergenic	7961	convergent	downstream
XR_002499551.1	0		1019	0.076	0	LOC110675504	LOC23687516	XM_011495133.2	antisense	intergenic	8813	convergent	downstream
XR_002499552.1	0		1243	0	0	LOC110675505	LOC23687516	XM_011495133.2	sense	intergenic	2250	same_strand	downstream
XR_002499553.1	0		1386	0.184	0	LOC110675505	LOC23687516	XM_011495133.2	sense	intergenic	2243	same_strand	downstream
XR_002499554.1	0		905	0.09	0	LOC110675505	LOC23687516	XM_011495133.2	sense	intergenic	2243	same_strand	downstream
XR_002499555.1	0		354	0.448	1	LOC110675506	LOC5570507	XM_001659145.2	antisense	genic	0	overlapping	exonic
XR_002499556.1	0		846	0.01	0	LOC110675507	LOC5570506	XM_001659144.2	sense	intergenic	3670	same_strand	downstream
XR_002499557.1	0		944	0.002	0	LOC110675508	LOC5570531	XM_021840750.1	sense	genic	0	nested	intronic
XR_002499558.1	0		482	0	0	LOC110675509	LOC5570344	XM_001653123.2	antisense	intergenic	13983	convergent	downstream
XR_002499559.1	0		494	0	0	LOC110675510	LOC5570344	XM_001653123.2	antisense	intergenic	537	convergent	downstream
XR_002499560.1	0		1241	0	0	LOC110675511	LOC5570330	XM_021843802.1	sense	intergenic	4453	same_strand	downstream
XR_002499561.1	0		1014	0	0	LOC110675512	LOC5570330	XM_021843802.1	antisense	intergenic	9305	convergent	downstream
XR_002499562.1	0		1182
XR_002499563.1	0		1154	0	0	LOC110675514	LOC5570522	XM_021840772.1	sense	intergenic	2039	same_strand	upstream
XR_002499564.1	0		1094	0.006	0	LOC110675514	LOC5570522	XM_021840772.1	sense	intergenic	2039	same_strand	upstream
XR_002499565.1	1	343691	494	0.008	0					distal
XR_002499566.1	0		1076	0.066	0	LOC110675518	LOC5570478	XM_021840778.1	antisense	genic	0	nested	intronic
XR_002499567.1	0		987	0.914	1	LOC110675520	LOC5571308	XM_021840811.1	sense	intergenic	1393	same_strand	upstream
XR_002499568.1	2	7160;7176	1776
XR_002499569.1	1	7160	2028
XR_002499570.1	0		691	0.018	0	LOC110675522	LOC5567623	XM_001657545.2	antisense	intergenic	312	divergent	upstream
XR_002499571.1	0		557	0.002	0	LOC110675523	LOC5578485	XM_021843830.1	antisense	intergenic	89013	divergent	upstream
XR_002499572.1	0		572	0	0	LOC110675524	LOC5578491	XM_001663830.2	sense	intergenic	6421	same_strand	upstream
XR_002499573.1	0		595	0.014	0	LOC110675525	LOC5575655	XM_001655751.2	sense	intergenic	10409	same_strand	upstream
XR_002499574.1	2	7176;42434	1303	0.004	0	LOC110675528	LOC5565714	XM_021845938.1	antisense	intergenic	39006	divergent	upstream
XR_002499575.1	0		249	0.076	0	LOC110675530	LOC5563894	XM_021840824.1	sense	genic	0	nested	intronic
XR_002499576.1	0		871	0	0	LOC110675531	LOC5563894	XM_021840824.1	antisense	genic	0	nested	intronic
XR_002499577.1	0		1375	0.002	0	LOC110675534	LOC5564097	XM_001648372.2	antisense	genic	0	nested	intronic
XR_002499578.1	0		674	0	0	LOC110675536	LOC5566295	XM_021840834.1	antisense	genic	0	overlapping	exonic
XR_002499579.1	0		245	0.298	0	LOC110675539	LOC5570876	XM_001659336.2	antisense	intergenic	1129	divergent	upstream
XR_002499580.1	0		499	0.142	0	LOC110675540	LOC5576379	XM_021844023.1	sense	intergenic	2410	same_strand	upstream
XR_002499581.1	0		794	0	0	LOC110675541	LOC5576380	XM_001662546.3	sense	intergenic	3191	same_strand	downstream
XR_002499582.1	0		300	0.494	1	LOC110675542	LOC5569581	XM_001658597.2	antisense	intergenic	14259	divergent	upstream
XR_002499583.1	0		806	0	0	LOC110675543	LOC5569575	XM_001658593.3	antisense	intergenic	10065	convergent	downstream
XR_002499584.1	0		632	0.046	0	LOC110675544	LOC5565716	XM_001650025.2	antisense	intergenic	11546	divergent	upstream
XR_002499585.1	0		439	0.288	0					distal
XR_002499586.1	0		487	0.012	0					distal
XR_002499587.1	0		741	0.008	0	LOC110675547	LOC5574834	XM_001661607.2	antisense	intergenic	12020	divergent	upstream
XR_002499588.1	0		611	0.008	0	LOC110675549	LOC5574640	XM_021844205.1	sense	intergenic	2235	same_strand	downstream
XR_002499589.1	0		767	0.002	0	LOC110675550	LOC5574646	XM_001661515.2	antisense	intergenic	5109	convergent	downstream
XR_002499590.1	0		342	0.476	1	LOC110675551	LOC5572049	XM_001660105.2	antisense	intergenic	8535	convergent	downstream
XR_002499591.1	0		201	0.06	0	LOC110675552	LOC5572049	XM_001660105.2	antisense	intergenic	17400	convergent	downstream
XR_002499592.1	0		500	0.022	0	LOC110675553	LOC5564189	XM_001648476.2	antisense	intergenic	7078	divergent	upstream
XR_002499593.1	1	7160	696	0	0	LOC110675554	LOC110675165	XM_021839553.1	sense	intergenic	26439	same_strand	upstream
XR_002499594.1	0		639	0.002	0	LOC110675555	LOC110675165	XM_021839553.1	sense	intergenic	20290	same_strand	downstream
XR_002499595.1	1	7160	726	0.002	0	LOC110675556	LOC110676430	XM_021844298.1	sense	intergenic	2415	same_strand	downstream
XR_002499596.1	0		1358	0.002	0	LOC110675557	LOC5574548	XM_021844301.1	antisense	intergenic	38547	divergent	upstream
XR_002499597.1	0		503	0	0	LOC110675558	LOC5569986	XM_021844321.1	antisense	intergenic	272	divergent	upstream
XR_002499598.1	0		462	0	0	LOC110675559	LOC5569985	XM_001658822.2	antisense	intergenic	1484	divergent	upstream
XR_002499599.1	0		632	0.004	0	LOC110675560	LOC5566283	XM_021840867.1	antisense	intergenic	3783	divergent	upstream
XR_002499600.1	0		1292	0	0	LOC110675565	LOC5566265	XM_021840887.1	antisense	intergenic	45270	divergent	upstream
XR_002499601.1	0		289	0.028	0	LOC110675566	LOC5570092	XM_001653029.2	sense	intergenic	21189	same_strand	upstream
XR_002499602.1	0		375	0.13	0	LOC110675567	LOC5575906	XM_021844422.1	sense	intergenic	772	same_strand	upstream
XR_002499603.1	0		1364	0.864	1	LOC110675568	LOC5570090	XM_021840891.1	sense	intergenic	13923	same_strand	upstream
XR_002499604.1	14	7160;42434;7176;125945;30025;129105;7245;7220;7243;28584;7238;7227;7240;7226	1843
XR_002499605.1	0		500	0.698	1	LOC110675569	LOC5569113	XM_021844471.1	sense	intergenic	61731	same_strand	downstream
XR_002499606.1	0		269	0.128	0	LOC23687778	LOC5570383	XM_021844489.1	sense	intergenic	55654	same_strand	downstream
XR_002499607.1	0		7857	0.022	0	LOC110675576	LOC5571304	XM_001653567.2	antisense	genic	0	nested	intronic
XR_002499608.1	0		7743	0.022	0	LOC110675576	LOC5571304	XM_001653567.2	antisense	genic	0	nested	intronic
XR_002499609.1	0		7806	0.022	0	LOC110675576	LOC5571304	XM_021840861.1	antisense	genic	0	nested	intronic
XR_002499610.1	0		521
XR_002499611.1	0		7737	0.022	0	LOC110675576	LOC5571304	XM_001653567.2	antisense	genic	0	nested	intronic
XR_002499612.1	0		532
XR_002499613.1	0		7802	0.022	0	LOC110675576	LOC5571304	XM_021840861.1	antisense	genic	0	nested	intronic
XR_002499614.1	0		7804	0.022	0	LOC110675576	LOC5571304	XM_001653567.2	antisense	genic	0	nested	intronic
XR_002499615.1	0		365	0.008	0	LOC110675579	LOC5574362	XM_021844504.1	sense	intergenic	70317	same_strand	downstream
XR_002499616.1	0		2609
XR_002499617.1	0		7742	0.022	0	LOC110675576	LOC5571304	XM_021840861.1	antisense	genic	0	nested	intronic
XR_002499618.1	0		2666
XR_002499619.1	0		7780	0.022	0	LOC110675576	LOC5571304	XM_021840861.1	antisense	genic	0	nested	intronic
XR_002499620.1	0		821	0.746	1	LOC110675581	LOC5574362	XM_021844505.1	antisense	intergenic	67022	convergent	downstream
XR_002499621.1	0		7790	0.022	0	LOC110675576	LOC5571304	XM_001653567.2	antisense	genic	0	nested	intronic
XR_002499622.1	0		7792	0.022	0	LOC110675576	LOC5571304	XM_021840861.1	antisense	genic	0	nested	intronic
XR_002499623.1	0		7743	0.022	0	LOC110675576	LOC5571304	XM_021840861.1	antisense	genic	0	nested	intronic
XR_002499624.1	0		7677	0.022	0	LOC110675576	LOC5571304	XM_001653567.2	antisense	genic	0	nested	intronic
XR_002499625.1	0		7744	0.022	0	LOC110675576	LOC5571304	XM_021840861.1	antisense	genic	0	nested	intronic
XR_002499626.1	0		7667	0.022	0	LOC110675576	LOC5571304	XM_001653567.2	antisense	genic	0	nested	intronic
XR_002499627.1	0		372	0.13	0	LOC110675583	LOC5568106	XM_021840950.1	antisense	genic	0	nested	intronic
XR_002499628.1	0		992	0	0	LOC110675584	LOC5568118	XM_021840959.1	antisense	genic	0	nested	intronic
XR_002499629.1	0		588	0	0	LOC110675585	LOC5569450	XM_021840967.1	sense	intergenic	21619	same_strand	downstream
XR_002499630.1	1	7160	1512	0	0	LOC110675586	LOC5569450	XM_021840967.1	antisense	intergenic	90782	convergent	downstream
XR_002499631.1	0		765	0	0	LOC110675587	LOC5564195	XM_001648485.2	sense	intergenic	478	same_strand	upstream
XR_002499632.1	0		736	0	0	LOC110675588	LOC110674005	XM_021844533.1	sense	intergenic	4291	same_strand	downstream
XR_002499633.1	0		288	0.014	0	LOC110675589	LOC5570937	XM_021844548.1	antisense	intergenic	11719	divergent	upstream
XR_002499634.1	0		457	0.014	0	LOC110675590	LOC5571302	XM_001653565.2	antisense	intergenic	90	convergent	downstream
XR_002499635.1	1	7160	369	0.052	0	LOC110675591	LOC5569448	XM_021840969.1	antisense	genic	0	nested	intronic
XR_002499636.1	0		385	0.122	0	LOC110675592	LOC5571142	XM_021844569.1	sense	intergenic	963	same_strand	upstream
XR_002499637.1	36	7160;7176;42434;30069;125945;1486046;1041015;28584;29030;1518534;180454;30023;30025;7173;7226;30033;7238;7220;7227;7240;7243;7245;7282;47314;7274;7229;7237;7234;129105;7241;7224;7263;7291;7230;198719;7232	1708
XR_002499638.1	0		1459	0.002	0	LOC110675594	LOC5578234	XM_021840977.1	sense	genic	0	nested	intronic
XR_002499639.1	0		501	0.008	0	LOC110675595	LOC5571158	XM_021844617.1	sense	intergenic	988	same_strand	upstream
XR_002499640.1	1	7160	3677	0	0	LOC110675596	LOC5576943	XM_021841007.1	sense	intergenic	45307	same_strand	upstream
XR_002499641.1	0		1353	0	0	LOC110675598	LOC5574291	XM_001661278.2	antisense	intergenic	203	divergent	upstream
XR_002499642.1	0		795	0	0	LOC110675600	LOC5574281	XM_001661282.2	antisense	intergenic	1686	divergent	upstream
XR_002499643.1	0		127
XR_002499644.1	0		127
XR_002499645.1	0		133
XR_002499646.1	0		357	0.008	0	LOC110675605	LOC5566329	XM_001650668.2	antisense	genic	0	nested	intronic
XR_002499647.1	0		719	0.018	0	LOC110675612	LOC110675611	XM_021841074.1	sense	intergenic	9859	same_strand	downstream
XR_002499648.1	1	7160	969	0	0	LOC110675615	LOC23687488	XM_021841098.1	sense	intergenic	25572	same_strand	upstream
XR_002499649.1	1	7160	908	0.002	0	LOC110675615	LOC23687488	XM_021841098.1	sense	intergenic	25572	same_strand	upstream
XR_002499650.1	1	7160	595	0	0	LOC110675618	LOC5569508	XM_001658543.2	antisense	intergenic	36576	convergent	downstream
XR_002499651.1	0		445	0	0	LOC110675619	LOC5569509	XM_001658544.2	antisense	intergenic	24898	divergent	upstream
XR_002499652.1	0		368	0.008	0					distal
XR_002499653.1	0		176
XR_002499654.1	8	7160;7167;42434;7176;30069;42026;91739;7263	3157
XR_002499655.1	0		463	0.088	0	LOC110675623	LOC5568225	XM_001652107.2	antisense	intergenic	12455	convergent	downstream
XR_002499656.1	0		770	0.342	0	LOC5568226	LOC5568225	XM_001652107.2	antisense	intergenic	14311	convergent	downstream
XR_002499657.1	0		614	0.032	0					distal
XR_002499658.1	0		402	0.024	0	LOC110675625	LOC5577416	XM_021844815.1	antisense	intergenic	8653	divergent	upstream
XR_002499659.1	0		1164	0	0					distal
XR_002499660.1	19	7160;42434;7176;7173;30066;180454;1518534;30069;7167;7425;7241;7263;7230;7266;7225;7232;7229;13686;743375	6704
XR_002499661.1	0		763	0.028	0	LOC110675630	LOC5572342	XM_021841139.1	sense	genic	0	nested	intronic
XR_002499662.1	19	7160;42434;7176;7173;30066;180454;1518534;30069;7167;7425;7241;7266;7263;7230;7225;7229;7232;13686;743375	6686
XR_002499663.1	0		569	0.142	0	LOC110675631	LOC5574425	XM_021841143.1	antisense	genic	0	nested	intronic
XR_002499664.1	17	7160;42434;7176;7173;30066;180454;1518534;30069;7425;7241;7263;7230;7266;7225;7232;7229;743375	6585
XR_002499665.1	16	7160;42434;7176;30069;30066;7173;1518534;180454;7167;110193;139649;7515;34720;520822;12957;456900	2121
XR_002499666.1	0		713	0.002	0	LOC110675633	LOC5566239	XM_021841165.1	antisense	genic	0	nested	intronic
XR_002499667.1	0		820	0	0	LOC110675633	LOC5566239	XM_021841165.1	antisense	genic	0	nested	intronic
XR_002499668.1	0		117
XR_002499669.1	0		965	0.004	0	LOC110675636	LOC5578359	XM_001656880.2	antisense	intergenic	1900	divergent	upstream
XR_002499670.1	0		367	0.008	0	LOC110675638	LOC5566222	XM_021841182.1	antisense	genic	0	nested	intronic
XR_002499671.1	1	7160	565	0.894	1	LOC110675639	LOC5565665	XM_021841192.1	antisense	genic	0	nested	intronic
XR_002499672.1	0		1000	0.004	0	LOC110675642	LOC110675641	XM_021841195.1	antisense	genic	0	nested	intronic
XR_002499673.1	0		879	0.02	0	LOC110675644	LOC110675643	XM_021841207.1	antisense	intergenic	2470	divergent	upstream
XR_002499674.1	0		683	0.002	0	LOC110675645	LOC110675643	XM_021841207.1	antisense	intergenic	23319	divergent	upstream
XR_002499675.1	0		552	0.016	0	LOC110675649	LOC110675177	XM_021839569.1	sense	intergenic	5250	same_strand	downstream
XR_002499676.1	0		625	0.154	0	LOC110675650	LOC5574739	XM_021845007.1	sense	intergenic	8368	same_strand	upstream
XR_002499677.1	1	7160	2465	0	0					distal
XR_002499678.1	0		654	0.004	0	LOC110675655	LOC5571418	XM_001659623.2	sense	intergenic	536	same_strand	upstream
XR_002499679.1	1	7160	2194
XR_002499680.1	1	7160	2024
XR_002499681.1	0		686	0.004	0	LOC110675658	LOC5566328	XM_021845085.1	sense	intergenic	706	same_strand	upstream
XR_002499682.1	0		616	0.02	0	LOC110675659	LOC5574283	XM_021845086.1	sense	intergenic	15015	same_strand	downstream
XR_002499683.1	0		288	0.094	0	LOC110675660	LOC5570428	XM_021845099.1	antisense	intergenic	37752	divergent	upstream
XR_002499684.1	0		409	0.546	1	LOC110675661	LOC5573780	XM_021841233.1	antisense	genic	0	nested	intronic
XR_002499685.1	0		237	0.03	0	LOC110675662	LOC5566721	XM_021845101.1	antisense	intergenic	36154	divergent	upstream
XR_002499686.1	0		444	0.008	0	LOC110675663	LOC5566721	XM_021845101.1	antisense	intergenic	24954	divergent	upstream
XR_002499687.1	0		281	0.65	1	LOC110675664	LOC5566721	XM_021845101.1	antisense	intergenic	24233	convergent	downstream
XR_002499688.1	0		1074	0.39	0	LOC5576409	LOC5576410	XM_001656062.3	antisense	intergenic	25474	convergent	downstream
XR_002499689.1	0		1142	0.368	0	LOC5576409	LOC5576410	XM_001656062.3	antisense	intergenic	25474	convergent	downstream
XR_002499690.1	0		1293	0.296	0	LOC5576409	LOC5576410	XM_021841256.1	antisense	intergenic	25474	convergent	downstream
XR_002499691.1	0		1261	0.316	0	LOC5576409	LOC5576410	XM_021841256.1	antisense	intergenic	25474	convergent	downstream
XR_002499692.1	0		1234	0.33	0	LOC5576409	LOC5576410	XM_001656062.3	antisense	intergenic	25474	convergent	downstream
XR_002499693.1	0		1225	0.328	0	LOC5576409	LOC5576410	XM_001656062.3	antisense	intergenic	25474	convergent	downstream
XR_002499694.1	0		1077	0.404	0	LOC5576409	LOC5576410	XM_021841256.1	antisense	intergenic	25474	convergent	downstream
XR_002499695.1	1	7160	688
XR_002499696.1	5	7160;42434;7176;30069;7167	1772
XR_002499697.1	5	7160;42434;7176;30069;7167	1769
XR_002499698.1	0		304	0.012	0	LOC110675668	LOC5576419	XM_021841274.1	sense	genic	0	nested	intronic
XR_002499699.1	0		225	0.51	1	LOC110675669	LOC5572653	XM_021845130.1	sense	intergenic	91497	same_strand	downstream
XR_002499700.1	0		475	0.018	0	LOC110675673	LOC5565249	XM_001649539.2	antisense	intergenic	8792	divergent	upstream
XR_002499701.1	0		420	0.092	0	LOC110675674	LOC5565774	XM_001650083.2	antisense	intergenic	2190	divergent	upstream
XR_002499702.1	0		474	0.016	0	LOC110675675	LOC5565764	XM_021845189.1	antisense	intergenic	1326	divergent	upstream
XR_002499703.1	0		253	0.142	0	LOC110675676	LOC5565758	XM_001650092.2	antisense	intergenic	1713	divergent	upstream
XR_002499704.1	0		218	0.104	0	LOC110675677	LOC5565758	XM_001650092.2	antisense	intergenic	2269	divergent	upstream
XR_002499705.1	0		422	0.002	0	LOC110675679	LOC5574799	XM_021841318.1	antisense	genic	0	nested	intronic
XR_002499706.1	0		622	0.036	0	LOC110675680	LOC5574826	XM_021841319.1	antisense	genic	0	overlapping	exonic
XR_002499707.1	0		481	0.424	0	LOC5574808	LOC5574807	XM_001655316.2	antisense	intergenic	3184	convergent	downstream
XR_002499708.1	0		1240	0	0					distal
XR_002499709.1	0		1235	0	0					distal
XR_002499710.1	0		754	0.054	0	LOC110675684	LOC5564855	XM_021845257.1	sense	intergenic	21767	same_strand	downstream
XR_002499711.1	0		369	0.012	0	LOC110675685	LOC5566252	XM_021845273.1	antisense	intergenic	66412	divergent	upstream
XR_002499712.1	0		342	0.018	0	LOC110675685	LOC5566252	XM_021845273.1	antisense	intergenic	66436	divergent	upstream
XR_002499713.1	0		591	0	0	LOC110675686	LOC5566252	XM_021845273.1	sense	intergenic	97715	same_strand	upstream
XR_002499714.1	0		459	0.04	0					distal
XR_002499715.1	0		708	0.01	0	LOC110675690	LOC5565385	XM_021845301.1	sense	intergenic	1672	same_strand	upstream
XR_002499716.1	0		479	0.036	0	LOC110675691	LOC5565368	XM_021845323.1	sense	intergenic	13633	same_strand	upstream
XR_002499717.1	0		586	0.002	0	LOC110675692	LOC5569184	XM_021845362.1	sense	intergenic	848	same_strand	upstream
XR_002499718.1	0		517	0.002	0	LOC110675692	LOC5569184	XM_021845361.1	sense	intergenic	848	same_strand	upstream
XR_002499719.1	0		512	0.002	0	LOC110675692	LOC5569184	XM_021845361.1	sense	intergenic	848	same_strand	upstream
XR_002499720.1	0		426	0.02	0	LOC110675694	LOC5569191	XM_021839581.1	antisense	intergenic	2367	divergent	upstream
XR_002499721.1	0		253	0.024	0					distal
XR_002499722.1	0		928	0.858	1	LOC110675697	LOC5564504	XM_001648785.2	sense	intergenic	13354	same_strand	downstream
XR_002499723.1	0		346	0	0	LOC110675698	LOC5568412	XM_021841306.1	antisense	genic	0	nested	intronic
XR_002499724.1	0		851	0.276	0	LOC110675700	LOC5564487	XM_001648796.2	sense	intergenic	13003	same_strand	downstream
XR_002499725.1	0		853	0.004	0	LOC110675701	LOC5564487	XM_001648796.2	antisense	intergenic	8053	convergent	downstream
XR_002499726.1	0		1023	0.004	0	LOC110675702	LOC5578225	XM_021841355.1	antisense	intergenic	16889	divergent	upstream
XR_002499727.1	0		624	0.232	0	LOC110675703	LOC5578225	XM_021841358.1	sense	genic	0	nested	intronic
XR_002499728.1	0		172
XR_002499729.1	0		789	0.46	1	LOC110675705	LOC110676664	XM_021845426.1	sense	intergenic	37441	same_strand	upstream
XR_002499730.1	1	7160	366	0.274	0	LOC5568316	LOC110677242	XM_021848320.1	antisense	intergenic	18642	convergent	downstream
XR_002499731.1	0		466	0.002	0	LOC110675706	LOC5568317	XM_001652144.2	sense	intergenic	8355	same_strand	upstream
XR_002499732.1	0		359	0.192	0	LOC110675707	LOC5566516	XM_021845459.1	sense	intergenic	4847	same_strand	upstream
XR_002499733.1	0		421	0.002	0	LOC110675708	LOC110676669	XM_021845461.1	sense	intergenic	6054	same_strand	upstream
XR_002499734.1	0		2047	0	0	LOC110675710	LOC5568309	XM_021841383.1	sense	intergenic	2453	same_strand	downstream
XR_002499735.1	0		792	0.968	1	LOC110675712	LOC110676677	XM_021845482.1	sense	intergenic	18616	same_strand	upstream
XR_002499736.1	0		511	0	0	LOC110675716	LOC5571659	XM_021845499.1	antisense	intergenic	22537	convergent	downstream
XR_002499737.1	0		544	0.024	0	LOC110675717	LOC5571655	XM_021845503.1	sense	intergenic	1952	same_strand	upstream
XR_002499738.1	8	7160;42434;1518534;7173;180454;7176;7167;30069	4425
XR_002499739.1	0		321	0.226	0	LOC110675721	LOC5571641	XM_001653677.2	sense	intergenic	7551	same_strand	downstream
XR_002499740.1	0		1060	0	0	LOC110675729	LOC5575681	XM_021845534.1	antisense	intergenic	4708	divergent	upstream
XR_002499741.1	0		505	0.662	1	LOC110675730	LOC5575681	XM_021845534.1	sense	intergenic	1705	same_strand	upstream
XR_002499742.1	0		577	0.018	0	LOC5571732	LOC110675740	XM_021841490.1	sense	intergenic	1923	same_strand	upstream
XR_002499743.1	0		358	0.056	0	LOC110675731	LOC5577025	XM_001656262.2	sense	intergenic	9841	same_strand	downstream
XR_002499744.1	0		728	0.38	0	LOC110675732	LOC5574495	XM_001655107.2	sense	intergenic	3902	same_strand	upstream
XR_002499745.1	0		609	0.02	0	LOC110675734	LOC5574506	XM_021845578.1	sense	intergenic	2937	same_strand	downstream
XR_002499746.1	0		867	0.086	0	LOC110675735	LOC5573862	XM_021845582.1	antisense	intergenic	28694	convergent	downstream
XR_002499747.1	0		201	0.338	0	LOC110675737	LOC5573853	XM_021845598.1	sense	intergenic	19418	same_strand	upstream
XR_002499748.1	0		248	0.05	0	LOC110675738	LOC5573853	XM_021845598.1	antisense	intergenic	21055	divergent	upstream
XR_002499749.1	0		465	0.504	1	LOC110675739	LOC5573802	XM_001661004.2	sense	intergenic	5821	same_strand	downstream
XR_002499750.1	0		252	0.338	0	LOC110675742	LOC5568799	XM_001658114.2	antisense	intergenic	30923	divergent	upstream
XR_002499751.1	0		294	0.02	0	LOC110675743	LOC5568804	XM_021845630.1	antisense	intergenic	1288	divergent	upstream
XR_002499752.1	1	7160	883	0	0	LOC110675746	LOC5571839	XM_021841481.1	antisense	genic	0	nested	intronic
XR_002499753.1	1	7160	1564	0	0	LOC110675747	LOC5571839	XM_021841481.1	antisense	intergenic	3899	convergent	downstream
XR_002499754.1	1	7160	1503	0	0	LOC110675747	LOC5571839	XM_021841480.1	antisense	intergenic	3899	convergent	downstream
XR_002499755.1	0		833	0.002	0	LOC5571840	LOC5571839	XM_021841481.1	antisense	intergenic	13439	convergent	downstream
XR_002499756.1	0		781	0.004	0	LOC5571840	LOC5571839	XM_021841480.1	antisense	intergenic	13439	convergent	downstream
XR_002499757.1	0		681	0.004	0	LOC110675748	LOC5568817	XM_001658133.2	sense	intergenic	6202	same_strand	upstream
XR_002499758.1	0		137
XR_002499759.1	0		460	0.21	0	LOC110675750	LOC5564994	XM_001649286.2	antisense	intergenic	1077	divergent	upstream
XR_002499760.1	0		434	0.034	0					distal
XR_002499761.1	0		871	0.03	0					distal
XR_002499762.1	0		808	0.016	0					distal
XR_002499763.1	1	7160	496	0.004	0					distal
XR_002499764.1	0		376	0.43	0	LOC110675755	LOC5568977	XM_001658219.2	antisense	intergenic	72399	convergent	downstream
XR_002499765.1	0		655	0.006	0	LOC110675756	LOC5578648	XM_021845736.1	sense	intergenic	62249	same_strand	upstream
XR_002499766.1	0		331	0.486	1	LOC5579377	LOC5564822	XM_001649127.2	antisense	intergenic	26674	convergent	downstream
XR_002499767.1	0		1160	0.002	0	LOC110675758	LOC5579438	XM_021841485.1	antisense	genic	0	nested	intronic
XR_002499768.1	0		391	0.014	0	LOC110675759	LOC5578796	XM_011494896.2	antisense	intergenic	9969	divergent	upstream
XR_002499769.1	1	7160	1478	0.002	0	LOC110675760	LOC5577934	XM_001663554.2	antisense	genic	0	nested	intronic
XR_002499770.1	1	7160	1413	0	0	LOC110675760	LOC5577934	XM_001663554.2	antisense	genic	0	nested	intronic
XR_002499771.1	0		1324	0	0	LOC110675761	LOC5577934	XM_001663554.2	antisense	genic	0	nested	intronic
XR_002499772.1	0		341	0.026	0	LOC110675762	LOC5577934	XM_001663554.2	sense	intergenic	49235	same_strand	upstream
XR_002499773.1	0		667	0.002	0	LOC110675763	LOC5578753	XM_001657071.2	antisense	intergenic	1004	divergent	upstream
XR_002499774.1	15	7160;7176;42434;30069;1518534;180454;7173;30066;29053;156304;174628;7108;69820;91739;38358	4102
XR_002499775.1	0		295	0.024	0	LOC110675765	LOC5564821	XM_001649134.2	antisense	intergenic	19152	divergent	upstream
XR_002499776.1	0		859	0.014	0	LOC110675766	LOC5573467	XM_021841499.1	antisense	intergenic	4310	divergent	upstream
XR_002499777.1	1	7160	607
XR_002499778.1	1	7160	537
XR_002499779.1	1	7160	699
XR_002499780.1	0		114
XR_002499781.1	0		397	0.004	0	LOC110675768	LOC23687789	XM_011495066.2	sense	intergenic	84222	same_strand	downstream
XR_002499782.1	0		598	0.01	0	LOC110675769	LOC5570959	XM_001659375.2	sense	intergenic	277	same_strand	upstream
XR_002499783.1	0		609	0.006	0	LOC110675770	LOC5577113	XM_001663151.2	antisense	intergenic	546	divergent	upstream
XR_002499784.1	0		580	0.008	0	LOC110675771	LOC5577113	XM_001663151.2	sense	intergenic	1721	same_strand	upstream
XR_002499785.1	0		580	0.008	0	LOC110675772	LOC5577220	XM_001656273.2	antisense	intergenic	1666	divergent	upstream
XR_002499786.1	0		524	0.102	0	LOC110675773	LOC5577220	XM_001656273.2	antisense	intergenic	66107	divergent	upstream
XR_002499787.1	0		420	0.03	0	LOC110675774	LOC5577220	XM_001656273.2	sense	intergenic	89907	same_strand	upstream
XR_002499788.1	0		645	0.272	0	LOC110675775	LOC5566092	XM_021845818.1	antisense	intergenic	5886	convergent	downstream
XR_002499789.1	0		694	0	0	LOC110675777	LOC5578974	XM_021841532.1	sense	genic	0	nested	intronic
XR_002499790.1	0		393	0.122	0	LOC110675778	LOC5574705	XM_021841536.1	antisense	genic	0	nested	intronic
XR_002499791.1	0		842	0.006	0	LOC110675783	LOC5565685	XM_001649986.2	antisense	intergenic	52134	convergent	downstream
XR_002499792.1	0		839	0.006	0	LOC110675783	LOC5565685	XM_001649986.2	antisense	intergenic	52134	convergent	downstream
XR_002499793.1	0		590	0.266	0	LOC110675784	LOC5578318	XM_021845843.1	antisense	intergenic	349	divergent	upstream
XR_002499794.1	0		1170	0.014	0	LOC5572685	LOC5572689	XM_001660458.2	antisense	intergenic	25159	divergent	upstream
XR_002499795.1	0		4557
XR_002499796.1	88	7160;42434;7176;7167;166361;198719;30066;1518534;7173;30069;180454;7291;7222;7274;30025;30033;7217;125945;42026;30023;1486046;28584;116153;217634;7244;7048;47314;7224;7213;7232;28612;7230;28610;7226;50390;110193;1041015;29029;7227;29030;7243;129105;7245;33412;41139;7070;7263;189513;38358;7220;110368;35570;7370;30019;41895;28588;27457;174628;69319;59916;139649;104688;7240;7241;7266;7229;7237;61390…	554	0.014	0	LOC5565553	LOC5575962	XM_021841568.1	antisense	genic	0	nested	intronic
XR_002499797.1	0		767	0.508	1	LOC110675787	LOC5575962	XM_021841569.1	sense	genic	0	nested	intronic
XR_002499798.1	0		358	0.064	0	LOC110675788	LOC5576600	XM_001656134.2	antisense	genic	0	nested	intronic
XR_002499799.1	5	7160;42434;7176;30069;7167	1404
XR_002499800.1	5	7160;42434;7176;30069;7167	1605
XR_002499801.1	0		1843	0	0	LOC110675791	LOC5574903	XM_021841583.1	sense	intergenic	4408	same_strand	downstream
XR_002499802.1	5	7160;42434;7176;30069;7167	1608
XR_002499803.1	0		612	0.114	0	LOC110675793	LOC110675196	XM_021839607.1	antisense	intergenic	2938	convergent	downstream
XR_002499804.1	0		1078	0.018	0	LOC110675794	LOC110675796	XM_021841600.1	antisense	intergenic	466	convergent	downstream
XR_002499805.1	0		808	0.138	0	LOC110675795	LOC110675796	XM_021841600.1	sense	intergenic	1750	same_strand	downstream
XR_002499806.1	0		805	0.236	0	LOC110675797	LOC5574912	XM_021841602.1	antisense	intergenic	1659	divergent	upstream
XR_002499807.1	0		1453	0.002	0	LOC110675798	LOC5574912	XM_021841602.1	sense	intergenic	8804	same_strand	downstream
XR_002499808.1	0		1414	0	0	LOC110675799	LOC5574912	XM_021841603.1	antisense	intergenic	17371	convergent	downstream
XR_002499809.1	0		837	0.012	0	LOC110675800	LOC5574913	XM_021841604.1	antisense	intergenic	9751	convergent	downstream
XR_002499810.1	0		689	0.034	0	LOC110675801	LOC5574913	XM_021841604.1	sense	intergenic	9007	same_strand	downstream
XR_002499811.1	0		1060	0.004	0	LOC110675802	LOC5574913	XM_021841604.1	antisense	intergenic	2841	convergent	downstream
XR_002499812.1	0		659	0.748	1	LOC110675804	LOC5569309	XM_001658379.2	antisense	intergenic	1966	divergent	upstream
XR_002499813.1	0		401	0.224	0	LOC110675805	LOC5578898	XM_021841613.1	sense	genic	0	nested	intronic
XR_002499814.1	15	7160;42434;7176;30066;1518534;7173;180454;7167;30069;7266;7241;51655;7234;198719;7515	3049
XR_002499815.1	0		973	0	0	LOC110675808	LOC5571599	XM_021841622.1	sense	intergenic	902	same_strand	downstream
XR_002499816.1	0		998
XR_002499817.1	0		1882	0	0	LOC110675813	LOC5571596	XM_021841644.1	sense	genic	0	nested	intronic
XR_002499818.1	0		703	0.444	1	LOC110675814	LOC5580262	XM_001656092.2	antisense	intergenic	5026	divergent	upstream
XR_002499819.1	0		527	0.006	0	LOC110675815	LOC5570634	XM_001659191.3	sense	intergenic	7708	same_strand	downstream
XR_002499820.1	4	7160;42434;7176;156304	2339
XR_002499821.1	0		811	0.004	0	LOC110675818	LOC5570741	XM_021841669.1	sense	genic	0	nested	intronic
XR_002499822.1	0		363	0.11	0	LOC110675819	LOC110673991	XM_021841658.1	sense	intergenic	342	same_strand	upstream
XR_002499823.1	9	7160;7108;69820;7224;307658;64791;613905;42434;7176	2549
XR_002499824.1	9	7160;7108;69820;7224;307658;64791;613905;42434;7176	2472
XR_002499825.1	0		507	0.132	0					distal
XR_002499826.1	0		293	0.28	0	LOC110675823	LOC5564478	XM_021845941.1	sense	intergenic	54679	same_strand	downstream
XR_002499827.1	0		527	0.012	0	LOC110675824	LOC5564478	XM_021845941.1	antisense	intergenic	8559	divergent	upstream
XR_002499828.1	0		1396	0	0	LOC110675825	LOC5564671	XM_001648969.2	sense	intergenic	954	same_strand	upstream
XR_002499829.1	0		547	0.018	0	LOC110675828	LOC5578313	XM_001656839.2	antisense	intergenic	2382	divergent	upstream
XR_002499830.1	0		825	0	0	LOC110675829	LOC5578314	XM_021845994.1	antisense	intergenic	5224	divergent	upstream
XR_002499831.1	0		412	0.268	0	LOC110675830	LOC5578308	XM_001656842.2	antisense	intergenic	1794	divergent	upstream
XR_002499832.1	0		459	0	0	LOC110675831	LOC5575982	XM_021846000.1	sense	intergenic	3349	same_strand	upstream
XR_002499833.1	0		1197	0	0	LOC110675832	LOC5576862	XM_001662908.2	sense	intergenic	1785	same_strand	upstream
XR_002499834.1	0		554	0.018	0	LOC110675834	LOC5577187	XM_021846014.1	sense	intergenic	4262	same_strand	upstream
XR_002499835.1	0		306	0.258	0	LOC110675835	LOC5574881	XM_021846026.1	sense	intergenic	10677	same_strand	upstream
XR_002499836.1	0		691	0.006	0	LOC110675837	LOC5579978	XM_021841708.1	antisense	genic	0	overlapping	exonic
XR_002499837.1	0		851	0.018	0	LOC110675838	LOC5566910	XM_021846040.1	sense	intergenic	504	same_strand	upstream
XR_002499838.1	0		132
XR_002499839.1	0		333	0.002	0	LOC110675842	LOC110676814	XM_021846070.1	antisense	intergenic	22169	divergent	upstream
XR_002499840.1	1	7160	303	0.616	1	LOC5571392	LOC5574452	XM_021841713.1	sense	intergenic	3660	same_strand	downstream
XR_002499841.1	0		223	0.552	1	LOC110675843	LOC110675839	XM_021841711.1	sense	genic	0	nested	intronic
XR_002499842.1	0		282	0.312	0	LOC110675845	LOC5573100	XM_021846111.1	antisense	intergenic	5701	divergent	upstream
XR_002499843.1	0		632	0.01	0	LOC110675846	LOC5573100	XM_021846111.1	sense	intergenic	6038	same_strand	upstream
XR_002499844.1	0		619	0.028	0	LOC5573093	LOC5573091	XM_001654355.2	sense	intergenic	1660	same_strand	upstream
XR_002499845.1	0		709	0.014	0	LOC110675847	LOC5573091	XM_001654355.2	sense	intergenic	4740	same_strand	upstream
XR_002499846.1	0		610	0.022	0	LOC110675848	LOC5569392	XM_021846149.1	sense	intergenic	1759	same_strand	downstream
XR_002499847.1	0		610	0.022	0	LOC110675849	LOC5569383	XM_001658412.2	antisense	intergenic	698	divergent	upstream
XR_002499848.1	1	7160	889	0.044	0	LOC110675851	LOC5567090	XM_021841756.1	antisense	genic	0	nested	intronic
XR_002499849.1	1	7160	868	0.046	0	LOC110675851	LOC5567090	XM_021841758.1	antisense	genic	0	nested	intronic
XR_002499850.1	0		918	0.02	0	LOC110675852	LOC5567090	XM_021841758.1	antisense	genic	0	nested	intronic
XR_002499851.1	0		384	0.006	0	LOC110675853	LOC5567089	XM_021841762.1	sense	genic	0	nested	intronic
XR_002499852.1	0		890	0.024	0	LOC110675854	LOC5576078	XM_001662359.2	antisense	genic	0	nested	intronic
XR_002499853.1	0		277	0.23	0	LOC110675855	LOC5574421	XM_001661388.2	antisense	intergenic	6763	divergent	upstream
XR_002499854.1	0		420	0.032	0	LOC110675856	LOC5569031	XM_021846180.1	antisense	intergenic	10588	divergent	upstream
XR_002499855.1	0		430	0.03	0	LOC110675857	LOC5569031	XM_021846180.1	antisense	intergenic	11342	divergent	upstream
XR_002499856.1	0		504	0.016	0					distal
XR_002499857.1	0		415	0.008	0					distal
XR_002499858.1	1	7160	867	0.042	0					distal
XR_002499859.1	0		689	0	0					distal
XR_002499860.1	0		1141	0.004	0	LOC110675864	LOC5578259	XM_021841801.1	sense	intergenic	13048	same_strand	downstream
XR_002499861.1	0		711	0.816	1	LOC110675865	LOC5578259	XM_021841801.1	sense	intergenic	20131	same_strand	downstream
XR_002499862.1	0		888	0.324	0	LOC110675866	LOC5576843	XM_001662899.2	sense	intergenic	21500	same_strand	downstream
XR_002499863.1	0		647	0.006	0	LOC110675867	LOC5575210	XM_021846205.1	sense	intergenic	29298	same_strand	downstream
XR_002499864.1	0		1474	0.004	0	LOC110675868	LOC5564615	XM_001648915.2	sense	intergenic	2599	same_strand	upstream
XR_002499865.1	0		601	0.002	0	LOC110675870	LOC5576845	XM_021841808.1	antisense	intergenic	8308	convergent	downstream
XR_002499866.1	0		535	0.002	0	LOC110675870	LOC5576845	XM_021841803.1	antisense	intergenic	8308	convergent	downstream
XR_002499867.1	0		900	0.006	0	LOC110675871	LOC5576845	XM_021841806.1	antisense	genic	0	nested	intronic
XR_002499868.1	0		176
XR_002499869.1	0		1636	0	0	LOC110675872	LOC5564962	XM_021841820.1	antisense	intergenic	14248	divergent	upstream
XR_002499870.1	0		1051	0	0	LOC110675873	LOC5564962	XM_021841820.1	antisense	intergenic	10338	divergent	upstream
XR_002499871.1	0		419	0.008	0	LOC110675874	LOC5565995	XM_021841827.1	sense	intergenic	2519	same_strand	upstream
XR_002499872.1	0		338	0.012	0	LOC110675875	LOC5565995	XM_021841827.1	antisense	intergenic	2875	divergent	upstream
XR_002499873.1	0		468	0.004	0	LOC110675876	LOC5577566	XM_001663386.2	sense	intergenic	2744	same_strand	downstream
XR_002499874.1	0		514	0.154	0	LOC110675878	LOC5565994	XM_001650312.2	antisense	genic	0	nested	intronic
XR_002499875.1	1	7160	697	0.004	0	LOC110675879	LOC5574509	XM_021841834.1	antisense	intergenic	29909	convergent	downstream
XR_002499876.1	0		419	0.048	0					distal
XR_002499877.1	0		349	0.052	0					distal
XR_002499878.1	2	7160;42434	502	0.504	1	LOC5566367	LOC5574509	XM_021841834.1	antisense	intergenic	90144	convergent	downstream
XR_002499879.1	1	7160	402	0.518	1	LOC5564082	LOC110675209	XM_021839623.1	sense	intergenic	81515	same_strand	downstream
XR_002499880.1	2	7160;42434	713	0.848	1					distal
XR_002499881.1	1	7160	364	0.03	0					distal
XR_002499882.1	1	7160	581	0.482	1	LOC5563934	LOC5576854	XM_001656229.2	sense	intergenic	21804	same_strand	downstream
XR_002499883.1	0		360	0.018	0	LOC110675883	LOC110676860	XM_021846298.1	antisense	intergenic	6070	divergent	upstream
XR_002499884.1	0		629	0.092	0	LOC110675884	LOC5576852	XM_021841837.1	antisense	genic	0	nested	intronic
XR_002499885.1	0		156
XR_002499886.1	0		366	0.036	0	LOC110675887	LOC5579066	XM_001664173.2	sense	intergenic	34019	same_strand	downstream
XR_002499887.1	0		148
XR_002499888.1	0		147
XR_002499889.1	1	7160	1470
XR_002499890.1	1	7160	1452
XR_002499891.1	0		424	0.406	0	LOC110675892	LOC5569420	XM_001658462.3	antisense	genic	0	nested	intronic
XR_002499892.1	0		590	0.092	0	LOC110675893	LOC110676874	XM_021846360.1	sense	intergenic	8601	same_strand	upstream
XR_002499893.1	0		447	0	0	LOC110675893	LOC110676874	XM_021846360.1	sense	intergenic	8601	same_strand	upstream
XR_002499894.1	0		583	0.15	0	LOC110675894	LOC5569427	XM_001658467.3	antisense	genic	0	nested	intronic
XR_002499895.1	0		269	0.052	0	LOC110675895	LOC5573384	XM_001654511.2	sense	intergenic	2301	same_strand	upstream
XR_002499896.1	0		604	0.106	0	LOC110675896	LOC5573384	XM_001654511.2	antisense	intergenic	359	divergent	upstream
XR_002499897.1	0		429	0.044	0	LOC110675899	LOC5567716	XM_001657587.2	antisense	intergenic	1185	convergent	downstream
XR_002499898.1	0		377	0.18	0	LOC110675900	LOC5567311	XM_001651696.2	antisense	intergenic	81369	divergent	upstream
XR_002499899.1	0		762	0.006	0					distal
XR_002499900.1	0		488	0.006	0					distal
XR_002499901.1	0		1963	0	0	LOC110675904	LOC5565621	XM_021841907.1	antisense	genic	0	nested	intronic
XR_002499902.1	0		594	0.01	0	LOC110675905	LOC5574061	XM_021841903.1	antisense	intergenic	8704	convergent	downstream
XR_002499903.1	3	7160;7176;42434	1033	0.004	0	LOC110675906	LOC5564737	XM_001649033.3	antisense	genic	0	nested	intronic
XR_002499904.1	0		874	0.002	0	LOC110675907	LOC5564737	XM_021841910.1	antisense	genic	0	nested	intronic
XR_002499905.1	0		483	0.8	1	LOC5564739	LOC5564737	XM_021841910.1	antisense	genic	0	overlapping	exonic
XR_002499906.1	24	7160;42434;1518534;30066;7173;180454;7220;7226;129105;28584;125945;7245;1486046;7238;7240;29030;30023;7243;7227;1041015;30033;30025;265458;7274	1700
XR_002499907.1	0		1114	0.006	0	LOC110675908	LOC5567757	XM_001657604.2	antisense	genic	0	nested	intronic
XR_002499908.1	0		505	0	0					distal
XR_002499909.1	0		646	0	0	LOC110675910	LOC5572753	XM_001660523.2	sense	intergenic	1934	same_strand	upstream
XR_002499910.1	0		813	0.538	1	LOC110675911	LOC5565411	XM_021841926.1	sense	intergenic	4556	same_strand	downstream
XR_002499911.1	0		927	0	0	LOC110675913	LOC5580322	XM_021846526.1	sense	intergenic	12637	same_strand	downstream
XR_002499912.1	1	7160	1581	0.002	0	LOC110675916	LOC110675915	XM_021841941.1	antisense	genic	0	nested	intronic
XR_002499913.1	1	7160	1583	0.006	0	LOC110675916	LOC110675915	XM_021841941.1	antisense	genic	0	nested	intronic
XR_002499914.1	1	7160	1587	0.002	0	LOC110675916	LOC110675915	XM_021841941.1	antisense	genic	0	nested	intronic
XR_002499915.1	0		1534	0.004	0	LOC110675917	LOC110675915	XM_021841941.1	antisense	genic	0	nested	intronic
XR_002499916.1	0		1536	0.008	0	LOC110675917	LOC110675915	XM_021841941.1	antisense	genic	0	nested	intronic
XR_002499917.1	0		1540	0.002	0	LOC110675917	LOC110675915	XM_021841941.1	antisense	genic	0	nested	intronic
XR_002499918.1	0		991	0.004	0	LOC110675920	LOC5576163	XM_021841961.1	antisense	genic	0	nested	intronic
XR_002499919.1	3	7160;42434;7176	2151
XR_002499920.1	1	7160	754	0.002	0	LOC110675921	LOC5577619	XM_001656563.2	antisense	intergenic	78679	divergent	upstream
XR_002499921.1	0		601	0.002	0	LOC110675922	LOC5576175	XM_021841972.1	antisense	genic	0	nested	intronic
XR_002499922.1	37	7160;7173;30066;1518534;7167;42434;30069;180454;7176;300111;217634;64793;456900;13686;471704;411798;72781;29058;12957;143995;103372;307658;34720;7217;30033;30023;7234;7229;7237;13164;520822;108931;156304;561572;30213;28612;7446	3692
XR_002499923.1	0		558	0.044	0	LOC110675923	LOC5573541	XM_001654626.2	antisense	genic	0	nested	intronic
XR_002499924.1	0		558	0.044	0	LOC110675924	LOC5573541	XM_001654626.2	antisense	genic	0	nested	intronic
XR_002499925.1	0		477	0.004	0	LOC110675927	LOC5571704	XM_021839504.1	sense	intergenic	9319	same_strand	upstream
XR_002499926.1	0		427	0.006	0	LOC110675927	LOC5571704	XM_021839504.1	sense	intergenic	9319	same_strand	upstream
XR_002499927.1	0		300	0.006	0	LOC110675925	LOC5574988	XM_021841975.1	antisense	genic	0	nested	intronic
XR_002499928.1	1	7160	2412
XR_002499929.1	0		247	0.054	0	LOC110675928	LOC5574987	XM_021841956.1	sense	intergenic	11885	same_strand	downstream
XR_002499930.1	0		559	0.006	0	LOC110675931	LOC5566374	XM_021846678.1	sense	intergenic	6902	same_strand	downstream
XR_002499931.1	0		473	0.01	0	LOC110675931	LOC5566374	XM_021846676.1	sense	intergenic	6902	same_strand	downstream
XR_002499932.1	0		963	0.008	0	LOC110675933	LOC110675125	XM_021839506.1	antisense	intergenic	45120	convergent	downstream
XR_002499933.1	0		5378	0.004	0	LOC110675934	LOC110675126	XM_021839507.1	sense	intergenic	18497	same_strand	downstream
XR_002499934.1	0		2909	0	0	LOC110675935	LOC110675126	XM_021839507.1	sense	intergenic	24991	same_strand	downstream
XR_002499935.1	0		1114	0.764	1	LOC110675936	LOC5569437	XM_001658477.2	antisense	intergenic	39243	convergent	downstream
XR_002499936.1	0		356	0.034	0	LOC110675937	LOC5577304	XM_001663284.2	sense	intergenic	4872	same_strand	upstream
XR_002499937.1	0		518	0.004	0	LOC110675938	LOC5577304	XM_001663284.2	sense	intergenic	5476	same_strand	upstream
XR_002499938.1	0		158
XR_002499939.1	0		468	0.004	0	LOC110675943	LOC110676916	XM_021846726.1	antisense	intergenic	325	divergent	upstream
XR_002499940.1	0		672	0.9	1	LOC5565308	LOC110675945	XM_021842024.1	antisense	intergenic	7430	convergent	downstream
XR_002499941.1	1	7160	804	0.124	0					distal
XR_002499942.1	0		879	0	0					distal
XR_002499943.1	0		197
XR_002499944.1	0		383	0.01	0					distal
XR_002499945.1	0		549	0.062	0	LOC110675952	LOC5565528	XM_001649862.2	antisense	intergenic	11479	convergent	downstream
XR_002499946.1	0		650	0	0	LOC110675953	LOC110675129	XM_021839512.1	sense	intergenic	124	same_strand	downstream
XR_002499947.1	0		514	0	0	LOC110675954	LOC110675129	XM_021839512.1	antisense	intergenic	2970	divergent	upstream
XR_002499948.1	0		1645	0.004	0	LOC110675956	LOC5565559	XM_021842041.1	sense	intergenic	216	same_strand	upstream
XR_002499949.1	0		1580	0.004	0	LOC110675956	LOC5565559	XM_021842041.1	sense	intergenic	216	same_strand	upstream
XR_002499950.1	0		1585	0.004	0	LOC110675956	LOC5565559	XM_021842041.1	sense	intergenic	216	same_strand	upstream
XR_002499951.1	0		679	0.054	0	LOC110675958	LOC5564459	XM_001648757.2	sense	intergenic	15089	same_strand	upstream
XR_002499952.1	0		141
XR_002499953.1	0		1231	0.01	0	LOC110675960	LOC5578584	XM_021842086.1	antisense	intergenic	19542	convergent	downstream
XR_002499954.1	0		556	0.036	0	LOC110675961	LOC5577014	XM_021846937.1	sense	intergenic	9189	same_strand	upstream
XR_002499955.1	0		400	0	0	LOC110675962	LOC5564449	XM_021842093.1	sense	genic	0	nested	intronic
XR_002499956.1	0		446	0	0	LOC110675963	LOC5566253	XM_001650583.2	sense	intergenic	2088	same_strand	upstream
XR_002499957.1	0		880	0.016	0	LOC110675964	LOC5564542	XM_021846958.1	antisense	intergenic	10540	convergent	downstream
XR_002499958.1	0		594	0.018	0	LOC110675970	LOC5572794	XM_021846990.1	antisense	intergenic	2722	divergent	upstream
XR_002499959.1	0		395	0.02	0	LOC110675971	LOC110676953	XM_021846991.1	sense	intergenic	1174	same_strand	downstream
XR_002499960.1	0		374	0.026	0	LOC110675972	LOC5572800	XM_001654151.2	antisense	intergenic	5557	convergent	downstream
XR_002499961.1	0		795	0	0	LOC110675974	LOC5573417	XM_001654541.2	antisense	genic	0	nested	intronic
XR_002499962.1	6	7160;7176;1518534;7173;30066;7167	2780	0	0	LOC110675975	LOC5564146	XM_001648426.2	antisense	intergenic	55711	divergent	upstream
XR_002499963.1	0		350	0.602	1	LOC110675976	LOC5565967	XM_001650285.2	antisense	genic	0	overlapping	exonic
XR_002499964.1	0		671	0.36	0	LOC110675978	LOC5577049	XM_021842173.1	sense	intergenic	21832	same_strand	downstream
XR_002499965.1	0		595	0.03	0	LOC23687896	LOC5578594	XM_001656966.2	antisense	genic	0	overlapping	exonic
XR_002499966.1	0		532	0.12	0	LOC110675979	LOC5578596	XM_021842180.1	antisense	genic	0	nested	intronic
XR_002499967.1	0		875	0.016	0	LOC110675980	LOC5578831	XM_001657132.2	antisense	genic	0	nested	intronic
XR_002499968.1	0		952	0.002	0	LOC110675980	LOC5578831	XM_001657131.2	antisense	genic	0	nested	intronic
XR_002499969.1	0		416	0.462	1	LOC110675984	LOC5575117	XM_021842193.1	antisense	genic	0	nested	intronic
XR_002499970.1	0		2269	0	0	LOC110675985	LOC110675983	XM_021842203.1	antisense	genic	0	nested	intronic
XR_002499971.1	0		360	0.046	0	LOC110675986	LOC110675136	XM_021839518.1	antisense	intergenic	4826	convergent	downstream
XR_002499972.1	0		554	0.356	0	LOC110675987	LOC110675136	XM_021839518.1	antisense	intergenic	52630	convergent	downstream
XR_002499973.1	0		507	0.024	0	LOC110675988	LOC110675138	XM_021839519.1	sense	intergenic	39295	same_strand	upstream
XR_002499974.1	0		370	0.016	0	LOC110675989	LOC110675138	XM_021839519.1	antisense	intergenic	46901	divergent	upstream
XR_002499975.1	0		586	0.242	0	LOC110675990	LOC110675138	XM_021839519.1	antisense	genic	0	nested	intronic
XR_002499976.1	0		747	0.02	0	LOC110675991	LOC110675138	XM_021839519.1	antisense	genic	0	nested	intronic
XR_002499977.1	0		377	0.364	0	LOC110675992	LOC110675138	XM_021839519.1	antisense	genic	0	nested	intronic
XR_002499978.1	0		1017	0	0	LOC110675993	LOC5575135	XM_001655462.2	antisense	genic	0	nested	exonic
XR_002499979.1	0		532	0.588	1	LOC110675981	LOC5576277	XM_001662516.2	antisense	intergenic	4253	convergent	downstream
XR_002499980.1	0		543	0.026	0	LOC110675994	LOC5575136	XM_021842214.1	antisense	genic	0	overlapping	exonic
XR_002499981.1	0		378	0.326	0	LOC110675995	LOC5575136	XM_001655463.2	antisense	genic	0	nested	intronic
XR_002499982.1	0		953	0.036	0	LOC110675996	LOC5575137	XM_001655464.2	antisense	intergenic	1672	divergent	upstream
XR_002499983.1	0		693	0.002	0	LOC110675997	LOC5575140	XM_021842222.1	sense	genic	0	containing	intronic
XR_002499984.1	0		794	0.008	0	LOC110675998	LOC5577537	XM_001656499.2	antisense	intergenic	2234	divergent	upstream
XR_002499985.1	0		1143	0.02	0	LOC110675999	LOC5564027	XM_001648297.2	sense	intergenic	13147	same_strand	upstream
XR_002499986.1	1	7160	1280	0.26	0	LOC5578618	LOC5578619	XM_001656984.2	sense	intergenic	6448	same_strand	downstream
XR_002499987.1	1	7160	885	0.434	1	LOC5578618	LOC5578619	XM_001656984.2	sense	intergenic	6685	same_strand	downstream
XR_002499988.1	0		393	0.028	0	LOC110676000	LOC5574970	XM_021842213.1	sense	intergenic	4914	same_strand	downstream
XR_002499989.1	0		1540	0	0	LOC110676002	LOC5564815	XM_021842235.1	sense	genic	0	nested	intronic
XR_002499990.1	0		229	0.536	1	LOC110676004	LOC110676003	XM_021842238.1	sense	intergenic	24	same_strand	downstream
XR_002499991.1	0		738	0.01	0	LOC110676005	LOC5564816	XM_021842239.1	antisense	intergenic	2506	divergent	upstream
XR_002499992.1	0		648	0.75	1	LOC110676006	LOC5571854	XM_001653742.2	sense	intergenic	882	same_strand	upstream
XR_002499993.1	0		935	0.01	0	LOC110676007	LOC5578606	XM_021842249.1	sense	intergenic	4866	same_strand	downstream
XR_002499994.1	0		1161	0	0	LOC110676009	LOC5571193	XM_001653459.3	sense	intergenic	7205	same_strand	upstream
XR_002499995.1	0		283	0.036	0	LOC110676011	LOC5573995	XM_021842312.1	sense	intergenic	9840	same_strand	upstream
XR_002499996.1	0		283	0.036	0	LOC110676011	LOC5573995	XM_021842312.1	sense	intergenic	9840	same_strand	upstream
XR_002499997.1	0		332	0.02	0	LOC110676011	LOC5573995	XM_021842312.1	sense	intergenic	9840	same_strand	upstream
XR_002499998.1	0		1312	0	0	LOC110676011	LOC5573995	XM_021842312.1	sense	intergenic	9840	same_strand	upstream
XR_002499999.1	0		337	0.018	0	LOC110676011	LOC5573995	XM_021842312.1	sense	intergenic	9840	same_strand	upstream
XR_002500000.1	0		3604	0.002	0	LOC110676012	LOC5573995	XM_021842291.1	antisense	genic	0	nested	intronic
XR_002500001.1	1	7160	639	0	0	LOC110676013	LOC5573997	XM_021842313.1	sense	genic	0	nested	intronic
XR_002500002.1	0		1758	0.004	0	LOC110676015	LOC110676014	XM_021842334.1	antisense	intergenic	8320	convergent	downstream
XR_002500003.1	0		295	0.39	0	LOC110676018	LOC5565828	XM_021842342.1	antisense	intergenic	107	convergent	downstream
XR_002500004.1	1	7160	922	0	0	LOC110676019	LOC5568743	XM_021842354.1	sense	intergenic	27934	same_strand	downstream
XR_002500005.1	0		234	0.07	0	LOC110676021	LOC5568745	XM_001658074.2	antisense	genic	0	overlapping	exonic
XR_002500006.1	1	7160	837	0.25	0					distal
XR_002500007.1	1	7160	731	0	0					distal
XR_002500008.1	0		705	0.004	0					distal
XR_002500009.1	0		811	0.006	0	LOC110676025	LOC5566824	XM_021842380.1	antisense	genic	0	nested	intronic
XR_002500010.1	7	7160;42434;7176;7167;29029;7222;7515	4564
XR_002500011.1	7	7160;42434;7176;7167;29029;7222;7515	2904
XR_002500012.1	7	7160;42434;7176;7167;29029;7222;7515	4561
XR_002500013.1	0		779	0.066	0	LOC110676027	LOC5566822	XM_001651191.2	sense	genic	0	nested	intronic
XR_002500014.1	0		851	0.018	0	LOC110676028	LOC5566834	XM_021842415.1	antisense	genic	0	nested	intronic
XR_002500015.1	0		180
XR_002500016.1	0		592	0.002	0	LOC110676032	LOC5568922	XM_021847503.1	sense	intergenic	1219	same_strand	upstream
XR_002500017.1	0		296	0.376	0	LOC110676033	LOC110677033	XM_021847510.1	antisense	intergenic	46595	divergent	upstream
XR_002500018.1	0		1730	0.004	0	LOC110676035	LOC5572098	XM_021842456.1	antisense	genic	0	nested	intronic
XR_002500019.1	0		774	0.138	0	LOC110676036	LOC5572098	XM_021842456.1	antisense	genic	0	nested	intronic
XR_002500020.1	0		485	0.034	0	LOC110676037	LOC5564813	XM_001649112.2	sense	intergenic	36369	same_strand	downstream
XR_002500021.1	3	7160;42434;7176	3103
XR_002500022.1	0		1294	0.142	0	LOC5569169	LOC5569170	XM_021842482.1	antisense	genic	0	nested	intronic
XR_002500023.1	0		542	0.29	0	LOC110676039	LOC5577718	XM_021842486.1	sense	genic	0	nested	intronic
XR_002500024.1	0		2703	0	0	LOC110676040	LOC5577717	XM_001663449.2	antisense	intergenic	8838	convergent	downstream
XR_002500025.1	0		420	0.002	0	LOC110676041	LOC5572541	XM_001660422.2	sense	genic	0	nested	intronic
XR_002500026.1	0		795	0.02	0	LOC110676043	LOC5572546	XM_001660419.2	antisense	intergenic	3777	convergent	downstream
XR_002500027.1	0		638
XR_002500028.1	0		232	0.048	0	LOC110676053	LOC5569871	XM_001658718.2	antisense	intergenic	1337	divergent	upstream
XR_002500029.1	0		449	0.016	0	LOC110676054	LOC110677091	XM_021847760.1	sense	intergenic	2809	same_strand	downstream
XR_002500030.1	0		711	0.004	0	LOC110676055	LOC5575585	XM_021847791.1	antisense	intergenic	6794	convergent	downstream
XR_002500031.1	0		311	0.068	0	LOC110676058	LOC5566979	XM_001651349.2	antisense	intergenic	3165	divergent	upstream
XR_002500032.1	0		351	0.036	0	LOC110676059	LOC5566978	XM_001651348.2	sense	intergenic	3855	same_strand	upstream
XR_002500033.1	0		410	0.188	0	LOC110676060	LOC5566973	XM_021847830.1	sense	intergenic	32141	same_strand	upstream
XR_002500034.1	0		635
XR_002500035.1	0		956	0.014	0	LOC110676061	LOC5565401	XM_001649698.2	antisense	intergenic	4461	divergent	upstream
XR_002500036.1	0		529	0.012	0	LOC110676062	LOC5565401	XM_001649698.2	sense	intergenic	4018	same_strand	upstream
XR_002500037.1	0		1251
XR_002500038.1	0		1298	0.822	1	LOC110676064	LOC5567851	XM_021842560.1	antisense	genic	0	nested	intronic
XR_002500039.1	1	7160	809	0.004	0					distal
XR_002500040.1	0		458	0.018	0					distal
XR_002500041.1	0		541	0.014	0	LOC110676067	LOC5572061	XM_001653777.2	sense	intergenic	2995	same_strand	upstream
XR_002500042.1	0		1253	0.044	0	LOC110676068	LOC5572078	XM_021847896.1	sense	intergenic	6586	same_strand	upstream
XR_002500043.1	0		326	0.16	0	LOC110676069	LOC5565854	XM_001650151.2	antisense	intergenic	401	divergent	upstream
XR_002500044.1	0		977	0.004	0	LOC110676070	LOC5565834	XM_021847951.1	sense	intergenic	2550	same_strand	downstream
XR_002500045.1	0		549	0.102	0	LOC110676071	LOC5573450	XM_021847959.1	antisense	intergenic	4493	divergent	upstream
XR_002500046.1	0		409	0.024	0	LOC110676072	LOC5573452	XM_021847965.1	antisense	intergenic	7589	divergent	upstream
XR_002500047.1	0		347	0.002	0	LOC110676072	LOC5573452	XM_021847965.1	antisense	intergenic	7589	divergent	upstream
XR_002500048.1	0		293	0.294	0	LOC110676073	LOC5569804	XM_021848004.1	sense	intergenic	10632	same_strand	upstream
XR_002500049.1	0		378	0.096	0	LOC110676074	LOC110677170	XM_021848041.1	antisense	intergenic	40381	convergent	downstream
XR_002500050.1	0		880	0.02	0	LOC110676077	LOC110675244	XM_021839696.1	antisense	intergenic	5960	divergent	upstream
XR_002500051.1	0		490	0.006	0	LOC110676079	LOC5564918	XM_001649236.2	antisense	intergenic	6313	divergent	upstream
XR_002500052.1	0		591	0.016	0	LOC110676080	LOC5575796	XM_001662170.2	sense	intergenic	57615	same_strand	upstream
XR_002500053.1	0		675	0.01	0	LOC110676081	LOC5576846	XM_001662905.2	sense	intergenic	820	same_strand	upstream
XR_002500054.1	0		598	0.002	0	LOC110676082	LOC110675247	XM_021839697.1	sense	intergenic	828	same_strand	downstream
XR_002500055.1	0		596	0.002	0	LOC110676082	LOC110675247	XM_021839697.1	sense	intergenic	828	same_strand	downstream
XR_002500056.1	0		749	0.93	1	LOC110676085	LOC110676084	XM_021842590.1	antisense	genic	0	nested	intronic
XR_002500057.1	0		2704	0.204	0	LOC110676086	LOC5575816	XM_021842597.1	antisense	genic	0	containing	intronic
XR_002500058.1	0		235	0.496	1	LOC110676087	LOC5565883	XM_021848116.1	antisense	intergenic	64692	divergent	upstream
XR_002500059.1	1	7160	931	0.016	0	LOC110676088	LOC110676091	XM_021842622.1	sense	intergenic	5861	same_strand	upstream
XR_002500060.1	1	7160	1526
XR_002500061.1	0		284	0.184	0	LOC110676089	LOC5576046	XM_001662319.2	antisense	intergenic	4165	divergent	upstream
XR_002500062.1	0		343	0.014	0	LOC110676090	LOC5576046	XM_001662319.2	sense	intergenic	1641	same_strand	upstream
XR_002500063.1	0		1519	0	0	LOC110676093	LOC5564263	XM_001648547.2	antisense	intergenic	18229	divergent	upstream
XR_002500064.1	0		1462	0	0	LOC110676093	LOC5564263	XM_001648547.2	antisense	intergenic	18229	divergent	upstream
XR_002500065.1	1	7160	1600	0.002	0	LOC110676094	LOC5564263	XM_001648547.2	antisense	intergenic	27495	divergent	upstream
XR_002500066.1	1	7160	1543	0	0	LOC110676094	LOC5564263	XM_001648547.2	antisense	intergenic	27495	divergent	upstream
XR_002500067.1	0		1068	0	0	LOC110676095	LOC5564250	XM_001648546.2	antisense	genic	0	nested	intronic
XR_002500068.1	0		781	0.106	0	LOC110676096	LOC5564250	XM_001648546.2	sense	genic	0	nested	intronic
XR_002500069.1	0		169
XR_002500070.1	0		607	0.018	0	LOC5573482	LOC5565906	XM_021848151.1	antisense	intergenic	3439	divergent	upstream
XR_002500071.1	0		746	0.018	0	LOC110676100	LOC5564260	XM_021842640.1	sense	genic	0	nested	intronic
XR_002500072.1	0		1132	0.004	0	LOC110676102	LOC5564260	XM_021842640.1	sense	intergenic	2014	same_strand	upstream
XR_002500073.1	0		669	0.014	0	LOC110676105	LOC110676104	XM_021842645.1	antisense	genic	0	nested	intronic
XR_002500074.1	0		516	0.018	0	LOC110676101	LOC5576686	XM_021842637.1	antisense	genic	0	nested	intronic
XR_002500075.1	0		577	0	0	LOC110676107	LOC110677208	XM_021848195.1	antisense	intergenic	4163	convergent	downstream
XR_002500076.1	0		332	0.078	0	LOC110676108	LOC5564231	XM_021842656.1	antisense	intergenic	2890	convergent	downstream
XR_002500077.1	0		986	0.05	0	LOC110676110	LOC110675142	XM_021839523.1	sense	intergenic	19956	same_strand	upstream
XR_002500078.1	0		193
XR_002500079.1	0		716	0.004	0	LOC110676112	LOC5568183	XM_021848218.1	antisense	intergenic	2896	divergent	upstream
XR_002500080.1	0		876	0.06	0	LOC110676113	LOC5568191	XM_021848231.1	sense	intergenic	858	same_strand	upstream
XR_002500081.1	0		599	0.414	0	LOC5574700	LOC5574701	XM_021842674.1	antisense	genic	0	overlapping	exonic
XR_002500082.1	0		847	0.072	0	LOC110676115	LOC110676114	XM_021842706.1	antisense	genic	0	nested	intronic
XR_002500083.1	0		309	0.582	1	LOC110676116	LOC5564522	XM_001648814.2	antisense	intergenic	6541	divergent	upstream
XR_002500084.1	0		670	0	0	LOC110676117	LOC5568881	XM_001652556.2	antisense	intergenic	111	divergent	upstream
XR_002500085.1	0		772	0.006	0	LOC110676118	LOC5569019	XM_021842721.1	sense	genic	0	nested	intronic
XR_002500086.1	0		737	0.004	0	LOC5569384	LOC5569019	XM_021842721.1	sense	genic	0	nested	intronic
XR_002500087.1	0		436	0.062	0	LOC110676119	LOC110677224	XM_021848255.1	antisense	intergenic	3349	convergent	downstream
XR_002500088.1	0		276	0.056	0	LOC110676120	LOC5574161	XM_001655020.2	antisense	genic	0	nested	intronic
XR_002500089.1	1	7160	1262
XR_002500090.1	0		720	0	0	LOC110676123	LOC5575660	XM_021842769.1	sense	intergenic	72377	same_strand	downstream
XR_002500091.1	0		346	0.018	0	LOC110676124	LOC5569622	XM_001652854.2	antisense	intergenic	4353	divergent	upstream
XR_002500092.1	0		250	0.142	0	LOC110676125	LOC110677227	XM_021848273.1	antisense	intergenic	90529	divergent	upstream
XR_002500093.1	6	7160;42434;7176;7237;7234;7229	7784
XR_002500094.1	0		4176
XR_002500095.1	0		4005
XR_002500096.1	0		774	0.77	1	LOC5569598	LOC5569599	XM_021842799.1	antisense	intergenic	8273	divergent	upstream
XR_002500097.1	0		768	0.772	1	LOC5569598	LOC5569599	XM_021842799.1	antisense	intergenic	8274	divergent	upstream
XR_002500098.1	0		843	0.032	0	LOC110676132	LOC110676131	XM_021842801.1	antisense	genic	0	nested	intronic
XR_002500099.1	0		1246	0.004	0	LOC110676132	LOC110676131	XM_021842801.1	antisense	genic	0	nested	intronic
XR_002500100.1	0		670	0.002	0	LOC110676133	LOC5568069	XM_001651959.2	sense	intergenic	7011	same_strand	upstream
XR_002500101.1	0		1107	0.006	0	LOC110676134	LOC5579421	XM_021842825.1	antisense	intergenic	3383	convergent	downstream
XR_002500102.1	0		782	0.002	0	LOC110676136	LOC110677240	XM_021848317.1	sense	intergenic	2805	same_strand	upstream
XR_002500103.1	0		643	0.004	0	LOC110676138	LOC5569595	XM_021842851.1	sense	genic	0	nested	intronic
XR_002500104.1	1	7160	438	0.212	0	LOC5569587	LOC5569585	XM_021842862.1	sense	genic	0	nested	intronic
XR_002500105.1	0		465	0.586	1	LOC110676142	LOC110676143	XM_021842883.1	antisense	intergenic	13637	divergent	upstream
XR_002500106.1	0		337	0.002	0	LOC110676146	LOC5567334	XM_021842888.1	antisense	intergenic	52670	divergent	upstream
XR_002500107.1	0		429	0.61	1	LOC110676150	LOC110676151	XM_021842895.1	antisense	intergenic	778	convergent	downstream
XR_002500108.1	0		1490	0	0	LOC110676154	LOC110676152	XM_021842896.1	sense	intergenic	23174	same_strand	upstream
XR_002500109.1	11	7160;42434;7176;7282;1041015;7241;7266;265458;7048;219809;7370	4279
XR_002500110.1	11	7160;42434;7176;7282;1041015;7241;7266;265458;7048;219809;7370	4276
XR_002500111.1	11	7160;42434;7176;7282;1041015;7241;7266;265458;7048;219809;7370	4342
XR_002500112.1	11	7160;42434;7176;7282;1041015;7241;7266;265458;7048;219809;7370	4339
XR_002500113.1	11	7160;42434;7176;7282;1041015;7241;7266;265458;7048;219809;7370	4059
XR_002500114.1	11	7160;42434;7176;7282;1041015;7241;7266;265458;7048;219809;7370	4056
XR_002500115.1	11	7160;7176;42434;7282;7241;7266;1041015;7048;265458;219809;7370	4209
XR_002500116.1	1	7160	1335	0	0	LOC110676155	LOC5570793	XM_021842912.1	antisense	intergenic	40	divergent	upstream
XR_002500117.1	1	7160	1467	0.006	0	LOC110676156	LOC5570793	XM_021842912.1	antisense	intergenic	7813	divergent	upstream
XR_002500118.1	0		1172
XR_002500119.1	0		365	0.016	0	LOC110676158	LOC5577895	XM_021842939.1	sense	genic	0	nested	intronic
XR_002500120.1	1	7160	791	0	0	LOC110676159	LOC110675146	XM_021839528.1	sense	intergenic	10619	same_strand	upstream
XR_002500121.1	0		243	0.428	0	LOC110676160	LOC5579155	XM_021842949.1	antisense	intergenic	11334	divergent	upstream
XR_002500122.1	0		523	0.094	0	LOC110676162	LOC5573302	XM_021842953.1	antisense	intergenic	89	divergent	upstream
XR_002500123.1	0		208	0.036	0	LOC110676163	LOC5579151	XM_001664197.2	antisense	genic	0	nested	intronic
XR_002500124.1	0		502	0.116	0	LOC110676164	LOC5579151	XM_001664197.2	antisense	intergenic	19	divergent	upstream
XR_002500125.1	0		2148	0	0	LOC110676165	LOC5565863	XM_021842959.1	antisense	genic	0	nested	intronic
XR_002500126.1	0		1436	0.004	0	LOC110676166	LOC5565863	XM_021842959.1	sense	genic	0	nested	intronic
XR_002500127.1	0		580	0	0	LOC110676168	LOC5571407	XM_021842975.1	antisense	genic	0	nested	intronic
XR_002500128.1	1	7160	4113
XR_002500129.1	0		665	0	0	LOC110676169	LOC5565252	XM_001649542.2	antisense	intergenic	9182	divergent	upstream
XR_002500130.1	0		709	0.012	0	LOC110676171	LOC110676170	XM_021842986.1	sense	genic	0	containing	intronic
XR_002500131.1	1	7160	894	0.062	0	LOC110676172	LOC5572916	XM_001660604.2	antisense	genic	0	overlapping	exonic
XR_002500132.1	0		507	0	0	LOC110676175	LOC5572908	XM_021842987.1	antisense	genic	0	nested	intronic
XR_002500133.1	0		192
XR_002500134.1	1	42434	1827	0	0					distal
XR_002500135.1	0		778	0.002	0					distal
XR_002500136.1	0		1378	0	0	LOC110676179	LOC110676177	XM_021842994.1	sense	intergenic	41738	same_strand	upstream
XR_002500137.1	0		260	0.05	0					distal
XR_002500138.1	0		1460	0.862	1	LOC110676181	LOC5572533	XM_001654012.2	antisense	intergenic	47003	convergent	downstream
XR_002500139.1	1	7160	990
XR_002500140.1	0		573	0.004	0	LOC110676182	LOC5572535	XM_021842997.1	antisense	genic	0	nested	intronic
XR_002500141.1	0		768	0	0	LOC110676183	LOC5572535	XM_021842998.1	antisense	genic	0	nested	intronic
XR_002500142.1	3	7160;42434;7176	2977	0	0	LOC5569410	LOC110674705	XM_021838738.1	antisense	intergenic	43951	convergent	downstream
XR_002500143.1	0		1070	0.008	0	LOC110676184	LOC5572304	XM_021843017.1	antisense	genic	0	nested	intronic
XR_002500144.1	1	7160	951
XR_002500145.1	0		1647	0.004	0	LOC110676185	LOC23687584	XM_021843036.1	antisense	intergenic	6102	convergent	downstream
XR_002500146.1	0		848	0.002	0	LOC110676186	LOC5572280	XM_021843038.1	sense	genic	0	nested	intronic
XR_002500147.1	0		591	0	0	LOC110676191	LOC5572210	XM_001653828.2	antisense	intergenic	253	divergent	upstream
XR_002500148.1	0		786	0.034	0	LOC110676192	LOC5572210	XM_001653828.2	antisense	intergenic	12003	divergent	upstream
XR_002500149.1	0		547	0.476	1	LOC5572207	LOC5572208	XM_021843090.1	antisense	intergenic	4128	convergent	downstream
XR_002500150.1	0		415	0.004	0	LOC110676193	LOC5572202	XM_021843099.1	antisense	genic	0	nested	intronic
XR_002500151.1	0		1063	0	0	LOC110676194	LOC5572202	XM_021843101.1	antisense	genic	0	nested	intronic
XR_002500152.1	0		631	0.032	0	LOC110676195	LOC5572202	XM_021843100.1	antisense	genic	0	nested	intronic
XR_002500153.1	1	7160	1273	1	1	LOC5570414	LOC5570415	XM_021843091.1	sense	intergenic	1525	same_strand	upstream
XR_002500154.1	0		1793
XR_002500155.1	1	7160	1249	1	1	LOC5570414	LOC5570415	XM_021843091.1	sense	intergenic	1525	same_strand	upstream
XR_002500156.1	0		914	0	0	LOC110676196	LOC5567319	XM_021843108.1	sense	intergenic	894	same_strand	downstream
XR_002500157.1	4	30066;1518534;180454;7173	1573
XR_002500158.1	0		604	0.282	0	LOC110676198	LOC5564563	XM_021843129.1	antisense	intergenic	70036	convergent	downstream
XR_002500159.1	0		3532	0	0	LOC110676200	LOC5571886	XM_021843131.1	sense	genic	0	nested	intronic
XR_002500160.1	0		526	0.002	0	LOC110676203	LOC110676202	XM_021843141.1	antisense	genic	0	nested	intronic
XR_002500161.1	3	7160;42434;7176	5735
XR_002500162.1	0		2327	0	0	LOC110676204	LOC110676202	XM_021843141.1	sense	genic	0	nested	intronic
XR_002500163.1	0		756	0.902	1	LOC5575053	LOC5564288	XM_001648588.3	antisense	genic	0	overlapping	exonic
XR_002500164.1	1	7160	892	0.6	1	LOC23687685	LOC5575060	XM_021843161.1	sense	intergenic	7703	same_strand	upstream
XR_002500165.1	3	7160;42434;7176	3363
XR_002500166.1	3	7160;42434;7176	3289
XR_002500167.1	3	7160;42434;7176	2886
XR_002500168.1	3	7160;42434;7176	3271
XR_002500169.1	3	7160;42434;7176	3338
XR_002500170.1	3	7160;42434;7176	2878
XR_002500171.1	3	7160;42434;7176	2853
XR_002500172.1	1	7160	631	0.112	0	LOC110676208	LOC5566011	XM_021843178.1	antisense	genic	0	overlapping	exonic
XR_002500173.1	0		443	0.086	0	LOC110676209	LOC5570412	XM_021843135.1	antisense	genic	0	overlapping	exonic
XR_002500174.1	0		654
XR_002500175.1	0		652
XR_002500176.1	0		798	0.018	0	LOC110676212	LOC110676211	XM_021843185.1	antisense	intergenic	334	divergent	upstream
XR_002500177.1	0		663	0.002	0	LOC110676215	LOC5566025	XM_021843189.1	antisense	intergenic	2609	divergent	upstream
XR_002500178.1	1	7160	672	0.006	0	LOC110676216	LOC5566025	XM_021843189.1	antisense	genic	0	nested	intronic
XR_002500179.1	0		433	0.15	0	LOC110676217	LOC5566388	XM_021843186.1	antisense	genic	0	nested	intronic
XR_002500180.1	0		1549	0.004	0	LOC110676218	LOC5578160	XM_021843197.1	sense	intergenic	15288	same_strand	downstream
XR_002500181.1	0		643	0.002	0	LOC110676220	LOC5569059	XM_021843205.1	antisense	genic	0	nested	intronic
XR_002500182.1	1	7160	1635
XR_002500183.1	1	7160	2366
XR_002500184.1	0		668	0.002	0	LOC110676222	LOC5574338	XM_001661321.2	antisense	intergenic	201	divergent	upstream
XR_002500185.1	0		532	0.002	0	LOC110676225	LOC110676224	XM_021843238.1	antisense	intergenic	80	divergent	upstream
XR_002500186.1	0		547	0.018	0	LOC110676226	LOC5566023	XM_021843239.1	antisense	genic	0	nested	intronic
XR_002500187.1	0		914	0.982	1	LOC5573716	LOC5577794	XM_021843258.1	antisense	genic	0	nested	intronic
XR_002500188.1	1	7160	1407
XR_002500189.1	1	7160	1299
XR_002500190.1	1	7160	408	0.012	0	LOC5563964	LOC5571376	XM_001659608.2	sense	intergenic	20625	same_strand	upstream
XR_002500191.1	1	7160	1325	0	0	LOC110676228	LOC5571376	XM_001659608.2	antisense	intergenic	14065	divergent	upstream
XR_002500192.1	1	7160	1325	0	0	LOC110676229	LOC5571375	XM_001659607.2	sense	intergenic	20919	same_strand	upstream
XR_002500193.1	0		837	0.012	0	LOC110676233	LOC5577267	XM_011495400.2	sense	intergenic	2882	same_strand	upstream
XR_002500194.1	24	7160;42434;7176;7167;125945;29030;7241;7282;7238;7226;7227;7240;1486046;7266;7274;28584;29029;47314;610380;7111;219809;64793;300111;411798	5255
XR_002500195.1	0		766	0.99	1	LOC5572001	LOC5572000	XM_001660055.2	antisense	intergenic	1523	convergent	downstream
XR_002500196.1	5	7160;7176;30069;1518534;105785	1619
XR_002500197.1	0		700	0.006	0	LOC110676237	LOC5572110	XM_021843328.1	antisense	intergenic	1458	divergent	upstream
XR_002500198.1	0		151
XR_002500199.1	2	30066;7446	2649	0	0	LOC110676239	LOC5572107	XM_021843333.1	sense	intergenic	17612	same_strand	downstream
XR_002500200.1	0		619	0.002	0	LOC110676242	LOC110676241	XM_021843335.1	antisense	intergenic	5087	convergent	downstream
XR_002500201.1	0		426	0.082	0	LOC110676243	LOC5566102	XM_001650419.2	antisense	genic	0	nested	intronic
XR_002500202.1	1	7160	1538
XR_002500203.1	0		700	0.012	0	LOC110676247	LOC5573294	XM_001654460.2	sense	genic	0	nested	intronic
XR_002500204.1	3	7160;7176;42434	3426
XR_002500205.1	0		151
XR_002500206.1	1	7160	1505
XR_002500207.1	1	7160	1514
XR_002500208.1	0		583	0	0	LOC110676251	LOC5564044	XM_021843401.1	sense	genic	0	nested	intronic
XR_002500209.1	0		590	0	0					distal
XR_002500210.1	0		344	0.214	0	LOC110676254	LOC5571129	XM_021843404.1	antisense	genic	0	nested	intronic
XR_002500211.1	0		521	0.084	0	LOC110676255	LOC5566106	XM_021839582.1	antisense	intergenic	20499	convergent	downstream
XR_002500212.1	0		596	0.014	0	LOC110676256	LOC5576856	XM_021843413.1	antisense	genic	0	nested	intronic
XR_002500213.1	0		595	0.014	0	LOC110676257	LOC5576856	XM_021843413.1	antisense	genic	0	nested	intronic
XR_002500214.1	0		930	0	0	LOC110676258	LOC5575704	XM_001662104.2	sense	genic	0	nested	intronic
XR_002500215.1	0		777	0	0	LOC110676259	LOC5575705	XM_021843419.1	sense	intergenic	20149	same_strand	upstream
XR_002500216.1	0		1145	0.008	0	LOC110676262	LOC5575496	XM_021843447.1	sense	intergenic	2057	same_strand	upstream
XR_002500217.1	0		1340	0.002	0	LOC23687452	LOC5575496	XM_001661959.2	sense	genic	0	nested	intronic
XR_002500218.1	0		1014	0.012	0	LOC110676263	LOC5575496	XM_021843447.1	sense	genic	0	nested	intronic
XR_002500219.1	0		1307	0	0	LOC110676264	LOC5565278	XM_021843453.1	sense	genic	0	nested	intronic
XR_002500220.1	0		1170
XR_002500221.1	0		302	0.002	0	LOC110676265	LOC5577292	XM_001656343.2	antisense	genic	0	overlapping	exonic
XR_002500222.1	0		2157	0.006	0	LOC110676266	LOC5577290	XM_001656341.2	sense	intergenic	3059	same_strand	upstream
XR_002500223.1	0		2104	0.006	0	LOC110676266	LOC5577290	XM_001656341.2	sense	intergenic	3059	same_strand	upstream
XR_002500224.1	0		2089	0.006	0	LOC110676266	LOC5577290	XM_001656341.2	sense	intergenic	3059	same_strand	upstream
XR_002500225.1	0		941	0	0	LOC110676267	LOC5566124	XM_001650436.2	sense	intergenic	7264	same_strand	upstream
XR_002500226.1	1	7160	570	0	0	LOC110676268	LOC5580118	XM_021843478.1	antisense	genic	0	nested	intronic
XR_002500227.1	0		273	0.396	0	LOC110676269	LOC5577289	XM_001656340.2	antisense	genic	0	nested	intronic
XR_002500228.1	0		593	0.008	0	LOC110676272	LOC5565706	XM_021843506.1	antisense	intergenic	39024	divergent	upstream
XR_002500229.1	0		341	0.306	0	LOC110676271	LOC5569203	XM_001658324.2	sense	intergenic	1529	same_strand	upstream
XR_002500230.1	0		101
XR_002500231.1	0		1563	0.016	0	LOC110676276	LOC110676277	XM_021843528.1	antisense	intergenic	12691	divergent	upstream
XR_002500232.1	1	7160	1353	0.006	0	LOC110676278	LOC5575476	XM_021843533.1	sense	intergenic	875	same_strand	upstream
XR_002500233.1	0		1384	0.004	0	LOC5575475	LOC110676279	XM_021843548.1	antisense	intergenic	17543	convergent	downstream
XR_002500234.1	0		1241	0.016	0	LOC5579390	LOC5575474	XM_001661941.2	antisense	intergenic	6379	convergent	downstream
XR_002500235.1	1	7160	2331	0.09	0	LOC110676284	LOC110676283	XM_021843567.1	antisense	genic	0	overlapping	exonic
XR_002500236.1	6	7160;1486046;125945;30023;28584;29030	2852
XR_002500237.1	6	7160;1486046;125945;30023;28584;29030	2717
XR_002500238.1	0		364	0.022	0	LOC110676285	LOC5574534	XM_001655141.2	antisense	intergenic	2136	divergent	upstream
XR_002500239.1	4	7160;42434;7176;7274	3275
XR_002500240.1	0		760	0.01	0	LOC110676288	LOC5564030	XM_001648302.2	sense	intergenic	9285	same_strand	upstream
XR_002500241.1	0		686	0.014	0	LOC110676289	LOC5564030	XM_001648302.2	sense	intergenic	4940	same_strand	upstream
XR_002500242.1	0		674	0	0	LOC110676290	LOC5579646	XM_001648055.2	sense	intergenic	2589	same_strand	downstream
XR_002500243.1	0		1944	0	0	LOC110676291	LOC5579646	XM_001648055.2	sense	intergenic	4055	same_strand	downstream
XR_002500244.1	2	7176;42434	1085	0.006	0	LOC110676295	LOC5578843	XM_021843610.1	sense	intergenic	681	same_strand	upstream
XR_002500245.1	2	7176;42434	985	0.018	0	LOC110676295	LOC5578843	XM_021843605.1	sense	intergenic	681	same_strand	upstream
XR_002500246.1	3	7160;42434;7176	4011
XR_002500247.1	59	7160;42434;7176;7173;30066;1518534;30069;7167;180454;30019;30033;35570;29030;7244;7227;7220;38358;7241;7266;7240;125945;1486046;129105;30025;7217;30023;7237;7229;7234;13632;7225;7226;7238;28584;610380;307658;486640;29029;7245;34720;72781;300111;103372;7243;411798;1041015;13686;64791;609295;456900;471704;12957;7493;42026;144034;743375;211228;2817044;32260	3805
XR_002500248.1	0		1070	0.382	0					distal
XR_002500249.1	1	7160	1213	0	0	LOC110676301	LOC5571443	XM_001659641.2	sense	intergenic	11260	same_strand	downstream
XR_002500250.1	1	7160	1135	0.894	1	LOC5571051	LOC110676303	XM_021843682.1	sense	intergenic	19205	same_strand	downstream
XR_002500251.1	0		383	0.294	0	LOC110676305	LOC110676304	XM_021843687.1	antisense	genic	0	overlapping	exonic
XR_002500252.1	3	7160;42434;7176	1299
XR_002500253.1	0		1032	0	0	LOC110676306	LOC5577472	XM_021843692.1	sense	genic	0	nested	intronic
XR_002500254.1	0		1029	0	0	LOC110676306	LOC5577472	XM_021843692.1	sense	genic	0	nested	intronic
XR_002500255.1	0		1743	0.022	0	LOC110676308	LOC5572872	XM_021843699.1	antisense	genic	0	nested	intronic
XR_002500256.1	0		251	0.204	0	LOC110676309	LOC5572872	XM_021843699.1	antisense	genic	0	nested	intronic
XR_002500257.1	1	7160	1914	0	0	LOC110676310	LOC5572870	XM_001660580.2	antisense	intergenic	5503	convergent	downstream
XR_002500258.1	1	7160	2516
XR_002500259.1	1	7160	534	0.004	0	LOC110676313	LOC110676312	XM_021843714.1	antisense	intergenic	5109	convergent	downstream
XR_002500260.1	0		714	0.096	0					distal
XR_002500261.1	0		652	0.114	0					distal
XR_002500262.1	4	7160;7176;42434;265458	595	0.014	0					distal
XR_002500263.1	0		830	0.57	1	LOC5572245	LOC5572244	XM_021840729.1	sense	intergenic	7423	same_strand	upstream
XR_002500264.1	1	7160	2980
XR_002500265.1	0		918	0.8	1	LOC5575928	LOC5575927	XM_001655868.3	sense	intergenic	5956	same_strand	downstream
XR_002500266.1	0		845	0.892	1	LOC5575928	LOC5575927	XM_001655868.3	sense	intergenic	5965	same_strand	downstream
XR_002500267.1	0		644	0.478	1	LOC110676319	LOC5575922	XM_021843760.1	antisense	intergenic	18989	convergent	downstream
XR_002500268.1	0		897	0.054	0	LOC110676320	LOC5575922	XM_001655863.2	sense	intergenic	6097	same_strand	downstream
XR_002500269.1	0		630	0.456	1	LOC110676320	LOC5575922	XM_021843760.1	sense	intergenic	6097	same_strand	downstream
XR_002500270.1	0		512	0.018	0	LOC110676321	LOC5575922	XM_021843760.1	antisense	intergenic	17579	convergent	downstream
XR_002500271.1	0		761	0.006	0	LOC110676322	LOC5575915	XM_021843763.1	antisense	genic	0	nested	intronic
XR_002500272.1	0		784	0.006	0	LOC110676324	LOC5570352	XM_021843764.1	sense	genic	0	nested	intronic
XR_002500273.1	0		502	0.38	0	LOC110676323	LOC5567923	XM_001651903.2	antisense	genic	0	overlapping	exonic
XR_002500274.1	0		1317	0	0	LOC110676325	LOC5570349	XM_001653128.2	sense	intergenic	959	same_strand	upstream
XR_002500275.1	2	7176;42434	1600	0.004	0	LOC5574498	LOC5570339	XM_021843781.1	sense	intergenic	7298	same_strand	downstream
XR_002500276.1	1	7160	1544	0	0	LOC110676330	LOC5570329	XM_021843804.1	antisense	intergenic	10329	convergent	downstream
XR_002500277.1	0		485	0.048	0	LOC110676332	LOC5570327	XM_021843820.1	antisense	genic	0	overlapping	intronic
XR_002500278.1	0		334	0.054	0	LOC110676333	LOC5570328	XM_021843813.1	sense	intergenic	19556	same_strand	upstream
XR_002500279.1	1	7160	1616	0.314	0	LOC5566083	LOC5570328	XM_021843806.1	antisense	intergenic	14586	divergent	upstream
XR_002500280.1	0		2248	0	0	LOC110676334	LOC5570322	XM_021843822.1	sense	genic	0	nested	intronic
XR_002500281.1	0		977	0.004	0					distal
XR_002500282.1	0		1000	0.016	0					distal
XR_002500283.1	0		2161	0	0					distal
XR_002500284.1	0		408	0.022	0	LOC110676340	LOC23687882	XM_021839813.1	antisense	intergenic	2667	divergent	upstream
XR_002500285.1	0		401	0.024	0	LOC110676340	LOC23687882	XM_021839812.1	antisense	intergenic	2667	divergent	upstream
XR_002500286.1	0		1234	0.006	0	LOC110676341	LOC5578491	XM_001663830.2	antisense	intergenic	5853	convergent	downstream
XR_002500287.1	0		321	0.004	0	LOC110676331	LOC5569196	XM_021843752.1	antisense	genic	0	nested	intronic
XR_002500288.1	0		796	0	0	LOC110676343	LOC110676342	XM_021843844.1	antisense	intergenic	12442	convergent	downstream
XR_002500289.1	0		796	0	0	LOC110676344	LOC110676342	XM_021843844.1	antisense	intergenic	20503	convergent	downstream
XR_002500290.1	0		620	0.018	0	LOC110676345	LOC5570724	XM_001659267.2	antisense	intergenic	11447	convergent	downstream
XR_002500291.1	0		616	0.018	0	LOC110676345	LOC5570727	XM_001659269.2	antisense	intergenic	35747	divergent	upstream
XR_002500292.1	0		677	0.01	0	LOC110676346	LOC5570727	XM_001659269.2	sense	intergenic	38206	same_strand	upstream
XR_002500293.1	0		624	0.024	0	LOC110676346	LOC5570727	XM_001659269.2	sense	intergenic	38206	same_strand	upstream
XR_002500294.1	1	7160	563	0	0	LOC110676347	LOC5570721	XM_021843861.1	antisense	genic	0	nested	intronic
XR_002500295.1	1	7160	678	0.004	0	LOC110676348	LOC5570721	XM_021843853.1	antisense	genic	0	nested	intronic
XR_002500296.1	0		724	0.006	0	LOC110676349	LOC5570719	XM_021843863.1	sense	genic	0	nested	intronic
XR_002500297.1	0		689	0.008	0	LOC110676350	LOC5566072	XM_001650388.2	antisense	intergenic	4435	divergent	upstream
XR_002500298.1	0		779	0.008	0	LOC110676350	LOC5566072	XM_001650388.2	antisense	intergenic	4261	divergent	upstream
XR_002500299.1	0		641	0	0	LOC110676351	LOC5566072	XM_001650388.2	antisense	intergenic	788	divergent	upstream
XR_002500300.1	0		874	0.012	0	LOC110676352	LOC5566075	XM_001650389.2	antisense	intergenic	2943	divergent	upstream
XR_002500301.1	0		541	0.006	0	LOC110676354	LOC23687899	XM_021843872.1	antisense	genic	0	nested	intronic
XR_002500302.1	0		164
XR_002500303.1	0		160
XR_002500304.1	0		787	0.578	1	LOC110676357	LOC5576996	XM_001663049.2	sense	intergenic	25200	same_strand	upstream
XR_002500305.1	1	7160	1414	0.032	0	LOC5576997	LOC5576996	XM_001663049.2	sense	intergenic	12904	same_strand	upstream
XR_002500306.1	0		658	0.012	0	LOC110676359	LOC5576990	XM_021843884.1	antisense	genic	0	nested	intronic
XR_002500307.1	0		1546	0.01	0	LOC110676360	LOC5576979	XM_021843896.1	antisense	genic	0	nested	intronic
XR_002500308.1	0		2881	0.058	0	LOC110676361	LOC5576976	XM_021843906.1	antisense	genic	0	nested	intronic
XR_002500309.1	0		661	0	0	LOC110676365	LOC5576972	XM_001663017.2	antisense	intergenic	4019	divergent	upstream
XR_002500310.1	0		1213	0.006	0	LOC110676366	LOC23687973	XM_021843919.1	antisense	genic	0	nested	intronic
XR_002500311.1	0		748	0	0	LOC110676367	LOC5574466	XM_021843925.1	antisense	genic	0	overlapping	exonic
XR_002500312.1	0		1034	0	0	LOC110676368	LOC5574468	XM_001655078.3	antisense	genic	0	nested	intronic
XR_002500313.1	0		1574	0.012	0	LOC110676369	LOC5574475	XM_021843933.1	antisense	genic	0	nested	intronic
XR_002500314.1	0		993	0.002	0	LOC5579859	LOC5579860	XM_001664271.2	antisense	intergenic	7893	convergent	downstream
XR_002500315.1	1	7160	484	0.008	0	LOC110676372	LOC5570864	XM_021843945.1	antisense	genic	0	nested	intronic
XR_002500316.1	0		425	0.024	0	LOC110676373	LOC5570867	XM_021843949.1	sense	genic	0	nested	intronic
XR_002500317.1	0		925	0.002	0	LOC110676374	LOC5570867	XM_021843950.1	sense	genic	0	nested	intronic
XR_002500318.1	9	7160;42434;7176;180454;1518534;7173;30066;610380;77166	4892
XR_002500319.1	0		986	0.006	0	LOC110676376	LOC5580054	XM_021843979.1	antisense	genic	0	nested	intronic
XR_002500320.1	21	7160;1518534;30066;42434;7173;180454;7167;460826;7232;7263;7230;7266;471704;64791;103372;121224;144034;326594;30033;7446;139649	6091
XR_002500321.1	0		379	0.012	0	LOC110676377	LOC5575624	XM_021844010.1	antisense	intergenic	653	divergent	upstream
XR_002500322.1	5	7160;64838;613905;2015173;116150	685
XR_002500323.1	5	7160;64838;613905;2015173;116150	1243
XR_002500324.1	2	7160;7176	2587
XR_002500325.1	6	7160;30069;1518534;7173;30066;180454	2379
XR_002500326.1	6	7160;30069;1518534;7173;30066;180454	2469
XR_002500327.1	0		1162	0.592	1	LOC110676381	LOC5569579	XM_021844042.1	antisense	genic	0	nested	intronic
XR_002500328.1	0		1103	0.698	1	LOC110676381	LOC5569579	XM_021844042.1	antisense	genic	0	nested	intronic
XR_002500329.1	0		575	0.014	0	LOC110676382	LOC5569582	XM_011494642.2	antisense	intergenic	6085	convergent	downstream
XR_002500330.1	0		1116	0.344	0	LOC110676382	LOC5569582	XM_011494642.2	antisense	intergenic	6085	convergent	downstream
XR_002500331.1	1	7160	517	0.062	0	LOC110676383	LOC5569572	XM_021844051.1	antisense	genic	0	nested	intronic
XR_002500332.1	1	7160	545	0.086	0	LOC110676384	LOC5569572	XM_021844049.1	antisense	genic	0	nested	intronic
XR_002500333.1	1	7160	490	0.11	0	LOC110676384	LOC5569572	XM_001658588.2	antisense	genic	0	nested	intronic
XR_002500334.1	0		861	0.004	0	LOC110676386	LOC5569576	XM_001658587.2	sense	genic	0	nested	intronic
XR_002500335.1	0		826	0	0	LOC110676389	LOC5567705	XM_001651821.2	antisense	genic	0	nested	intronic
XR_002500336.1	0		424	0.01	0	LOC110676392	LOC5567691	XM_021844109.1	antisense	genic	0	nested	exonic
XR_002500337.1	0		295	0.012	0	LOC110676396	LOC110676395	XM_021844123.1	sense	genic	0	nested	intronic
XR_002500338.1	35	42434;7160;7167;30066;1518534;7173;30069;180454;38358;105785;161013;1486046;7226;7243;7227;30033;129105;7220;7240;7238;42026;7245;217634;13164;77166;30025;7029;742174;143948;224129;72781;143950;2015173;343691;158441	5498
XR_002500339.1	3	7160;42434;7167	1990
XR_002500340.1	0		1118	0.01	0	LOC5569685	LOC5578806	XM_021844152.1	sense	intergenic	2803	same_strand	downstream
XR_002500341.1	0		504	0.01	0	LOC110676398	LOC5574831	XM_001661610.2	antisense	genic	0	nested	intronic
XR_002500342.1	0		882	0	0	LOC110676399	LOC5574832	XM_021844146.1	antisense	genic	0	nested	intronic
XR_002500343.1	4	7160;7176;610380;286706	1850
XR_002500344.1	0		953	0	0	LOC5574514	LOC110674256	XM_021838522.1	sense	intergenic	5317	same_strand	downstream
XR_002500345.1	0		358	0.098	0	LOC110676400	LOC5578806	XM_021844152.1	sense	intergenic	208	same_strand	upstream
XR_002500346.1	1	7160	2257	0	0	LOC110676402	LOC5574827	XM_021844161.1	antisense	genic	0	nested	intronic
XR_002500347.1	0		412	0.252	0	LOC110676403	LOC5574827	XM_021844168.1	antisense	genic	0	nested	intronic
XR_002500348.1	0		695	0.026	0	LOC110676403	LOC5574827	XM_021844158.1	antisense	genic	0	nested	intronic
XR_002500349.1	0		457	0.008	0	LOC110676404	LOC5574827	XM_021844167.1	antisense	genic	0	nested	intronic
XR_002500350.1	0		980	0.006	0	LOC110676405	LOC5574827	XM_021844163.1	antisense	genic	0	nested	intronic
XR_002500351.1	24	7160;34720;411798;161013;300111;7070;41895;104688;7291;77166;143995;13632;217634;50390;136037;1477025;561572;180454;1518534;7173;680683;30066;30069;66420	5748
XR_002500352.1	0		1040	0.002	0	LOC110676406	LOC5574636	XM_001661501.2	sense	intergenic	22632	same_strand	downstream
XR_002500353.1	0		813	0.004	0	LOC110676407	LOC5574634	XM_021844191.1	antisense	intergenic	14975	divergent	upstream
XR_002500354.1	0		642	0.004	0	LOC110676409	LOC110676408	XM_021844196.1	antisense	genic	0	overlapping	exonic
XR_002500355.1	0		826	0.01	0	LOC110676411	LOC110676410	XM_021844203.1	antisense	genic	0	nested	intronic
XR_002500356.1	0		1568	0.004	0	LOC110676412	LOC110676410	XM_021844203.1	antisense	genic	0	nested	intronic
XR_002500357.1	1	7160	2896
XR_002500358.1	1	7160	2268
XR_002500359.1	0		908	0.002	0	LOC5571797	LOC5572040	XM_001660098.2	sense	intergenic	14588	same_strand	downstream
XR_002500360.1	0		957	0.006	0	LOC5576454	LOC5572040	XM_001660098.2	antisense	intergenic	2951	divergent	upstream
XR_002500361.1	0		2413
XR_002500362.1	0		746	0.044	0	LOC110676414	LOC5572043	XM_021844230.1	antisense	genic	0	nested	intronic
XR_002500363.1	0		2211	0.026	0	LOC110676415	LOC5572048	XM_021844261.1	sense	genic	0	nested	intronic
XR_002500364.1	0		954	0	0	LOC110676416	LOC5564408	XM_001648700.2	antisense	intergenic	433	divergent	upstream
XR_002500365.1	0		590	0.016	0	LOC110676418	LOC5564189	XM_021844267.1	sense	genic	0	nested	intronic
XR_002500366.1	0		330	0.07	0	LOC110676419	LOC5564189	XM_021844267.1	sense	genic	0	nested	intronic
XR_002500367.1	0		1517	0	0	LOC110676420	LOC5571687	XM_021844285.1	antisense	intergenic	26326	divergent	upstream
XR_002500368.1	0		563	0.002	0	LOC110676421	LOC5564188	XM_021844276.1	sense	genic	0	nested	intronic
XR_002500369.1	0		1399	0.01	0	LOC110676422	LOC23687660	XM_021844269.1	antisense	genic	0	nested	intronic
XR_002500370.1	0		1291	0.036	0	LOC110676423	LOC23687660	XM_021844272.1	sense	intergenic	7600	same_strand	upstream
XR_002500371.1	0		1209	0.002	0	LOC110676424	LOC23687660	XM_021844269.1	sense	intergenic	23469	same_strand	upstream
XR_002500372.1	0		1068	0.036	0	LOC110676425	LOC23687660	XM_021844269.1	sense	intergenic	27147	same_strand	upstream
XR_002500373.1	11	7160;42434;7176;7167;30066;1518534;7173;180454;30069;35570;30023	1661
XR_002500374.1	0		715	0.004	0	LOC110676426	LOC5571687	XM_021844288.1	antisense	genic	0	nested	exonic
XR_002500375.1	0		277	0.262	0	LOC110676427	LOC5571687	XM_021844286.1	antisense	genic	0	nested	intronic
XR_002500376.1	0		341	0.04	0	LOC110676429	LOC110675167	XM_021839554.1	sense	intergenic	14280	same_strand	upstream
XR_002500377.1	0		679
XR_002500378.1	0		725
XR_002500379.1	0		831	0.006	0	LOC110676432	LOC5574548	XM_021844303.1	antisense	genic	0	nested	intronic
XR_002500380.1	0		628	0.046	0	LOC110676433	LOC5574548	XM_021844303.1	sense	genic	0	nested	intronic
XR_002500381.1	0		535	0.028	0	LOC110676434	LOC5574548	XM_021844301.1	antisense	genic	0	nested	intronic
XR_002500382.1	0		516	0.01	0	LOC110676435	LOC5574548	XM_021844303.1	sense	genic	0	nested	intronic
XR_002500383.1	0		722	0	0	LOC110676436	LOC5574548	XM_021844303.1	antisense	genic	0	nested	intronic
XR_002500384.1	0		480	0.106	0	LOC110676437	LOC5574548	XM_021844301.1	antisense	genic	0	nested	intronic
XR_002500385.1	0		547	0.044	0	LOC110676438	LOC5574548	XM_021844303.1	sense	genic	0	nested	intronic
XR_002500386.1	1	7160	780	0.008	0	LOC110676439	LOC110676441	XM_021844305.1	sense	intergenic	6890	same_strand	upstream
XR_002500387.1	1	7160	514	0.004	0	LOC110676439	LOC110676441	XM_021844305.1	sense	intergenic	6890	same_strand	upstream
XR_002500388.1	0		606	0	0	LOC110676440	LOC5574548	XM_021844301.1	antisense	intergenic	2981	convergent	downstream
XR_002500389.1	0		532	0.36	0	LOC5578823	LOC110676441	XM_021844305.1	antisense	intergenic	5000	divergent	upstream
XR_002500390.1	0		386	0.056	0	LOC110676442	LOC110676441	XM_021844305.1	antisense	intergenic	982	convergent	downstream
XR_002500391.1	0		534	0.016	0	LOC110676443	LOC110676441	XM_021844305.1	antisense	intergenic	1690	convergent	downstream
XR_002500392.1	0		407	0	0	LOC110676444	LOC5569990	XM_021844310.1	antisense	intergenic	5268	divergent	upstream
XR_002500393.1	0		564	0	0	LOC110676445	LOC5569990	XM_021844310.1	antisense	intergenic	2842	divergent	upstream
XR_002500394.1	0		294	0.064	0	LOC110676446	LOC5569990	XM_021844306.1	antisense	genic	0	nested	intronic
XR_002500395.1	0		1480	0	0	LOC110676447	LOC5569990	XM_021844310.1	antisense	genic	0	nested	intronic
XR_002500396.1	0		576	0.126	0	LOC110676448	LOC5569988	XM_001658827.2	antisense	intergenic	488	divergent	upstream
XR_002500397.1	0		582	0.136	0	LOC110676449	LOC5569987	XM_021844319.1	antisense	intergenic	3601	convergent	downstream
XR_002500398.1	4	7160;7396;139649;77166	4033
XR_002500399.1	0		683	0	0	LOC110676450	LOC5569985	XM_001658822.2	sense	genic	0	nested	intronic
XR_002500400.1	0		1631	0.002	0	LOC110676451	LOC5569980	XM_021844330.1	antisense	genic	0	overlapping	exonic
XR_002500401.1	11	7160;7176;30069;7173;30066;1518534;7167;180454;139649;144034;7137	4524
XR_002500402.1	0		910	0.006	0	LOC5579523	LOC5564084	XM_021844375.1	sense	genic	0	nested	intronic
XR_002500403.1	0		549	0.016	0	LOC110676453	LOC5574378	XM_021844388.1	sense	genic	0	nested	intronic
XR_002500404.1	0		343	0.588	1	LOC110676454	LOC5569151	XM_021844348.1	sense	intergenic	30517	same_strand	downstream
XR_002500405.1	0		101
XR_002500406.1	0		309	0.282	0	LOC110676456	LOC5564399	XM_021844401.1	antisense	genic	0	nested	intronic
XR_002500407.1	0		985	0.014	0	LOC110676458	LOC5574383	XM_021844410.1	antisense	intergenic	377	divergent	upstream
XR_002500408.1	0		716	0.044	0	LOC110676459	LOC5564393	XM_021844418.1	sense	intergenic	598	same_strand	upstream
XR_002500409.1	4	7160;7176;91411;30207	3098
XR_002500410.1	1	7160	1496
XR_002500411.1	1	7160	1509
XR_002500412.1	0		634	0.004	0	LOC110676465	LOC5579515	XM_021844459.1	sense	genic	0	nested	intronic
XR_002500413.1	4	7160;35570;7038;143950	1636
XR_002500414.1	0		503	0.064	0	LOC110676466	LOC5569119	XM_001652672.2	antisense	genic	0	nested	intronic
XR_002500415.1	0		552	0	0	LOC110676467	LOC5569119	XM_001652672.2	sense	intergenic	1326	same_strand	upstream
XR_002500416.1	0		403	0.1	0	LOC110676468	LOC5569119	XM_001652672.2	antisense	genic	0	nested	intronic
XR_002500417.1	0		1003	0	0	LOC110676469	LOC5569111	XM_001652660.2	antisense	genic	0	nested	intronic
XR_002500418.1	0		4101	0	0	LOC110676470	LOC5569111	XM_001652660.2	sense	intergenic	1593	same_strand	downstream
XR_002500419.1	2	7160;7260	2092
XR_002500420.1	0		1927	0	0	LOC110676471	LOC5569106	XM_021844473.1	antisense	genic	0	nested	intronic
XR_002500421.1	4	7160;42434;7176;7225	1610
XR_002500422.1	0		1277	0.338	0	LOC110676473	LOC5570383	XM_021844489.1	sense	intergenic	39670	same_strand	downstream
XR_002500423.1	0		1224	0.422	0	LOC110676473	LOC5570383	XM_021844489.1	sense	intergenic	39670	same_strand	downstream
XR_002500424.1	0		481	0.044	0	LOC110676474	LOC5579522	XM_021844490.1	sense	genic	0	nested	intronic
XR_002500425.1	5	7160;42434;7176;189513;198719	2053
XR_002500426.1	0		852	0.002	0	LOC110676475	LOC5579525	XM_001647784.2	sense	intergenic	829	same_strand	upstream
XR_002500427.1	2	7160;42434	1592	0	0	LOC110676476	LOC5568035	XM_021844506.1	antisense	genic	0	overlapping	exonic
XR_002500428.1	3	7160;42434;7176	834	0.008	0	LOC110676477	LOC5568034	XM_021844515.1	antisense	intergenic	23646	convergent	downstream
XR_002500429.1	1	7160	2304	0	0	LOC110676477	LOC5568034	XM_021844513.1	antisense	intergenic	22071	convergent	downstream
XR_002500430.1	1	7160	1238	0.042	0	LOC110676478	LOC110676479	XM_021844520.1	sense	intergenic	38944	same_strand	downstream
XR_002500431.1	0		415	0.16	0	LOC110676482	LOC5564197	XM_001648489.2	antisense	genic	0	nested	intronic
XR_002500432.1	0		1061	0.012	0	LOC110676481	LOC5564405	XM_001648685.3	sense	genic	0	nested	intronic
XR_002500433.1	2	7160;1477025	2956
XR_002500434.1	1	7160	804	0	0	LOC110676483	LOC5564200	XM_021844541.1	antisense	genic	0	nested	intronic
XR_002500435.1	1	7160	706	0.064	0	LOC110676484	LOC5564200	XM_021844541.1	antisense	genic	0	nested	intronic
XR_002500436.1	0		537	0.004	0	LOC110676485	LOC5564200	XM_021844541.1	antisense	genic	0	overlapping	exonic
XR_002500437.1	0		1289	0.118	0	LOC110676487	LOC5564200	XM_021844539.1	antisense	intergenic	3621	divergent	upstream
XR_002500438.1	0		609	0.01	0	LOC110676488	LOC5570939	XM_021844545.1	antisense	genic	0	nested	intronic
XR_002500439.1	1	7160	1565
XR_002500440.1	0		266	0.052	0	LOC110676489	LOC23687517	XM_021839558.1	sense	intergenic	4535	same_strand	downstream
XR_002500441.1	10	7160;7176;42434;7167;30069;30066;1518534;7173;180454;343691	5155
XR_002500442.1	3	7160;42434;7176	1825	0.002	0	LOC110676490	LOC23687650	XM_011495157.2	antisense	intergenic	18917	divergent	upstream
XR_002500443.1	3	7160;42434;7176	1520	0.002	0	LOC110676490	LOC23687650	XM_011495157.2	antisense	intergenic	18917	divergent	upstream
XR_002500444.1	0		175
XR_002500445.1	0		1084	0.004	0	LOC110676492	LOC5577722	XM_021844559.1	antisense	genic	0	nested	intronic
XR_002500446.1	0		758	0	0	LOC110676493	LOC5577722	XM_021844557.1	sense	genic	0	nested	intronic
XR_002500447.1	21	7160;42434;7176;30069;1518534;30066;7173;7167;133901;29053;116153;35570;136037;132113;207650;103933;2705178;396416;30195;473952;121845	2379
XR_002500448.1	0		402	0.024	0	LOC110676495	LOC110676494	XM_021844565.1	antisense	genic	0	nested	intronic
XR_002500449.1	0		1896	0.002	0	LOC110676496	LOC5571143	XM_021844575.1	antisense	intergenic	5	convergent	downstream
XR_002500450.1	0		705	0.21	0	LOC110676498	LOC5571145	XM_021844586.1	antisense	genic	0	nested	intronic
XR_002500451.1	1	7160	1698
XR_002500452.1	1	7160	1687
XR_002500453.1	0		913	0	0	LOC110676499	LOC5571153	XM_001653419.2	antisense	genic	0	overlapping	intronic
XR_002500454.1	0		743	0.004	0	LOC110676500	LOC5571152	XM_001653417.2	antisense	intergenic	348	divergent	upstream
XR_002500455.1	0		795	0	0	LOC110676501	LOC5571152	XM_001653417.2	sense	intergenic	1199	same_strand	upstream
XR_002500456.1	0		1546	0	0	LOC110676502	LOC5571153	XM_001653419.2	sense	genic	0	nested	intronic
XR_002500457.1	0		138
XR_002500458.1	0		1339	0	0	LOC110676504	LOC5571154	XM_001653420.2	sense	intergenic	1390	same_strand	downstream
XR_002500459.1	0		761	0.012	0	LOC110676506	LOC5571156	XM_021844595.1	antisense	intergenic	138	convergent	downstream
XR_002500460.1	0		810	0.006	0	LOC110676507	LOC5568644	XM_021844633.1	antisense	intergenic	2225	convergent	downstream
XR_002500461.1	0		326	0.006	0	LOC110676508	LOC5567649	XM_021844639.1	antisense	genic	0	nested	intronic
XR_002500462.1	1	7160	1469	0.076	0	LOC5567655	LOC5575438	XM_021844668.1	sense	genic	0	nested	intronic
XR_002500463.1	0		1229	0	0	LOC110676509	LOC5575438	XM_021844668.1	antisense	genic	0	nested	intronic
XR_002500464.1	10	7160;7167;30069;7173;30066;265458;343691;108931;278856;29058	1660
XR_002500465.1	1	7160	1215	0.058	0	LOC110676510	LOC5575446	XM_021844673.1	sense	genic	0	nested	intronic
XR_002500466.1	1	7160	1068	0.06	0	LOC110676510	LOC5575446	XM_021844673.1	sense	genic	0	nested	intronic
XR_002500467.1	12	7160;42434;7176;7167;7222;41895;66420;7227;7266;30069;7224;136037	5945
XR_002500468.1	0		810	0	0	LOC110676511	LOC5575449	XM_001661915.2	sense	genic	0	nested	intronic
XR_002500469.1	0		657	0.02	0	LOC110676514	LOC110676513	XM_021844688.1	sense	genic	0	nested	intronic
XR_002500470.1	0		676	0	0	LOC110676516	LOC5578153	XM_021844703.1	antisense	genic	0	nested	intronic
XR_002500471.1	0		698	0	0	LOC110676517	LOC5578153	XM_021844702.1	antisense	genic	0	nested	intronic
XR_002500472.1	76	7160;42434;7176;7173;1518534;30066;7167;180454;30069;129105;7245;7238;7240;29030;7243;7226;1486046;7227;28584;30023;125945;1041015;7274;30033;7217;42026;30025;29029;7130;7111;7224;7092;7091;7225;108931;2795564;77166;7220;7241;7234;7229;7237;7266;7291;47314;30019;7244;7230;7282;7222;343691;7232;222816;7263;38358;69820;116153;51655;161013;7108;28610;29058;28612;91739;121845;189513;104688;37344;5991…	1758
XR_002500473.1	0		1172	0.802	1	LOC110676518	LOC5571936	XM_001659996.2	sense	genic	0	nested	intronic
XR_002500474.1	0		1100	0.112	0	LOC5571948	LOC5571947	XM_001660001.2	antisense	intergenic	4534	divergent	upstream
XR_002500475.1	0		1016	0.114	0	LOC5571948	LOC5571947	XM_001660001.2	antisense	intergenic	4228	divergent	upstream
XR_002500476.1	0		3202	0	0	LOC110676519	LOC5570241	XM_001658967.2	antisense	genic	0	nested	intronic
XR_002500477.1	0		794	0.01	0	LOC110676525	LOC5569376	XM_021844770.1	sense	genic	0	nested	intronic
XR_002500478.1	0		2063	0	0	LOC110676526	LOC5569376	XM_021844771.1	antisense	genic	0	nested	intronic
XR_002500479.1	2	42434;7176	1494
XR_002500480.1	27	7160;7176;42434;7130;116150;2795564;93504;110368;680683;29058;33412;1477025;76194;7091;7137;7092;334116;66420;207650;103933;2705178;132113;307658;30069;7244;80765;742174	7262
XR_002500481.1	2	42434;7176	1525
XR_002500482.1	1	7160	1288	0.014	0	LOC110676528	LOC5569496	XM_021844777.1	sense	genic	0	nested	intronic
XR_002500483.1	0		315	0.094	0	LOC110676529	LOC5569496	XM_021844777.1	antisense	genic	0	nested	intronic
XR_002500484.1	2	42434;7176	1521
XR_002500485.1	1	7160	2501	0	0	LOC110676530	LOC5569500	XM_021844784.1	antisense	genic	0	nested	intronic
XR_002500486.1	0		618	0.002	0	LOC110676531	LOC5564537	XM_001648830.2	antisense	intergenic	2370	divergent	upstream
XR_002500487.1	0		563	0.012	0	LOC110676533	LOC5564537	XM_001648830.2	antisense	intergenic	1361	divergent	upstream
XR_002500488.1	0		660	0.002	0	LOC110676535	LOC5576949	XM_021844804.1	antisense	genic	0	nested	intronic
XR_002500489.1	0		1794	0.484	1					distal
XR_002500490.1	0		398	0.106	0	LOC110676538	LOC5580325	XM_021844807.1	antisense	genic	0	overlapping	exonic
XR_002500491.1	0		192
XR_002500492.1	0		141
XR_002500493.1	0		1274
XR_002500494.1	0		384	0.026	0	LOC110676542	LOC5577416	XM_021844815.1	sense	genic	0	nested	intronic
XR_002500495.1	0		1274	0	0	LOC5567416	LOC5577413	XM_021844819.1	antisense	genic	0	nested	intronic
XR_002500496.1	0		435	0.62	1	LOC110676543	LOC110675359	XM_021840058.1	antisense	intergenic	13837	convergent	downstream
XR_002500497.1	7	7160;42434;7176;7225;7263;7232;7230	6438
XR_002500498.1	0		1738	0.004	0	LOC110676544	LOC5578372	XM_021844828.1	antisense	genic	0	nested	intronic
XR_002500499.1	0		329	0.08	0	LOC110676545	LOC5578369	XM_001656890.2	antisense	genic	0	nested	intronic
XR_002500500.1	0		1012	0.018	0	LOC110676546	LOC5578363	XM_021844831.1	antisense	genic	0	nested	intronic
XR_002500501.1	1	7160	1099	0.012	0	LOC110676548	LOC110675174	XM_021839564.1	sense	intergenic	31741	same_strand	downstream
XR_002500502.1	16	7176;30069;1518534;7173;30066;180454;7167;42434;76194;29058;343691;609295;143950;38358;2817044;116153	4590
XR_002500503.1	0		860	0.008	0	LOC110676552	LOC5565683	XM_021844882.1	sense	intergenic	5565	same_strand	upstream
XR_002500504.1	0		1317	0.006	0	LOC110676552	LOC5565683	XM_021844882.1	sense	intergenic	380	same_strand	upstream
XR_002500505.1	0		519	0	0	LOC110676554	LOC110675640	XM_021841193.1	antisense	intergenic	19291	divergent	upstream
XR_002500506.1	0		376	0.054	0	LOC110676556	LOC5570925	XM_001653355.2	antisense	genic	0	nested	exonic
XR_002500507.1	7	7160;7167;42434;7232;7222;7230;7263	5528
XR_002500508.1	0		930	0.004	0	LOC110676557	LOC5570922	XM_021844929.1	antisense	genic	0	overlapping	exonic
XR_002500509.1	23	7160;42434;7176;30069;7167;7173;30066;180454;1518534;1486046;29030;125945;30025;7274;28584;51655;7291;224129;174628;27457;59916;28588;63436	3873
XR_002500510.1	6	7160;7176;42434;30066;30069;7137	2268
XR_002500511.1	12	7160;7176;42434;30066;30069;7137;610380;7241;7266;129105;7243;7167	2268
XR_002500512.1	6	7160;7176;42434;30066;30069;7137	4088
XR_002500513.1	0		624	0.008	0	LOC5570892	LOC5570893	XM_021844979.1	antisense	genic	0	nested	intronic
XR_002500514.1	0		457	0.002	0	LOC110676560	LOC5566774	XM_021844824.1	sense	genic	0	nested	intronic
XR_002500515.1	0		1976	0.072	0	LOC110676563	LOC5570893	XM_021844968.1	antisense	genic	0	nested	intronic
XR_002500516.1	0		1872	0.07	0	LOC110676563	LOC5570893	XM_021844978.1	antisense	genic	0	nested	intronic
XR_002500517.1	0		1193	0	0	LOC110676564	LOC5570893	XM_021844976.1	antisense	genic	0	nested	intronic
XR_002500518.1	0		1223	0	0	LOC110676565	LOC5570893	XM_021844968.1	antisense	genic	0	nested	intronic
XR_002500519.1	0		1229	0.028	0	LOC110676566	LOC5570893	XM_021844979.1	sense	genic	0	nested	intronic
XR_002500520.1	0		1162	0.032	0	LOC110676566	LOC5570893	XM_021844980.1	sense	genic	0	nested	intronic
XR_002500521.1	4	7160;42434;7176;7167	12207
XR_002500522.1	0		1152	0	0	LOC110676567	LOC5570897	XM_021844981.1	sense	genic	0	nested	intronic
XR_002500523.1	1	7160	403	0.002	0	LOC110676569	LOC5576486	XM_001662629.2	antisense	genic	0	overlapping	exonic
XR_002500524.1	0		286	0.404	0	LOC110676571	LOC5572923	XM_001654208.2	antisense	genic	0	nested	intronic
XR_002500525.1	0		307	0.05	0	LOC110676572	LOC5572930	XM_001654215.2	sense	intergenic	10460	same_strand	downstream
XR_002500526.1	0		906	0	0	LOC110676574	LOC5572932	XM_021845002.1	sense	genic	0	nested	intronic
XR_002500527.1	0		578	0.006	0	LOC110676575	LOC5572932	XM_021845001.1	sense	genic	0	nested	intronic
XR_002500528.1	0		501	0.002	0	LOC110676576	LOC5574739	XM_021845010.1	antisense	genic	0	nested	intronic
XR_002500529.1	0		925	0.112	0	LOC110676577	LOC5568778	XM_021845023.1	antisense	intergenic	84015	divergent	upstream
XR_002500530.1	0		321	0.002	0	LOC110676578	LOC5571729	XM_021845031.1	antisense	genic	0	nested	intronic
XR_002500531.1	0		224	0.518	1	LOC110676579	LOC5571729	XM_021845031.1	antisense	genic	0	nested	intronic
XR_002500532.1	0		589	0.024	0	LOC110676580	LOC5571729	XM_021845031.1	antisense	genic	0	nested	intronic
XR_002500533.1	0		877	0.006	0	LOC110676581	LOC5571729	XM_021845031.1	sense	genic	0	nested	intronic
XR_002500534.1	0		363	0.152	0	LOC110676582	LOC5571734	XM_021845041.1	sense	genic	0	nested	intronic
XR_002500535.1	0		1074	0.002	0	LOC110676583	LOC5571730	XM_001659832.2	antisense	genic	0	nested	intronic
XR_002500536.1	0		178
XR_002500537.1	1	7160	1468	0.002	0	LOC110676585	LOC5565811	XM_021839570.1	sense	intergenic	25074	same_strand	downstream
XR_002500538.1	0		287	0.046	0	LOC110676587	LOC110676586	XM_021845063.1	sense	intergenic	18675	same_strand	downstream
XR_002500539.1	0		841	0.004	0	LOC5571420	LOC110676588	XM_021845066.1	antisense	intergenic	11218	convergent	downstream
XR_002500540.1	11	7160;29030;1486046;28584;7274;125945;30069;7291;7230;7232;7263	2986
XR_002500541.1	0		753	0.004	0	LOC110676592	LOC5574283	XM_021845086.1	sense	intergenic	2687	same_strand	downstream
XR_002500542.1	0		806	0.23	0					distal
XR_002500543.1	0		1342	0.004	0	LOC110676594	LOC5570428	XM_021845099.1	antisense	genic	0	nested	intronic
XR_002500544.1	0		1465	0	0	LOC110676595	LOC5570428	XM_021845099.1	antisense	genic	0	nested	intronic
XR_002500545.1	0		370	0.846	1	LOC110676596	LOC5571271	XM_001653519.2	antisense	intergenic	11153	divergent	upstream
XR_002500546.1	0		299	0.64	1	LOC110676597	LOC5571271	XM_001653519.2	sense	intergenic	26768	same_strand	upstream
XR_002500547.1	0		332	0.03	0	LOC110676598	LOC5570421	XM_001659081.2	sense	intergenic	69883	same_strand	downstream
XR_002500548.1	0		986	0.078	0					distal
XR_002500549.1	0		1060	0.81	1	LOC110676600	LOC5572642	XM_001654091.2	antisense	genic	0	nested	intronic
XR_002500550.1	0		1013	0	0	LOC110676602	LOC5572648	XM_021845127.1	sense	intergenic	3824	same_strand	upstream
XR_002500551.1	1	7160	1188	0	0	LOC110676603	LOC5572650	XM_001654100.2	antisense	genic	0	nested	intronic
XR_002500552.1	1	7160	1137	0	0	LOC110676603	LOC5572650	XM_001654100.2	antisense	genic	0	nested	intronic
XR_002500553.1	0		1510	0	0	LOC5574861	LOC5572653	XM_001654103.2	antisense	intergenic	93732	convergent	downstream
XR_002500554.1	0		1449	0	0	LOC5574861	LOC5572653	XM_021845130.1	antisense	intergenic	93732	convergent	downstream
XR_002500555.1	0		359	0.282	0	LOC110676604	LOC5572653	XM_001654103.2	antisense	genic	0	nested	exonic
XR_002500556.1	0		3603	0	0	LOC110676606	LOC5572669	XM_021845149.1	sense	intergenic	11043	same_strand	downstream
XR_002500557.1	0		511	0.316	0	LOC110676607	LOC5564515	XM_021845154.1	sense	intergenic	1696	same_strand	upstream
XR_002500558.1	4	7160;42434;7176;610380	2834
XR_002500559.1	4	7160;42434;7176;610380	2858
XR_002500560.1	0		851	0.05	0	LOC110676608	LOC5564515	XM_021845154.1	antisense	intergenic	2986	convergent	downstream
XR_002500561.1	0		526	0	0	LOC110676610	LOC5568761	XM_001652497.2	antisense	genic	0	nested	intronic
XR_002500562.1	0		611	0.146	0	LOC110676613	LOC5574311	XM_021845167.1	antisense	genic	0	nested	intronic
XR_002500563.1	0		602	0.002	0	LOC110676614	LOC5573651	XM_001660927.2	sense	intergenic	462	same_strand	upstream
XR_002500564.1	0		609	0.01	0	LOC110676614	LOC5573651	XM_001660927.2	sense	intergenic	462	same_strand	upstream
XR_002500565.1	0		1478	0	0	LOC110676615	LOC5573645	XM_021845178.1	antisense	genic	0	nested	intronic
XR_002500566.1	0		1015	0.116	0	LOC110676616	LOC110675181	XM_021839576.1	sense	intergenic	11762	same_strand	downstream
XR_002500567.1	0		667	0.004	0	LOC110676617	LOC5573643	XM_021845179.1	antisense	genic	0	nested	intronic
XR_002500568.1	0		1453	0	0					distal
XR_002500569.1	0		337	0.104	0	LOC110676618	LOC5565767	XM_001650066.2	sense	intergenic	63438	same_strand	upstream
XR_002500570.1	0		523	0.126	0	LOC110676619	LOC5565756	XM_001650078.2	sense	intergenic	3303	same_strand	downstream
XR_002500571.1	0		1063	0.03	0	LOC110676620	LOC5565756	XM_001650078.2	sense	intergenic	10725	same_strand	downstream
XR_002500572.1	0		1026	0.002	0	LOC110676621	LOC5565765	XM_001650085.2	antisense	genic	0	nested	intronic
XR_002500573.1	2	7160;136037	2643
XR_002500574.1	0		178
[truncated: 2,710 more rows]
